# Supplementary material for: Prevalence of Cervical Cancer and Clinical Management of Women Screened positive using visual inspection with acetic acid and Cervicography in selected public sector health facilities of Manicaland and Midlands provinces of Zimbabwe, 2021
Source: PLoS One. 2023 Nov 29;18(11):e0294115. doi: 10.1371/journal.pone.0294115 (PMC10686478; doi:10.1371/journal.pone.0294115)
Supplement: S1 Data — (XLSX) [file pone.0294115.s001.xlsx]

## Sheet: Cervical Cancer Clinical Cas...
start	end	today	VIAC results	Province	District	Health facility	Date screened	Serial No	VIAC No	DOB	Age	Marital Status	Specify other Marital Status	Parity	Risk Assesment: SD	Risk Assesment: LTSP	Risk Assesment: FP	Risk Assesment: Herbs	Risk Assesment: Condoms	Contraception the client has mostly used	Contraception the client has mostly used/Pill	Contraception the client has mostly used/Inplant	Contraception the client has mostly used/Depo-Provera	Contraception the client has mostly used/Intra Uterine Device	Contraception the client has mostly used/Tubal ligation	Contraception the client has mostly used/None	Contraception the client has mostly used/Other(specify)	Specify Other Contraceptions	Type of Visit	HIV Status	If HIV positive/Client on ART	Image Number	Other Tests/Findings	Histology results	Specify Other Histology Results	Treatment	Specify Other Treatment	Treatment date	Review date	Comments	Risk Assesment	Risk Assesment/SD	Risk Assesment/LTSP	Risk Assesment/FP	Risk Assesment/Herbs Yes	Risk Assesment/Herbs No	Risk Assesment/Condoms	_id	_uuid
2022-02-07 08:09:15	2022-02-07 09:30:33	2022-02-07	Positive	Manicaland	Mutasa	Old Mutare - 101397 - Mission Hospital	2020-12-10	25	2020cc245	1989-04-03	31	Single								Depo-Provera	0	0	1	0	0	0	0		Repeat	Positive	Yes	0186	None	Pre-cancer Low grade	None	LEEP	Nil	2021-05-15	2021-11-10	LEEP was done in Mutare,histology results not received.	SD FP Herbs No Condoms LTSP	1	1	1	0	1	1	258329432	d6fda524-9a19-450f-a268-67d19e235b26
2022-02-07 09:30:40	2022-02-07 09:41:14	2022-02-07	Positive	Manicaland	Mutasa	Old Mutare - 101397 - Mission Hospital	2020-12-11	38	259	1981-07-07	39	Married								None	0	0	0	0	0	1	0		Repeat	Positive	Yes	0214	None	Not available	None	Cryotherapy	None	2021-01-15	2021-07-13	None	SD FP Herbs No Condoms	1	0	1	0	1	1	258329440	f41385c8-9fc0-44c7-9b56-792a7852cf82
2022-02-07 09:42:20	2022-02-07 09:54:37	2022-02-07	Positive	Manicaland	Mutasa	Old Mutare - 101397 - Mission Hospital	2020-12-02	86	307	1995-12-10	24	Married								None	0	0	0	0	0	1	0		New	Positive	Yes	313	None	Not available	None	Thermocoagulation	None	2021-12-20	2022-06-23	Thermocoagulation done a year later because the client fell pregnant before treatment was done	FP Herbs No Condoms	0	0	1	0	1	1	258329447	186874a3-cfc0-4896-b5d6-6d1ee7b7e800
2022-02-07 09:55:00	2022-02-07 10:07:53	2022-02-07	Positive	Manicaland	Mutasa	Old Mutare - 101397 - Mission Hospital	2020-12-29	340	340	1994-05-16	26	Married								Other(specify)	0	0	0	0	0	0	1	Condoms	New	Positive	Yes	397	None	Pre-cancer Low grade	None	LEEP	None	2021-07-15	2022-01-05	Client works in South Africa which led to delayed treatment	SD FP Herbs No Condoms	1	0	1	0	1	1	258329454	dc71b74e-a357-4cf9-a410-2d5dcec164c9
2022-02-07 10:08:48	2022-02-07 10:15:51	2022-02-07	Positive	Manicaland	Mutasa	Old Mutare - 101397 - Mission Hospital	2020-12-29	120	341	1972-01-04	48	Widowed		2	17	2	COC	No	Sometimes	Pill	1	0	0	0	0	0	0		New	Positive	Yes	398,399,400	None	Not available	None	Thermocoagulation	None	2021-02-08	2021-08-30	None								258329458	500d5f75-779f-4eeb-a469-b6f103dbf91c
2022-02-07 10:16:07	2022-02-07 11:02:44	2022-02-07	Positive	Manicaland	Mutasa	Old Mutare - 101397 - Mission Hospital	2021-01-05	20	373	1980-09-10	40	Widowed		2	27	1	COC	No	No	Pill	1	0	0	0	0	0	0		New	Positive	Yes	485	None	Not available	None	Thermocoagulation	None	2021-02-08	2021-08-09	None								258329464	db0a2c72-b630-4cd2-8d2f-60d8c96c215b
2022-02-07 11:03:08	2022-02-07 11:09:58	2022-02-07	Positive	Manicaland	Mutasa	Old Mutare - 101397 - Mission Hospital	2021-01-21	97	449	1975-09-25	45	Married		3	17	1	Condom	No	Always	None	0	0	0	0	0	1	0		Repeat	Positive	Yes	685	None	Not available	None	Thermocoagulation	None	2021-01-21	2021-06-21	None								258329471	4f28b8b3-f038-4f55-89b0-fe6ad20f5932
2022-02-07 11:10:51	2022-02-07 11:14:37	2022-02-07	Positive	Manicaland	Mutasa	Old Mutare - 101397 - Mission Hospital	2021-02-10	25	513	1974-04-01	46	Married		3	15	2	Depi provera	No	No	Depo-Provera	0	0	1	0	0	0	0		New	Positive	Yes	854	None	Not available	None	Thermocoagulation	None	2021-02-10	2021-08-10	None								258329475	5c625bbb-517a-4240-8a84-97000c64d0cc
2022-02-07 11:14:50	2022-02-07 11:18:27	2022-02-07	Positive	Manicaland	Mutasa	Old Mutare - 101397 - Mission Hospital	2021-02-10	32	526	1979-05-14	41	Married		5	19	3	Jadelle	No	Always	Inplant	0	1	0	0	0	0	0		New	Positive	Yes	870	None	Not available	None	Thermocoagulation	None	2021-02-10	2021-08-10	None								258329477	1114b014-557c-4360-9b4c-039aaabe743b
2022-02-07 11:18:32	2022-02-07 11:24:27	2022-02-07	Positive	Manicaland	Mutasa	Old Mutare - 101397 - Mission Hospital	2021-02-10	33	527	1976-10-08	44	Married		5	18	2	COC	No	No	Pill	1	0	0	0	0	0	0		New	Positive	Yes	884	None	Not available	None	Thermocoagulation	None	2021-02-10	2021-08-10	None								258329482	4eba21b4-5fd3-416d-8f72-312781ef2ffe
2022-02-07 11:24:57	2022-02-07 11:29:30	2022-02-07	Positive	Manicaland	Mutasa	Old Mutare - 101397 - Mission Hospital	2021-02-11	37	531	1993-10-08	27	Married		2	22	1	Condoms	No	Always	Other(specify)	0	0	0	0	0	0	1	Condom	New	Positive	Yes	895	None	Not available	None	LEEP	None	2021-03-11	2021-10-20	None								258329485	587fdacf-8d0c-4e1a-81ae-289d449cb6dc
2022-02-07 11:29:38	2022-02-07 11:34:18	2022-02-07	Positive	Manicaland	Mutasa	Old Mutare - 101397 - Mission Hospital	2021-02-11	38	532	1978-06-29	42	Married		4	19	2	BTL	No	Sometimes	Tubal ligation	0	0	0	0	1	0	0		New	Positive	Yes	899	None	Not available	None	Thermocoagulation	None	2021-02-11	2021-08-11	None								258329487	c3911ef6-e22b-44b2-9cd3-42ae58914c44
2022-02-07 11:35:09	2022-02-07 11:38:12	2022-02-07	Positive	Manicaland	Mutasa	Old Mutare - 101397 - Mission Hospital	2021-02-16	46	540	1981-02-14	40	Married		4	16	1	COC	No	Sometimes	Pill	1	0	0	0	0	0	0		New	Positive	Yes	923	None	Not available	None	Thermocoagulation	None	2021-02-16	2021-08-16	None								258329490	876dc99a-1540-4a84-8f60-991a32c44fd9
2022-02-07 11:38:43	2022-02-07 11:43:25	2022-02-07	Positive	Manicaland	Mutasa	Old Mutare - 101397 - Mission Hospital	2021-02-16	49	543	1974-12-25	46	Married		8	18	2	Condom	No	Always	None	0	0	0	0	0	1	0		New	Positive	Yes	928,931	None	Pre-cancer High grade	None	LEEP	None	2021-02-16	2021-08-31	None								258329498	8bcb35ac-8fca-44d1-a7c6-0371487108c4
2022-02-07 11:44:06	2022-02-07 11:47:29	2022-02-07	Positive	Manicaland	Mutasa	Old Mutare - 101397 - Mission Hospital	2021-02-24	94	588	1995-12-12	25	Married		2	21	3	POP	No	Sometimes	Pill	1	0	0	0	0	0	0		New	Positive	Yes	1060	None	Not available	None	Thermocoagulation	None	2021-02-24	2021-08-24	None								258329502	f179d301-a243-4199-ae59-24f84aebf0f6
2022-02-07 11:48:31	2022-02-07 11:53:36	2022-02-07	Positive	Manicaland	Mutasa	Old Mutare - 101397 - Mission Hospital	2021-03-08	37	639	1983-06-06	37	Divorced		2	16	2	Jadelle	No	Sometimes	Inplant	0	1	0	0	0	0	0		New	Positive	Yes		1205,1206	Not available	None	Not treated	None	2021-03-09	2021-06-23	Away in S. Africa,using herbal remedies								258329507	64b624b3-cd13-47d0-916b-a51ef43fac99
2022-02-07 11:53:57	2022-02-07 11:57:02	2022-02-07	Positive	Manicaland	Mutasa	Old Mutare - 101397 - Mission Hospital	2021-03-11	54	656	1982-03-10	39	Widowed		3	21	3	Jadelle	No	Always	Inplant	0	1	0	0	0	0	0		Repeat	Positive	Yes	1250	None	Not available	None	Thermocoagulation	None	2021-03-11	2021-09-14	None								258329510	2e882175-41f6-4c90-a9d8-25de139489f3
2022-02-07 15:00:24	2022-02-07 15:10:46	2022-02-07	Positive	Manicaland	Mutasa	Old Mutare - 101397 - Mission Hospital	2021-04-29	33	755	1993-11-01	27	Single		1	17	7	None	No	Always	Other(specify)	0	0	0	0	0	0	1	Condom	New	Positive	Yes	1718	None	Not available	None	LEEP	None	2021-06-14	2021-12-14	None								258329512	18b90ce5-3bc7-4841-a261-562dc9d582f6
2022-02-07 15:11:29	2022-02-07 15:19:53	2022-02-07	Positive	Manicaland	Mutasa	Old Mutare - 101397 - Mission Hospital	2021-06-10	1	810	1992-11-10	28	Married		0	18	3	None	No	Sometimes	None	0	0	0	0	0	1	0		New	Positive	Yes	1886	None	Not available	None	Thermocoagulation	None	2021-06-01	2021-11-01	None								258329518	b73a9f65-5776-468e-99aa-e8fb46bcffbe
2022-02-07 15:20:21	2022-02-07 15:28:37	2022-02-07	Positive	Manicaland	Mutasa	Old Mutare - 101397 - Mission Hospital	2021-06-17	23	832	1973-11-16	47	Separated		3	16	3	COC	No	No	Pill	1	0	0	0	0	0	0		Repeat	Positive	Yes	1949	None	Not available	None	LEEP	None	2021-07-05	2021-12-07	None								258329528	b76e0c1e-ae6b-4d7a-9a3c-a9c383c69d53
2022-02-07 17:05:11	2022-02-08 09:31:45	2022-02-07	Positive	Midlands	Gweru	Mkoba Poly - 101023 - Clinic	2020-10-21	1	00022/20	1989-08-03	31	Married		2	20	2	Control	No	Sometimes	Pill	1	0	0	0	0	0	0		Post Treatment	Negative	No	0743	Nil	Normal	Nil	Cryotherapy	Nil	2020-10-21	2021-04-21									258439851	27af7a42-7ad0-442e-87c0-f879d59910f5
2022-02-08 08:13:42	2022-02-08 08:20:45	2022-02-08	Positive	Manicaland	Mutasa	Old Mutare - 101397 - Mission Hospital	2021-04-01	1	723	1985-08-08	35	Married		2	17	4	COC	No	No	Pill	1	0	0	0	0	0	0		New	Positive	Yes	1399	None	Not available	None	LEEP	None	2021-06-04	2021-12-08	None								258555313	1ee882f3-c218-41d5-a29c-7ebdc2e43f30
2022-02-08 08:22:08	2022-02-08 08:27:23	2022-02-08	Positive	Manicaland	Mutasa	Old Mutare - 101397 - Mission Hospital	2021-06-01	1	810	1992-11-10	28	Married		0	18	3	No	No	Sometimes	None	0	0	0	0	0	1	0		New	Positive	Yes	1886	Nonw	Not available	None	Thermocoagulation	None	2021-06-01	2021-12-01	None								258555318	de91c66c-7081-4fbd-9e53-4e95184d1214
2022-02-08 08:27:43	2022-02-08 08:33:08	2022-02-08	Positive	Manicaland	Mutasa	Old Mutare - 101397 - Mission Hospital	2021-06-17	23	832	1973-11-16	47	Single		3	16	3	COC	No	No	Pill	1	0	0	0	0	0	0		New	Positive	Yes	1949	None	Not available	None	LEEP	None	2021-07-05	2022-01-04	None								258555323	50a93b4b-fa6e-4e83-9ef2-844557dc977b
2022-02-08 08:34:37	2022-02-08 08:39:30	2022-02-08	Positive	Manicaland	Mutasa	Old Mutare - 101397 - Mission Hospital	2021-08-16	8	895	1976-05-05	45	Married		3	22	1	COC	No	Sometimes	Pill	1	0	0	0	0	0	0		New	Positive	Yes	2209	None	Pre-cancer High grade	None	LEEP	None	2021-09-02	2022-03-02	None								258555327	6022f14d-e4c1-4e8d-be12-a41d326abebb
2022-02-08 08:39:52	2022-02-08 08:44:53	2022-02-08	Positive	Manicaland	Mutasa	Old Mutare - 101397 - Mission Hospital	2021-08-17	13	900	1980-04-16	41	Widowed		2	18	2	None	No	Always	None	0	0	0	0	0	1	0		New	Positive	Yes	2224,2225	None	Pre-cancer High grade	None	LEEP	None	2021-11-25	2022-05-25	None								258555330	d18c1412-84e1-4086-a479-93d21d571787
2022-02-08 08:45:03	2022-02-08 08:53:35	2022-02-08	Positive	Manicaland	Mutasa	Old Mutare - 101397 - Mission Hospital	2021-08-19	18	917	1974-12-25	46	Married		8	17	2	Condom	No	Always	None	0	0	0	0	0	1	0		Post Treatment	Positive	Yes	2238,2239	None	Pre-cancer High grade	None	Not treated	None	2021-11-25	2022-01-20	Reffered to see gynacologist for hysterectomy								258555337	76baca72-f404-43c3-af43-95e648563fff
2022-02-08 08:53:57	2022-02-08 13:59:58	2022-02-08	Positive	Manicaland	Mutasa	Old Mutare - 101397 - Mission Hospital	2021-08-31	35	934	1975-07-25	46	Married		7	15	6	COC	No	Always	Pill	1	0	0	0	0	0	0		New	Positive	Yes	2283,2284	None	Not available	No	LEEP	None	2021-09-16	2022-03-16	None								258555342	0c1c2f6b-7b38-4052-9ebd-f6a9c7127274
2022-02-08 14:01:15	2022-02-08 14:04:24	2022-02-08	Positive	Manicaland	Mutasa	Old Mutare - 101397 - Mission Hospital	2021-10-25	21	997	1995-10-12	26	Married		2	21	4	COC	No	Sometimes	Pill	1	0	0	0	0	0	0		New	Positive	Yes	2470,2471	None	Not available	None	Thermocoagulation	None	2021-10-25	2022-03-28	None								258555347	13ca020e-9d0d-4330-81f3-698b3325e8a7
2022-02-08 14:04:53	2022-02-08 14:09:14	2022-02-08	Positive	Manicaland	Mutasa	Old Mutare - 101397 - Mission Hospital	2021-11-11	23	1030	1993-10-17	28	Married		2	18	1	Depo provera	No	Sometimes	Depo-Provera	0	0	1	0	0	0	0		New	Positive	Yes	2571 2572,2573	None	Not available	None	Thermocoagulation	None	2021-11-11	2022-05-25	None								258555349	1dee4406-83ad-4b9f-a90d-79fcbeb1195d
2022-02-08 14:09:35	2022-02-08 14:14:42	2022-02-08	Positive	Manicaland	Mutasa	Old Mutare - 101397 - Mission Hospital	2021-11-16	32	1039	1972-02-08	49	Separated		3	14	17	COC	No	No	Pill	1	0	0	0	0	0	0		New	Positive	Yes	2602,2603	None	Not available	None	LEEP	None	2021-11-25	2021-11-30	Not done,client decided to go for hysterectomy								258555355	19da1d90-66eb-4e3a-80cb-60a73553024b
2022-02-08 14:14:47	2022-02-08 14:17:53	2022-02-08	Positive	Manicaland	Mutasa	Old Mutare - 101397 - Mission Hospital	2021-11-16	33	1040	1995-10-01	26	Married		1	14	1	Depo provera	No	No	Depo-Provera	0	0	1	0	0	0	0		New	Positive	Yes		2607	Not available	None	Thermocoagulation	None	2021-11-16	2022-05-30	None								258555363	79f835e9-37ab-47da-ba16-9c026a8ab989
2022-02-08 14:18:11	2022-02-08 14:22:12	2022-02-08	Positive	Manicaland	Mutasa	Old Mutare - 101397 - Mission Hospital	2021-11-18	41	1048	1972-03-03	49	Widowed		5	18	2	Depo provera	No	Sometimes	Depo-Provera	0	0	1	0	0	0	0		Repeat	Positive	Yes	2640 2641	None	Not available	None	Thermocoagulation	None	2021-11-18	2022-05-18	None								258555371	9f4e6bd7-28c1-40c8-abd2-8521d7843db3
2022-02-08 14:22:19	2022-02-08 14:27:22	2022-02-08	Positive	Manicaland	Mutasa	Old Mutare - 101397 - Mission Hospital	2021-11-22	44	1051	1989-12-06	31	Single		1	16	9	Condom	No	Always	Other(specify)	0	0	0	0	0	0	1	Condom	Repeat	Positive	Yes	2653	None	Not available	None	Thermocoagulation	None	2021-11-22	2022-05-23	None								258555376	a8dc2ac6-10c6-4b10-b47c-b1de59749f26
2022-02-08 14:27:34	2022-02-08 14:31:43	2022-02-08	Positive	Manicaland	Mutasa	Old Mutare - 101397 - Mission Hospital	2021-11-24	48	1055	1980-02-14	41	Single		4	16	Many	Condom	No	Sometimes	None	0	0	0	0	0	1	0		Repeat	Positive	Yes	2679,2680	None	Not available	None	LEEP	None	2021-11-25	2022-01-18	No bus fare to go for treatment								258555380	28ae3481-d3cc-4528-85a2-240ce86262ad
2022-02-08 14:32:07	2022-02-08 14:35:04	2022-02-08	Positive	Manicaland	Mutasa	Old Mutare - 101397 - Mission Hospital	2021-12-13	16	262	1984-08-20	37	Divorced		3	20	3	Jadelle	No	No	Inplant	0	1	0	0	0	0	0		New	Positive	Yes	2749-51	None	Not available	None	Thermocoagulation	None	2021-12-13	2022-06-22	None								258555384	25499f79-43a2-4837-897c-c53c7686e064
2022-02-08 14:35:19	2022-02-08 14:38:18	2022-02-08	Positive	Manicaland	Mutasa	Old Mutare - 101397 - Mission Hospital	2021-12-14	23	287	1986-10-16	35	Single		3	18	5	Depo provera	No	Sometimes	Depo-Provera	0	0	1	0	0	0	0		Repeat	Positive	Yes	2774-76	None	Not available	None	Thermocoagulation	None	2021-12-14	2022-06-14	None								258555389	43fa9249-ac11-4103-8516-04054272615e
2022-02-08 20:42:53	2022-02-08 20:49:59	2022-02-08	Positive	Manicaland	Buhera	Birchenough - 100075 - Rural Hospital	2021-04-27	149	01010B2021CC00343	1993-10-07	27	Widowed		2	Yes	2	Secure	No	Yes	Pill	1	0	0	0	0	0	0		New	Positive	Yes	3854-3856	Nil	Not available	Nil	Other(Specify)	Cauterization	2021-06-13	2021-06-28	Followed up client and stated that she was managed as cervical warts by Gynaecologist and provided dates of treatment								258692768	0b09dc6a-1cc9-4c61-b1d1-548a10adc3a2
2022-02-08 21:51:34	2022-02-08 21:58:07	2022-02-08	Positive	Manicaland	Buhera	Birchenough - 100075 - Rural Hospital	2021-04-28	169	008552019	1984-04-01	37	Married		4	20	1	Control	No	Yes	Pill	1	0	0	0	0	0	0		Repeat	Positive	Yes	3954-3956	Nil	Pre-cancer High grade	Nil	LEEP	Nil	2021-06-15	2021-12-15	Reviac done ,still viac positive and referred to Gynaecologist for further management								258709551	7b974b51-62e9-477a-82ea-5b4a6e85c3d0
2022-02-08 22:29:36	2022-02-08 23:48:35	2022-02-08	Positive	Midlands	Gweru	Nyama - 101326 - Clinic	2021-03-25		00002/21	1983-09-29	37	Married		3	20	4	Condoms	No	Always	Other(specify)	0	0	0	0	0	0	1	Barrier method	New	Positive	Yes	9970,9973	Nil	Not available	Nil	Thermocoagulation	No other treatment offered.	2021-03-25	2021-09-30									258733568	2a8abadb-9ed9-480b-a843-392a7f1c5cef
2022-02-08 22:38:32	2022-02-08 23:46:56	2022-02-08	Positive	Midlands	Gweru	Nyama - 101326 - Clinic	2021-03-25		00015/20	1985-08-24	35	Married		2	18	2	Jadelle	Yes	Sometimes	Inplant	0	1	0	0	0	0	0		New	Positive	Yes	0019-0022	Vulval sores and vulval warts	Not available	Nil	Thermocoagulation	Nil	2021-03-25	2021-09-30									258733571	e8e03d81-eb6d-4842-925c-60b100759e70
2022-02-08 22:50:12	2022-02-08 23:45:40	2022-02-08	Positive	Midlands	Gweru	Nyama - 101326 - Clinic	2021-03-25		00012/21	1983-10-15	37	Single		2	18	3	Depo	No	Always	Depo-Provera	0	0	1	0	0	0	0		New	Positive	Yes	0025,0027	Nil	Not available	Nil	Thermocoagulation	Nil	2021-03-25	2021-09-30									258733574	ff9b9366-5d88-4eb2-8653-5da01b670a6f
2022-02-08 23:02:08	2022-02-08 23:15:34	2022-02-08	Positive	Midlands	Gweru	Nyama - 101326 - Clinic	2021-03-25		00019/21	1985-04-20	35	Single		2	17	3	Control	No	Sometimes	Pill	1	0	0	0	0	0	0		New	Negative	No	0052- 0053		Not available	Nil	Thermocoagulation	Nil	2021-03-25	2021-09-30									258733600	788d690a-61e6-42cc-a176-eaa794a5fb36
2022-02-08 23:21:41	2022-02-08 23:45:05	2022-02-08	Positive	Midlands	Gweru	Nyama - 101326 - Clinic	2021-06-24		00059/21	1996-01-01	25	Married		1	16	2	Control	No	Sometimes	Pill	1	0	0	0	0	0	0		New	Positive	Yes	1636,1637	Nil	Pre-cancer Low grade	Nil	LEEP	Nil	2021-06-25	2021-12-24	Nil								258733601	dbe6ce40-1141-4913-bcea-46b6934bf700
2022-02-09 01:20:17	2022-02-09 01:25:55	2022-02-09	Positive	Midlands	Gweru	Makepesi - 100844 - Clinic	2021-02-16		0007/21	1994-11-04	26	Married		3	20	2	Secure	No	Never	Pill	1	0	0	0	0	0	0		New	Positive	Yes	9364	Nil	Not available	Nil	Thermocoagulation	Nil	2021-02-16	2021-08-16									258746185	b40f4149-b5fe-4637-a824-133260caf72e
2022-02-09 01:25:59	2022-02-09 01:31:40	2022-02-09	Positive	Midlands	Gweru	Makepesi - 100844 - Clinic	2021-06-01		00127/21	1981-10-23	39	Married		3	21	1	Control	No	Sometimes	Pill	1	0	0	0	0	0	0		New	Positive	Yes	1182 -1185	Ni	Other (specify)	Nil	Thermocoagulation	Nil	2021-06-01	2021-12-01									258746188	bb3450c3-0daa-4d94-b86a-f89c757dd6af
2022-02-09 01:31:44	2022-02-09 01:47:04	2022-02-09	Positive	Midlands	Gweru	Makepesi - 100844 - Clinic	2021-06-01		00146/21	1986-04-18	35	Married		4	16	12	Jadelle	No	Sometimes	Inplant	0	1	0	0	0	0	0		New	Positive	Yes	1226-1227	Vulval warts	Not available	Nil	Thermocoagulation	Nil	2021-06-01	2021-12-01									258746191	e7d889f8-9f15-4e46-826f-c2ccc3140ccc
2022-02-09 01:38:24	2022-02-09 01:44:34	2022-02-09	Positive	Midlands	Gweru	Makepesi - 100844 - Clinic	2021-09-07		00201/21	1997-07-17	24	Separated		1	19	2	Control	No	Never	Pill	1	0	0	0	0	0	0		New	Positive	Yes	2018-2021	Nil	Not available	Nil	Hysterectomy(Vag/Abd)	Nil	2021-09-07	2022-03-08									258746195	d91211c1-37c1-428e-a772-b63f4e442ac4
2022-02-08 08:52:52	2022-02-08 09:23:56	2022-02-08	Positive	Manicaland	Mutasa	Hauna - 100586 - District Hospital	2020-12-11	3	2020CC00538	1972-09-16	48	Married		5	15	3	Nil	No	Sometimes	None	0	0	0	0	0	1	0		Repeat	Positive	Yes	0025-0027	Nil	Not available	NA	Thermocoagulation	NA	2020-01-08	2021-07-08	Counselling done								258775694	41554167-72a0-407b-9145-9465419548ae
2022-02-08 10:32:03	2022-02-08 10:51:27	2022-02-08	Positive	Midlands	Gweru	Mkoba Poly - 101023 - Clinic	2020-10-27	2	00069/20	1968-07-04	52	Married		2	17	2	Nik	No	Always	None	0	0	0	0	0	1	0		New	Positive	Yes	0791	Nil	Normal	Nil	Not treated	Nil	2020-10-28	2021-10-27	Breast and TB NAD								258819114	f80cc86a-b1cc-486a-a2a4-0fbe7f1bc447
2022-02-08 11:03:02	2022-02-08 11:07:52	2022-02-08	Positive	Midlands	Gweru	Mkoba Poly - 101023 - Clinic	2020-10-30	3	00104/20	1978-03-14	42	Married		2	18	2	Control	No	Never	Pill	1	0	0	0	0	0	0		New	Positive	Yes	0826	Nil	Other (specify)	Cervicitis	LEEP	Nil	2020-11-02	2021-05-03	Breast and TB NAD								258819119	2408cd07-9980-404b-9998-59a78bb2a7cf
2022-02-08 12:13:11	2022-02-08 12:16:38	2022-02-08	Positive	Midlands	Gweru	Mkoba Poly - 101023 - Clinic	2020-11-11	5	00204/20	1981-10-08	39	Widowed		2	20	3	Control	No	Abstinence	Pill	1	0	0	0	0	0	0		New	Positive	Yes	0956	Nil	Not available	Nil	Thermocoagulation	Nil	2020-11-11	2021-06-10	Breast and TB NAD								258819150	7a54e234-cf67-430c-9c8b-16ac77d7dfea
2022-02-08 12:25:32	2022-02-08 12:29:06	2022-02-08	Positive	Midlands	Gweru	Mkoba Poly - 101023 - Clinic	2020-11-13	6	00237/20	1992-07-09	28	Married		0	16	3	Condoms	No	Sometimes	None	0	0	0	0	0	1	0		New	Positive	Yes	0999	Nil	Not available	Nil	Thermocoagulation	Nil	2020-11-13	2021-05-13									258819160	29343e29-a80c-4892-b934-cb729a3c1be0
2022-02-08 14:27:20	2022-02-08 14:38:50	2022-02-08	Positive	Midlands	Gweru	Mkoba Poly - 101023 - Clinic	2020-11-26	7	00328/20	1981-06-27	39	Married		5	23	3	Control	No	Always	Pill	1	0	0	0	0	0	0		New	Positive	Yes	1131	Nil	Normal	Nil	LEEP	Nil	2020-12-16	2021-06-16									258819175	bb22928f-13ae-45b4-9d81-bda391195b6b
2022-02-08 15:36:25	2022-02-08 15:39:33	2022-02-08	Positive	Midlands	Gweru	Mkoba Poly - 101023 - Clinic	2020-12-14	8	00433/20	1983-02-19	37	Married		1	18	3	Control	No	Always	Pill	1	0	0	0	0	0	0		New	Positive	Yes	1255	Nil	Not available	Nil	Thermocoagulation	Nil	2020-12-14	2021-06-14	Breast and TB NAD								258819201	fb6796fc-0713-4ce3-bc5c-e3ac400e0b55
2022-02-09 08:44:56	2022-02-09 08:47:37	2022-02-09	Positive	Midlands	Gweru	Mkoba Poly - 101023 - Clinic	2021-01-29	9	00047/21	1975-06-11	45	Separated		1	18	2	Control	No	Always	Pill	1	0	0	0	0	0	0		New	Positive	Yes	1577	Nil	Not available	Nil	Thermocoagulation	Nil	2021-01-29	2021-07-29	Breast and TB NAD								258819248	454c2db4-e1e8-4c1e-bf83-2f15b1a3a073
2022-02-09 08:48:19	2022-02-09 08:51:43	2022-02-09	Positive	Midlands	Gweru	Mkoba Poly - 101023 - Clinic	2021-02-02	10	00059/21	1986-12-11	34	Married		2	17	2	Depo provera	No	Sometimes	Depo-Provera	0	0	1	0	0	0	0		New	Positive	Yes	1592	Nil	Not available	Nil	Thermocoagulation	Nil	2021-02-02	2021-08-02	Breast and TB NAD								258819252	1bc310fc-b2dc-4a23-8173-1c9b9a9b77e6
2022-02-09 09:11:27	2022-02-09 09:13:57	2022-02-09	Positive	Midlands	Gweru	Mkoba Poly - 101023 - Clinic	2021-02-04	11	00240/20	1975-05-24	45	Separated		2	19	4	Depo provera	No	Always	Depo-Provera	0	0	1	0	0	0	0		Repeat	Positive	Yes	1617	Nil	Not available	Nil	Thermocoagulation	Nil	2021-02-04	2021-08-04	Breast and TB NAD								258819257	ab915778-8458-4d16-9410-b0eb55e2727b
2022-02-09 10:14:38	2022-02-09 10:24:04	2022-02-09	Positive	Manicaland	Mutasa	Bonda - 100080 - Mission Hospital	2021-01-06	1	2021CC02468	1978-08-02	42	Married		5	18	1	Jadelle	Yes	Always	Inplant	0	1	0	0	0	0	0		Repeat	Positive	Yes	165-0036-9	Nil	Not available	N/A	Cryotherapy		2021-01-06	2021-07-05	Nil								258820924	a084c32f-4bcb-4347-a74e-0a5c841be11a
2022-02-09 11:11:25	2022-02-09 11:19:57	2022-02-09	Positive	Manicaland	Buhera	Birchenough - 100075 - Rural Hospital	2021-04-28	4202104	01010B2021CC00368	1987-01-21	34	Single		0	20	5	Nil	No	No	None	0	0	0	0	0	1	0		New	Positive	Yes	3999-4005	Nil	Normal	Nil	LEEP		2021-05-17	2021-11-15	Client had leep done by Gynaecologist								258844115	e8b435c4-868b-4323-836a-2154f13baccb
2022-02-09 10:25:25	2022-02-09 12:14:30	2022-02-09	Positive	Manicaland	Mutasa	Bonda - 100080 - Mission Hospital	2021-01-19	4	2021CC02490	1979-08-05	41	Single		2	17	3	Control	No	Always	Pill	1	0	0	0	0	0	0		New	Positive	Yes	165-0113-7	Nil	Not available	N/A	Cryotherapy		2021-01-19	2021-07-19	Nil								258874745	72aa4c70-df82-4aba-8a94-20e948059a9c
2022-02-09 05:29:13	2022-02-09 12:03:34	2022-02-09	Positive	Midlands	Kwekwe	Zhombe - 101792 - Mission Clinic	2021-03-02	28	07050C2021CC00036	1986-01-30	35	Separated		2	19	1	Jadelle	No	Sometimes	None	0	0	0	0	0	1	0		New	Positive	Yes	0	Lesions more than 75% of Transformation Zone	Other (specify)	Chronic inflammation and squamous metaplasia	LEEP	Nil	2021-08-24	2022-02-22	Nil								258877499	442e2b15-14d6-423c-b1fe-f4320879da92
2022-02-09 05:35:42	2022-02-09 12:04:08	2022-02-09	Positive	Midlands	Kwekwe	Zhombe - 101792 - Mission Clinic	2021-03-02	42	07050C2021CC0040	1990-12-03	30	Separated		1	18	+/- 100	Condoms	No	Always	None	0	0	0	0	0	1	0		New	Positive	Yes	3915	Lesions more than 75%of transformation zone	Not available	Na	LEEP	Nil	2021-02-24	2021-09-26	Nil								258877508	9957319e-708a-4517-a9a8-67f4a0b74357
2022-02-09 05:43:02	2022-02-09 12:04:35	2022-02-09	Positive	Midlands	Kwekwe	Zhombe - 101792 - Mission Clinic	2021-03-03	45	0705OC2021CC0045	1978-10-28	42	Married		3	24	5	Jadelle	No	Somey	None	0	0	0	0	0	1	0		New	Positive	Yes	3921	Lesions less than 75%of T zone	Other (specify)	Na	Cryotherapy	Nil	2021-03-03	2021-09-06	Nil								258877519	99c9af09-89b8-4e8d-b3cc-6f50ed190c71
2022-02-09 05:47:45	2022-02-09 12:05:17	2022-02-09	Positive	Midlands	Kwekwe	Zhombe - 101792 - Mission Clinic	2021-03-08	60	07950C2021CC0057	1991-11-11	29	Married		2	17	3	Nil	No	Sometimes	None	0	0	0	0	0	1	0		New	Positive	Yes	3943;3943	Nil	Not available	Na	Cryotherapy	Nil	2021-03-08	2021-09-06	Nil								258877527	3bdd67a0-fe87-4c45-af14-f7f1ed85f070
2022-02-09 05:52:40	2022-02-09 12:05:42	2022-02-09	Positive	Midlands	Kwekwe	Zhombe - 101792 - Mission Clinic	2021-03-08	63	07050C2021CC00061	1976-03-01	45	Single		4	18	5	Condoms	No	Always	None	0	0	0	0	0	1	0		New	Positive	Yes	3950	Lesions less than 75%of Tzone	Pre-cancer High grade	Nil	LEEP	Nil	2021-08-12	2022-02-08	Nil								258877533	50bc2cd9-97ab-43f2-a7e6-4daa4068ba64
2022-02-09 05:58:47	2022-02-09 12:06:16	2022-02-09	Positive	Midlands	Kwekwe	Zhombe - 101792 - Mission Clinic	2021-03-10	96	07050C2021CC00094	1975-01-01	46	Widowed		3	18	4	Condoms	No	Always	None	0	0	0	0	0	1	0		New	Positive	Yes	4035		Not available	Na	Cryotherapy	Nil	2021-03-10	2021-09-07	Nil								258877543	a57be2aa-ae41-4ced-a6f9-b4fcce9a3f09
2022-02-09 12:17:47	2022-02-09 12:25:32	2022-02-09	Positive	Manicaland	Mutasa	Bonda - 100080 - Mission Hospital	2021-01-13	3	2021CC02482	1974-10-10	46	Widowed		3	17	2	Control	No	Always	Pill	1	0	0	0	0	0	0		New	Positive	Yes	165-0085-7	Nil	Not available	N/A	Cryotherapy		2021-01-13	2021-02-24	Nil								258879920	b90f24a1-97e8-42af-ba5c-807e5023b410
2022-02-09 12:27:11	2022-02-09 12:34:02	2022-02-09	Positive	Manicaland	Mutasa	Bonda - 100080 - Mission Hospital	2021-02-01	5	2021C02500	1988-08-18	32	Single		2	18	4	Nil	No	Sometimes	None	0	0	0	0	0	1	0		New	Positive	Yes	166-0153-6	Nil	Not available	N/A	Thermocoagulation		2021-02-08	2021-08-23	Nil								258885696	22d60a71-2f9b-449b-b8e2-b60853783fa4
2022-02-09 12:34:46	2022-02-09 12:55:39	2022-02-09	Positive	Manicaland	Mutasa	Bonda - 100080 - Mission Hospital	2021-02-02	6	2021CC02503	1988-03-21	32	Married		2	23	1	Jadelle	No	Sometimes	Inplant	0	1	0	0	0	0	0		New	Positive	Yes	166-0171-2	Nil	Not available	Nil	Thermocoagulation		2021-02-04	2021-09-06	Nil								258901374	078d5a2f-4c96-456b-959d-fff4aa264f9c
2022-02-07 09:14:26	2022-02-08 15:37:12	2022-02-07	Positive	Manicaland	Mutare	St. Joseph's - 101632 - T.B Hospital	2020-11-26	81	02041	1976-12-15	43	Married								Depo-Provera	0	0	1	0	0	0	0		Repeat	Positive	Yes	4567/4569		Pre-cancer Low grade	N/A	Cryotherapy	N/A	2020-11-26	2021-01-07									258978051	57195da4-eb4d-476e-98ac-20b791ab48b3
2022-02-07 09:48:09	2022-02-08 15:37:24	2022-02-07	Positive	Manicaland	Mutare	St. Joseph's - 101632 - T.B Hospital	2020-12-08	108	02067	1993-08-16	27	Married								Pill	1	0	0	0	0	0	0		New	Positive	Yes	4589/4590		Pre-cancer Low grade	N/A	LEEP	Brufen 400mg	2020-12-09	2021-06-01									258978083	e8a823d4-fe73-48b2-8cb1-500ce6b18b26
2022-02-09 08:54:29	2022-02-09 09:02:16	2022-02-09	Positive	Manicaland	Mutare	St. Joseph's - 101632 - T.B Hospital	2020-11-17	10	01971	1985-03-13	35	Married		2	22	2	Coc	No	No	Pill	1	0	0	0	0	0	0		New	Positive	Yes		Nil	Pre-cancer Low grade	N/A	Cryotherapy	N/A	2020-11-17	2020-12-31									258978110	5094ea63-87ee-48e2-bbba-be978483adb5
2022-02-09 10:52:11	2022-02-09 11:02:40	2022-02-09	Positive	Manicaland	Mutare	St. Joseph's - 101632 - T.B Hospital	2020-11-26	81	02041	1976-12-15	43	Married		4	19	3	Depo	No	Sometimes	Depo-Provera	0	0	1	0	0	0	0		Repeat	Positive	Yes	4567/4569	N/A	Pre-cancer Low grade	N/A	Cryotherapy	N/A	2020-11-26	2021-01-07	N/A								258978221	a4f3334f-840c-43a0-9b3e-a02934b204eb
2022-02-09 13:12:06	2022-02-09 13:19:06	2022-02-09	Positive	Manicaland	Mutare	St. Joseph's - 101632 - T.B Hospital	2020-12-08	122020108	02067	1993-08-16	27	Married		2	22	2	Pills	No	Sometimes	Pill	1	0	0	0	0	0	0		New	Positive	Yes	4589/4590	N/A	Pre-cancer Low grade	N/A	LEEP	Cryotherapy of genital warts	2020-12-15	2021-05-06									258978337	a6478fc5-f63f-4009-861a-01360d611ed3
2022-02-09 13:19:34	2022-02-09 13:26:45	2022-02-09	Positive	Manicaland	Mutare	St. Joseph's - 101632 - T.B Hospital	2020-12-08	122020109	02068	1978-05-28	42	Single		3	20	1	Pills	No	Nil	Pill	1	0	0	0	0	0	0		New	Positive	Yes	4592/4593	N/A	Pre-cancer Low grade	N/A	LEEP	Brufen	2021-01-07	2021-06-08									258978352	8f654839-d635-484b-b454-7048d47c9e66
2022-02-09 13:37:38	2022-02-09 13:46:46	2022-02-09	Positive	Manicaland	Mutare	St. Joseph's - 101632 - T.B Hospital	2020-12-09	122020125	02083	1977-05-07	43	Married		3	18	1	Depo	No	Nil	Depo-Provera	0	0	1	0	0	0	0		Repeat	Positive	Yes	4614/4615	N/A	Pre-cancer Low grade	N/A	LEEP	Amoxcillin, Metronidazole, pct	2021-01-07	2021-06-08									258978431	5bf57539-a29b-4a32-9798-92bf402faf46
2022-02-09 13:56:31	2022-02-09 14:05:44	2022-02-09	Positive	Manicaland	Mutare	St. Joseph's - 101632 - T.B Hospital	2020-12-10	122020137	00629	1984-11-30	36	Married		3	18	1	Pills	No	Sometimes	Pill	1	0	0	0	0	0	0		Repeat	Positive	Yes	4627		Pre-cancer Low grade	N/A	LEEP	Amoxcillin,metronidazole,pct	2020-12-15	2021-06-09									258978483	c3d0080b-2c8a-4155-b342-4001b3f5862b
2022-02-09 14:50:08	2022-02-09 14:58:51	2022-02-09	Positive	Manicaland	Mutare	St. Joseph's - 101632 - T.B Hospital	2020-12-29	122020	03030	1985-12-06	35	Married		0	18	3	Nil	No	Nil	None	0	0	0	0	0	1	0		New	Positive	Yes	4674		Pre-cancer Low grade	N/A	LEEP	N/A	2021-01-07	2021-06-08									258978521	e9967ef8-8a3d-455c-9f5c-2c4c9beeebc3
2022-02-08 11:58:06	2022-02-08 12:08:46	2022-02-08	Positive	Manicaland	Mutasa	Tsvingwe Clinic	2021-03-11	3	656	1982-03-10	39	Divorced		3	21	3	Jadelle	No	Always	Pill	1	0	0	0	0	0	0		Repeat	Positive	Yes		Nil	Not available	Not applicable	Thermocoagulation	Nil	2021-03-11	2021-04-22	Nil								259015175	d3586b96-3763-430b-9dd2-8cc85015a4b7
2022-02-08 16:02:29	2022-02-08 16:08:48	2022-02-08	Positive	Manicaland	Mutasa	Haparare - 100581 - Council Clinic	2021-02-23	2	02528	1987-06-15	33	Separated		3	17	2	Depo	No	Always	Depo-Provera	0	0	1	0	0	0	0		New	Positive	Yes		Nil	Not available	Not applicable	Thermocoagulation	Nil	2021-02-23	2021-04-06	Nil								259015194	67e5c6aa-477f-45fb-a9b9-e6c891374fed
2022-02-08 16:28:54	2022-02-08 16:35:09	2022-02-08	Positive	Manicaland	Mutasa	Triashill - 101706 - Mission Hospitals	2021-02-24	14	02539	1986-04-19	34	Single		3	19	3	Kadellde	No	Sometimes	Inplant	0	1	0	0	0	0	0		New	Positive	Yes	166-00298	Nil	Not available	Not applicable	Thermocoagulation	Nil	2021-02-24	2021-04-07	Nil								259015211	018aa13b-f490-4965-b9d2-786df8233517
2022-02-09 09:21:37	2022-02-09 09:31:31	2022-02-09	Positive	Manicaland	Mutasa	Jombe - 100670 - Clinic	2021-03-03	3202105	02575	1988-11-02	32	Married		2	28	1	Secure	No	Sometimes	Pill	1	0	0	0	0	0	0		New	Positive	Yes	0418	Nil	Not available	Nil	LEEP	Nil	2021-03-29	2021-09-28	Nil								259015234	2219a4d5-29dc-43ed-97d6-5029e9bbbbb1
2022-02-09 09:49:23	2022-02-09 09:54:18	2022-02-09	Positive	Manicaland	Mutasa	Jombe - 100670 - Clinic	2021-03-03	3202120	02590	1995-04-04	25	Single		1	14	1	Nil	Yes	Never	None	0	0	0	0	0	1	0		Repeat	Positive	No	0452	Nil	Not available	Not applicable	Thermocoagulation		2021-03-03	2021-04-14	Nil								259015255	4d4f1bba-c28b-4144-8ef0-57e6758d8919
2022-02-09 09:54:47	2022-02-09 10:00:28	2022-02-09	Positive	Manicaland	Mutasa	Chinamasa - 100218 - Rural Health Centre	2021-03-08	3202127	02600	1986-08-11	34	Married		4	19	2	Depo	No	Always	Pill	1	0	0	0	0	0	0		Repeat	Positive	Yes	0477	Nil	Not available	Not applicable	Thermocoagulation		2021-03-08	2021-04-19	Nil								259015274	e2b59081-9965-4d2d-b4ac-819ec21dc3fb
2022-02-09 10:00:41	2022-02-09 10:04:59	2022-02-09	Positive	Manicaland	Mutasa	Sherukuru - 101560 - Rural Health Centre	2021-03-09	3202142	02615	1990-07-11	30	Married		5	21	1	Jadelle	Yes	Sometimes	Pill	1	0	0	0	0	0	0		New	Positive	Yes	0514	Nil	Not available	Nil	Thermocoagulation		2021-03-09	2021-09-13	Nil								259015295	d5ad2159-fb33-46d8-bb23-8935bd45c142
2022-02-09 10:05:12	2022-02-09 10:10:00	2022-02-09	Positive	Manicaland	Mutasa	Mt. Jenya - 101060 - Council Clinic	2021-03-10	3202151	02624	1976-02-02	45	Married		5	16	2	Jadelle	No	Always	Inplant	0	1	0	0	0	0	0		New	Positive	Yes		Nil	Not available	Nil	LEEP		2021-03-29	2021-09-28	Nil								259015314	2c699fda-7d32-44ab-97fa-4a2a42cf0a96
2022-02-09 10:10:13	2022-02-09 10:14:08	2022-02-09	Positive	Manicaland	Mutasa	Sakupwanya - 101512 - Council Clinic	2021-03-12	3202155	02630	1985-09-02	35	Married		1	22	1	Condoms	No	Always	Pill None	1	0	0	0	0	1	0		Repeat	Positive	Yes		Nil	Not available	Not applicable	Thermocoagulation		2021-03-12	2021-03-23	Nil								259015332	5250a419-1388-4434-9234-a5071e0c851d
2022-02-09 10:14:33	2022-02-09 10:20:13	2022-02-09	Suspicious Cancer	Manicaland	Mutasa	Mutasa - 101169 - Council Clinic	2021-03-19	3202164	02646	1995-08-31	25	Divorced		2	17	2	Jadelle	No	Always	Inplant	0	1	0	0	0	0	0	Nil	New	Positive	Yes	0603	Nil	Not available		Other(Specify)	Cervical punch biopsy	2021-03-29	2021-04-13	Nil								259015353	0c3fd4ca-949d-4b69-9de9-2eb161520c04
2022-02-09 10:20:26	2022-02-09 10:24:05	2022-02-09	Positive	Manicaland	Mutasa	Mutasa - 101169 - Council Clinic	2021-03-19	3202167	02649	1975-08-25	45	Married		3	19	1	Control	No	Never	Pill	1	0	0	0	0	0	0		New	Positive	Yes	0611	Nil	Not available	Nil	Thermocoagulation		2021-03-19	2021-09-20	Nil								259015378	eef47c4e-06e1-470a-9057-1ab4b4755f63
2022-02-09 10:24:14	2022-02-09 10:28:01	2022-02-09	Positive	Manicaland	Mutasa	Mutasa - 101169 - Council Clinic	2021-03-19	3202169	02650	1981-09-09	39	Married		2	19	1	Condoms	No	Always	Pill	1	0	0	0	0	0	0		New	Positive	Yes	0615	Nil	Not available	Nil	Thermocoagulation		2021-03-19	2021-09-20	Nil								259015395	a6d78308-3cc8-471c-894d-50c78c1cd20d
2022-02-09 10:28:04	2022-02-09 10:33:05	2022-02-09	Positive	Manicaland	Mutasa	Haparare - 100581 - Council Clinic	2021-04-15	4202101	02688	1975-03-03	46	Married		0	25	1	Nik	Yes	Never	None	0	0	0	0	0	1	0		New	Negative	No	0710	Nil	Not available	Nil	Thermocoagulation		2021-04-20	2021-10-19	Nil								259015421	4a206ba3-098b-42e0-b666-8811abe38958
2022-02-09 10:42:01	2022-02-09 11:50:14	2022-02-09	Positive	Manicaland	Mutasa	Sadziwa - 101505 - Council Clinic	2021-04-20	4202163	02944	1975-09-15	45	Married		5	18	2	Condoms	No	Always	Pill	1	0	0	0	0	0	0		New	Positive	Yes	0898	Contact bleeding	Cancer	Nil	Other(Specify)	Cervical punch biopsy	2021-04-22	2021-05-17	Refered for chemotherapy but she can not afford								259015432	9a843d5c-4e74-4691-939c-2e733612da92
2022-02-09 11:50:43	2022-02-09 11:56:22	2022-02-09	Positive	Manicaland	Mutasa	St. Barbara's - 101628 - Mission Hospitals	2021-04-22	4202196	01643	1965-09-14	55	Widowed		6	23	1	Nil	No	Never	None	0	0	0	0	0	1	0		New	Negative	No		Nil	Cancer	Nil	Other(Specify)	Cervical punch biopsy	2021-06-04	2021-07-06	Nil								259015448	8fa16f90-afcf-4d5a-a1e9-cd9c42d9fbc4
2022-02-09 11:56:41	2022-02-09 12:02:54	2022-02-09	Positive	Manicaland	Mutasa	Zongoro - 101814 - Council Clinic	2021-04-23	42021109	02984	1976-07-25	44	Widowed		3	15	3	Jadelle	No	Always	Pill	1	0	0	0	0	0	0		New	Positive	Yes	0996	Nil	Not available	Not applicable	Thermocoagulation		2021-04-23	2021-10-20	Nil								259015468	dac8385e-ebed-4997-8c61-89816604e1e0
2022-02-09 15:11:26	2022-02-09 15:16:08	2022-02-09	Positive	Manicaland	Mutasa	Mupotedzi - 101120 - Gvt Clinic	2021-01-06	1202118	00015	1991-06-08	29	Married		0	28	1	Condoms	Yes	Always	None	0	0	0	0	0	1	0		New	Negative	No		Nil	Not available	Nil	Thermocoagulation		2021-01-06	2021-07-08	Nil								259015487	33483744-bbbc-4acb-b110-4ae2a867246f
2022-02-09 15:16:19	2022-02-09 15:23:28	2022-02-09	Positive	Manicaland	Mutasa	Jombe - 100670 - Clinic	2021-01-07	1202128	00025	1990-07-03	30	Married		2	20	1	Depo	No	Always	Depo-Provera	0	0	1	0	0	0	0		New	Positive	Yes		Nil	Not available	Nil	Thermocoagulation		2021-02-18	2021-08-17	Nil								259015508	443cd6d5-bdce-45de-b8a4-d5a3d48f2f82
2022-02-09 15:23:43	2022-02-09 15:33:07	2022-02-09	Positive	Manicaland	Mutasa	Sahumani - 101508 - Council Clinic	2021-01-08	1202134	00030	1979-06-10	41	Married		5	21	1	Control	No	Never	Pill	1	0	0	0	0	0	0		New	Positive	Yes		Nil	Not available	Not applicable	LEEP		2021-03-29	2021-09-28	Nil								259015530	78706215-6740-4de4-8f5d-7a83941d3056
2022-02-09 15:33:22	2022-02-09 15:39:11	2022-02-09	Positive	Manicaland	Mutasa	Sahumani - 101508 - Council Clinic	2021-01-08	1202135	00031	1978-09-19	42	Married		5	17	3	Control	No	Never	Pill	1	0	0	0	0	0	0		New	Positive	Yes		Nil	Pre-cancer High grade	Nil	LEEP		2021-02-17	2021-08-16	Nil								259015549	66f771fb-888d-494f-bf8c-13247259858f
2022-02-09 15:40:24	2022-02-09 15:46:09	2022-02-09	Positive	Manicaland	Mutasa	Nyanga Pines - 101363 - Clinic	2021-01-11	1202144	00040	1996-10-20	24	Single		1	16	2	Jadelle	No	Always	Inplant	0	1	0	0	0	0	0		New	Positive	Yes		Nil	Other (specify)	Chronic Inflammation	LEEP		2021-02-17	2021-08-16	Nil								259015567	f262450a-5021-4a08-a417-0af9a3fdbf57
2022-02-09 15:46:25	2022-02-09 15:49:43	2022-02-09	Positive	Manicaland	Mutasa	Katiyo - 100721 - Private-Tanganda	2021-01-25	1202178	00087	1985-12-26	35	Married		3	16	2	Control	No	Never	Pill	1	0	0	0	0	0	0		New	Positive	Yes		Nil	Pre-cancer Low grade	Nil	LEEP		2021-02-17	2021-08-16	Nil								259015587	42131edd-3cf8-40d1-b8bb-3905254912ab
2022-02-09 15:49:59	2022-02-09 15:55:05	2022-02-09	Positive	Manicaland	Mutasa	Sachisuko - 101916 - Clinic	2021-01-26	1202193	00101	1978-04-28	42	Separated		3	14	3	Nil	No	Sometimes	None	0	0	0	0	0	1	0		Repeat	Positive	Yes		Nil	Other (specify)	Inflammatory pyogenic granuloma	Other(Specify)	Cervical punch biopsy	2021-02-17	2021-03-24	Referred to see gynaecologist								259015617	aa1666e0-0097-41ba-b3ec-0d695e3cf59c
2022-02-09 15:55:29	2022-02-09 16:00:45	2022-02-09	Positive	Manicaland	Mutasa	Gatsi - 100493 - Mission Clinic	2021-02-02	22021113	00138	1999-08-01	21	Single		0	19	3	Nil	No	Sometimes	None	0	0	0	0	0	1	0		New	Negative	No		Nilk	Not available	Nil	LEEP		2021-03-11	2021-09-15	Nil								259015642	63238479-c998-4272-b91b-b2c79cf79534
2022-02-09 16:00:55	2022-02-09 16:04:19	2022-02-09	Positive	Manicaland	Mutasa	Nyanga Pines - 101363 - Clinic	2021-02-03	22021132	00156	1998-08-14	22	Married		1	18	1	Nil	No	Sometimes	None	0	0	0	0	0	1	0		New	Positive	Yes		Nil	Not available	Nil	Thermocoagulation		2021-02-03	2021-08-16	Nil								259015666	fc694b3d-a442-4ff1-b141-ecacba4fa231
2022-02-09 16:39:54	2022-02-09 16:43:32	2022-02-09	Positive	Manicaland	Mutasa	Zindi - 101807 - Clinic	2021-02-16	22021213	00241	1996-11-30	24	Married		2	19	1	Secure	No	Never	Pill	1	0	0	0	0	0	0		New	Negative	No		Nil	Not available	Nil	Thermocoagulation		2021-02-16	2021-08-30	Nil								259015691	71d14b57-ab62-4d77-938f-186ce9ec0df1
2022-02-09 16:27:41	2022-02-09 16:34:12	2022-02-09	Positive	Manicaland	Buhera	Murambinda - 101124 - District Hospital	2020-10-14	10202001	00970/20	1992-02-09	28	Separated		3	13	100	Condoms	Yes	Yes	None	0	0	0	0	0	1	0		New	Positive	Yes	8747	Genital warts	Pre-cancer High grade	Nil	LEEP		2021-12-04	2022-06-04									259022839	88f7b9ff-16d4-40e5-9581-be4d072e44d4
2022-02-09 16:42:08	2022-02-09 16:46:42	2022-02-09	Positive	Manicaland	Buhera	Murambinda - 101124 - District Hospital	2020-10-23	10202003	01009/20	1994-03-19	26	Separated		3	13	500	Nil	No	Yes	None	0	0	0	0	0	1	0		New	Positive	Yes	8887	Nil	Other (specify)	Squamous metaplasia and chronic inflammation	LEEP		2021-02-04	2021-08-04									259022869	3c483d2c-d253-4cb0-ac2a-e9c1fc15e2a7
2022-02-09 16:47:18	2022-02-09 16:50:54	2022-02-09	Positive	Manicaland	Buhera	Murambinda - 101124 - District Hospital	2021-10-26	10202004	01016/20	1972-06-11	49	Widowed		5	21	2	COC	No	No	Pill	1	0	0	0	0	0	0		New	Positive	Yes	8917	Nil	Not available	Nil	Cryotherapy		2020-10-26	2021-04-26									259022875	2a63faeb-7339-491a-8a77-8af2538a3414
2022-02-09 16:51:33	2022-02-09 16:54:45	2022-02-09	Positive	Manicaland	Buhera	Murambinda - 101124 - District Hospital	2020-10-26	10202005	01018/20	1984-11-11	35	Separated		1	23	5	Nil	No	Yes	None	0	0	0	0	0	1	0		New	Positive	Yes	8924	Nil	Not available	Nil	Cryotherapy		2020-10-26	2021-04-26									259022879	08994663-c094-4294-b65e-becb43bbd0d0
2022-02-09 16:55:27	2022-02-09 16:59:06	2022-02-09	Positive	Manicaland	Buhera	Murambinda - 101124 - District Hospital	2020-10-26	10202005	01020/20	1983-12-16	36	Single		2	18	1	Depo	No	Yes	Depo-Provera	0	0	1	0	0	0	0		New	Positive	Yes	8931	Nil	Not available	Nil⁸	Cryotherapy		2020-10-26	2021-04-26									259022888	aa9f4527-ca64-47e6-95e4-afd6995941fb
2022-02-09 16:59:41	2022-02-09 17:03:26	2022-02-09	Positive	Manicaland	Buhera	Murambinda - 101124 - District Hospital	2020-10-28	10202007	01033/20	1981-11-09	38	Married		5	18	5	COC	No	Yes	Pill	1	0	0	0	0	0	0		New	Negative	No	8931	Ni	Not available	Nil	Cryotherapy		2020-12-09	2021-04-28									259022894	9eff3304-4692-46d9-85da-eea70c8819a6
2022-02-09 17:04:20	2022-02-09 17:08:22	2022-02-09	Positive	Manicaland	Buhera	Murambinda - 101124 - District Hospital	2020-10-29	10202008	01041/20	1976-12-17	43	Married		2	18	2	COC	No	Yes	Pill	1	0	0	0	0	0	0		New	Positive	Yes	9011	Nil	Not available	Nil	Cryotherapy		2020-10-28	2021-04-28									259022909	ba0424bd-056b-496d-bfae-f6b1357f8d0f
2022-02-09 17:08:47	2022-02-09 17:11:05	2022-02-09	Positive	Manicaland	Buhera	Murambinda - 101124 - District Hospital	2020-10-28	10202009	01042/20	1983-10-06	37	Married		3	18	1	COC	No	Yes	Pill	1	0	0	0	0	0	0		New	Positive	Yes	9015	Nil	Not available	Nil	Cryotherapy		2020-10-28	2021-04-28									259022939	25c9e112-6d89-482b-b6e3-e801064e00c3
2022-02-09 16:40:02	2022-02-09 16:46:14	2022-02-09	Positive	Midlands	Gokwe South	Tongwe - 101697 - Clinic	2021-03-08	3202114	2021CC07083900014	1971-09-29	49	Married		4	21	2	Pill	No	Always	Pill	1	0	0	0	0	0	0		New	Positive	Yes	0593 , 0594 post thermo 0595	Nil	Not available	Nil	Thermocoagulation		2021-03-08	2021-09-03	Nil								259024029	1ba3ac22-58ef-48dc-949b-0d1da063b9c3
2022-02-09 16:46:19	2022-02-09 16:52:28	2022-02-09	Positive	Midlands	Gokwe South	Tongwe - 101697 - Clinic	2021-03-08	3202115	2021CC07083900745	1977-09-11	43	Single		5	22	04	Condoms	No	Always	Other(specify)	0	0	0	0	0	0	1	Condoms	Post Treatment	Positive	Yes	0596; 0597 post thermo 0598	Nil	Not available	Nil	Thermocoagulation		2021-03-08	2021-09-03	Nil								259024065	a0ff721d-09d2-4b16-bfbb-c41b0a8800e6
2022-02-09 16:53:26	2022-02-09 16:57:37	2022-02-09	Positive	Midlands	Gokwe South	Tongwe - 101697 - Clinic	2021-03-08	3202139	2021CC0708390037	1981-11-22	39	Married		1	18	2	Nil	No	Always	None	0	0	0	0	0	1	0		New	Positive	Yes	0628, post thermo 0629	Nil	Not available	Nil	Thermocoagulation		2021-03-08	2021-09-08	Nil								259024117	95662c69-8585-46a6-ad88-14001dc7ddb3
2022-02-09 16:58:07	2022-02-09 17:03:48	2022-02-09	Positive	Midlands	Gokwe South	Tongwe - 101697 - Clinic	2021-04-30	4202150	2021CC07083900058	1983-09-16	37	Widowed		4	17	1	Depo	No	No	Depo-Provera	0	0	1	0	0	0	0		New	Positive	Yes	5445 post thermo 5446	Nil	Not available	Nil	Thermocoagulation		2021-04-30	2021-10-28	Nil								259024125	c04d1473-859a-47b1-bc1e-625a3cb96919
2022-02-09 17:04:30	2022-02-09 17:08:11	2022-02-09	Positive	Midlands	Gokwe South	Tongwe - 101697 - Clinic	2021-04-30	42021133	2021CC07083900129	1996-06-09	24	Divorced		1	17	3	Depo	No	Sometimes	Depo-Provera	0	0	1	0	0	0	0		New	Positive	Yes	5520 post thermo 5521	Nil	Not available	Nil	Thermocoagulation		2021-04-30	2021-10-28	Antibiotics cover prescribed								259024129	c961ab3d-6d35-4bd9-8741-1e166b79316a
2022-02-09 17:08:18	2022-02-09 17:11:20	2022-02-09	Positive	Midlands	Gokwe South	Zhamba - 101789 - Clinic	2021-04-30	42021136	2021CC07083900131	1980-05-18	40	Married		3	19	4	Implant	Yes	Sometimes	Inplant	0	1	0	0	0	0	0		New	Positive	Yes	5525 post thermo 5526	Nil	Not available	Nil	Thermocoagulation		2021-04-30	2021-10-28	Nil								259024132	cc51f853-a790-487f-8163-5a9bb26c272b
2022-02-09 17:11:43	2022-02-09 17:14:53	2022-02-09	Positive	Midlands	Gokwe South	Tongwe - 101697 - Clinic	2021-04-30	42021141	2021CC07083900135	1990-10-23	30	Married		1	18	3	Nil	No	Never	None	0	0	0	0	0	1	0		New	Positive	Yes	5531 post thermo 5532	Nil	Not available	Nil	Thermocoagulation		2021-04-30	2021-10-28	Nil								259024137	4f0a9f07-00cf-464d-88a9-c1dc1b60afe6
2022-02-09 17:31:17	2022-02-09 17:50:42	2022-02-09	Positive	Manicaland	Mutasa	Bonda - 100080 - Mission Hospital	2021-02-18	9	2021CC02526	1982-05-29	38	Separated		1	20	2	Nil	No	Abstinent	None	0	0	0	0	0	1	0		New	Positive	Yes	166-0262-3	Nil	Not available		Thermocoagulation		2021-02-18	2021-08-02	Nil								259040355	43a7ebd6-c324-467f-ba01-99a95a806039
2022-02-09 17:36:41	2022-02-09 17:50:59	2022-02-09	Positive	Manicaland	Mutasa	Bonda - 100080 - Mission Hospital	2021-02-15	8	2021CC02519	1990-06-22	30	Married		0	17	2	Nil	No	Sometimes	None	0	0	0	0	0	1	0		New	Positive	Yes	166-0232-6	Nil	Other (specify)	Chronic inflammation	LEEP		2021-04-23	2021-10-22	Nil								259040365	69f94638-7aa8-4aa5-b858-a35dca9fb238
2022-02-09 11:08:43	2022-02-09 11:11:47	2022-02-09	Positive	Midlands	Gweru	Mkoba Poly - 101023 - Clinic	2021-02-17	2202194	00134/21	1973-01-16	48	Married		3	19	3	Control	No	Sometimes	Pill	1	0	0	0	0	0	0		New	Positive	Yes	1745	Nil	Not available	Nil	Thermocoagulation		2021-02-17	2021-08-17	Breast and TB NAD								259051693	809643c6-7e0f-4bd0-821b-fdc46659fa02
2022-02-09 11:14:36	2022-02-09 11:17:27	2022-02-09	Positive	Midlands	Gweru	Mkoba Poly - 101023 - Clinic	2021-02-19	22021108	01149/16	1970-04-10	50	Widowed		3	18	2	Jadelle	No	Abstinence	Inplant	0	1	0	0	0	0	0		Repeat	Positive	Yes	1786/1787	Nil	Not available	Nil	Thermocoagulation		2021-02-19	2021-08-19	Breast and TB NAD								259051699	2d313c88-3217-4ddf-8ddf-82a24ee8f8a0
2022-02-09 11:32:31	2022-02-09 11:36:25	2022-02-09	Positive	Midlands	Gweru	Mkoba Poly - 101023 - Clinic	2021-02-24	22021135	00167/21	1999-12-30	21	Married		2	18	4	Secure	No	Sometimes	Pill	1	0	0	0	0	0	0		New	Positive	Yes	1832	Nil	Not available	Nil	Thermocoagulation		2021-03-11	2021-09-13	Breast and TB NAD								259051708	950948ea-ecb1-48ca-b1a3-bf2ae55f2476
2022-02-09 11:52:15	2022-02-09 11:54:43	2022-02-09	Positive	Midlands	Gweru	Mkoba Poly - 101023 - Clinic	2021-03-04	3202130	00210/21	1972-05-29	48	Widowed		4	17	3	Control	No	Abstinence	Pill	1	0	0	0	0	0	0		New	Positive	Yes	1993	Nil	Not available	Nil	Thermocoagulation		2021-03-09	2021-09-09	Breast and TB NAD								259051719	6727194a-c186-494d-a6bb-95fbdca760c0
2022-02-09 12:06:28	2022-02-09 12:09:03	2022-02-09	Positive	Midlands	Gweru	Mkoba Poly - 101023 - Clinic	2021-03-12	3202189	00266/21	1984-02-17	37	Separated		2	18	20	Depo provera	No	Always	Depo-Provera	0	0	1	0	0	0	0		New	Positive	Yes	2075	Nil	Not available	Nil	Thermocoagulation		2021-04-13	2021-10-13	Breast and TB NAD								259051734	f37fbe72-6e6b-43f0-ad12-11c96778dff5
2022-02-09 12:23:36	2022-02-09 12:26:23	2022-02-09	Positive	Midlands	Gweru	Mkoba Poly - 101023 - Clinic	2021-03-26	32021191	00356/21	1990-07-20	30	Single		1	23	2	Nil	No	Always	None	0	0	0	0	0	1	0		New	Positive	Yes	2204	Nil	Not available	Nil	Thermocoagulation		2021-03-26	2021-09-27	Breast and TB NAD								259051753	4dc708dc-43c8-4bd8-8430-1acb4a308c37
2022-02-09 17:53:46	2022-02-09 18:17:20	2022-02-09	Positive	Manicaland	Mutasa	Bonda - 100080 - Mission Hospital	2021-02-04	7	2021CC02505	1982-08-30	38	Separated		2	15	2	Nil	No	Never	None	0	0	0	0	0	1	0		New	Positive	Yes	166-0177-8	Nil	Not available		Thermocoagulation		2021-02-04	2021-08-04	Nil								259064527	f0ae4247-9980-4950-a289-2c6b89c863a2
2022-02-09 18:42:48	2022-02-09 18:50:28	2022-02-09	Positive	Manicaland	Mutasa	Bonda - 100080 - Mission Hospital	2021-04-14	16	2021CC02685	1982-09-30	38	Separated		2	22	1	Nil	No	Abstinent	None	0	0	0	0	0	1	0		New	Positive	Yes	168-0703-5	Nil	Not available		Not treated			2021-11-15	Client went to South Africa for treatment								259064534	dabb5add-56c6-4556-8684-45d5451cd33f
2022-02-09 17:59:09	2022-02-09 18:51:58	2022-02-09	Positive	Manicaland	Mutasa	Bonda - 100080 - Mission Hospital	2021-03-04	10	2021CC02591	1976-06-06	44	Separated		2	18	2	Nil	No	Sometimes	None	0	0	0	0	0	1	0		New	Positive	Yes	167-0456-8	Nil	Not available		Thermocoagulation		2021-03-04	2021-09-03	Nil								259064798	79ad9b8e-14dd-4b13-8836-fb3c0f5899e5
2022-02-09 18:11:43	2022-02-09 18:52:51	2022-02-09	Positive	Manicaland	Mutasa	Bonda - 100080 - Mission Hospital	2021-03-11	12	2021CC02629	1977-09-29	43	Separated		2	20	5	Condom	No	Always	None	0	0	0	0	0	1	0		New	Positive	Yes	167-0552-4	Nil	Not available		LEEP		2021-03-29	2021-09-29	Nil								259065278	b619a3d0-fe00-4fdd-a328-585ff1103bc8
2022-02-09 18:24:54	2022-02-09 18:58:40	2022-02-09	Positive	Manicaland	Mutasa	Bonda - 100080 - Mission Hospital	2021-03-17	14	2021CC02636	1994-05-30	26	Married		1	W0	1	Control	No	Never	Pill	1	0	0	0	0	0	0		New	Negative		167-0577-9	Nil	Not available		Thermocoagulation		2021-03-17	2021-09-17	Nil								259066586	30925b30-24f6-48c9-a95b-7c4446f5e456
2022-02-09 19:04:58	2022-02-09 19:08:54	2022-02-09	Positive	Manicaland	Mutasa	Bonda - 100080 - Mission Hospital	2021-04-26	17	2021CC02988	1988-12-06	32	Married		2	22	1	IUCD	No	Never	Intra Uterine Device	0	0	0	1	0	0	0		New	Negative		168-1015-7	Nil	Not available		Thermocoagulation		2021-04-26	2021-10-26	Nil								259071532	4ba037f1-1165-436e-af12-27cb42cd65c6
2022-02-09 19:09:04	2022-02-09 19:14:59	2022-02-09	Positive	Manicaland	Mutasa	Bonda - 100080 - Mission Hospital	2021-04-30	18	2021CC02990	1972-07-16	48	Widowed		4	19	1	Nil	No	Abstinent	None	0	0	0	0	0	1	0		New	Positive	Yes	168-1022-3	Nil	Not available		LEEP		2021-06-04	2021-12-06	Nil								259071533	a6214c98-c038-4699-be43-053f06754572
2022-02-09 19:16:31	2022-02-09 19:20:17	2022-02-09	Positive	Manicaland	Mutasa	Bonda - 100080 - Mission Hospital	2021-05-18	19	2021CC03004	1981-06-23	39	Married		0	20	4	Nil	No	Sometimes	None	0	0	0	0	0	1	0		New	Positive	Yes	169-1075-6	Nil	Not available		Thermocoagulation		2021-05-18	2021-11-18	Nil								259074247	bc1859c5-0260-47c5-9eb6-d3af2e5d6fa6
2022-02-09 19:20:44	2022-02-09 19:24:27	2022-02-09	Positive	Manicaland	Mutasa	Bonda - 100080 - Mission Hospital	2021-05-20	20	2021CC03010	1986-06-16	34	Married		2	20	4	Control	No	Sometimes	Pill	1	0	0	0	0	0	0		New	Positive	Yes	169-1090-2	Nil	Not available		Thermocoagulation		2021-05-20	2021-11-22	Nil								259074252	a3dadb3e-f2be-4fc3-a94f-e6d3919b3bb6
2022-02-09 13:48:20	2022-02-09 13:53:20	2022-02-09	Positive	Midlands	Gweru	Maboleni - 100793 - Clinic	2021-03-16		00007/21	1980-09-13	40	Married		4	18	2	Control	Yes	Always	Pill	1	0	0	0	0	0	0		New	Positive	Yes	4075-4076	Nil	Not available	Nil	Thermocoagulation	Nil	2021-03-09	2021-09-30									259080510	012ab1e6-207a-42d7-b922-b5443875c685
2022-02-09 13:53:29	2022-02-09 13:56:22	2022-02-09	Positive	Midlands	Gweru	Maboleni - 100793 - Clinic	2021-03-22		00036/21	1980-06-02	40	Divorced		7	17	3	Control	No	Sometimes	Pill	1	0	0	0	0	0	0		New	Positive	Yes	9870	Nil	Not available	Nil	Thermocoagulation	Nil	2021-03-03	2021-09-23									259080519	c1a527fc-d5a7-446e-979c-81eb0eacb901
2022-02-09 13:56:25	2022-02-09 13:59:31	2022-02-09	Positive	Midlands	Gweru	Maboleni - 100793 - Clinic	2021-03-22		00042/213	1977-07-02	43	Married		3	20	3	Depo	No	Always	Depo-Provera	0	0	1	0	0	0	0		New	Positive	Yes	9881-9883	Nil	Not available	Nil	Thermocoagulation	Nil	2021-03-22	2022-09-23									259080534	f59442e5-e8c1-4189-b9fa-01dc6af79aa0
2022-02-09 14:00:02	2022-02-09 14:08:56	2022-02-09	Positive	Midlands	Gweru	Maboleni - 100793 - Clinic	2021-06-08		00093/21	1974-07-07	46	Widowed		2	18	3	Control	No	Always	Pill	1	0	0	0	0	0	0		New	Positive	Yes	1298	Nil	Pre-cancer Low grade	Nil	Other(Specify)	Nil	2021-06-24	2021-12-29	Nil								259080610	5a8703cf-660f-4afb-b01f-0229a5b33aa4
2022-02-09 14:09:03	2022-02-09 14:12:19	2022-02-09	Positive	Midlands	Gweru	Maboleni - 100793 - Clinic	2021-06-06		00109/21	1981-05-18	40	Married		3	20	6	Depo	Yes	Sometimes	Depo-Provera	0	0	1	0	0	0	0		New	Positive	Yes	1311-1312	Nil	Pre-cancer Low grade	Nil	LEEP	Nil	2021-06-24	2021-12-23									259080625	379d04ec-594b-44c3-a54b-26904a0bb526
2022-02-09 14:13:24	2022-02-09 14:16:26	2022-02-09	Positive	Midlands	Gweru	Maboleni - 100793 - Clinic	2021-08-31		01024/18	1984-05-31	37	Married		4	14	5	Jadelle	No	Sometimes	Inplant	0	1	0	0	0	0	0		Repeat	Positive	Yes	1906-1907	Nil	Not available	Nil	Thermocoagulation	Nil	2021-08-31	2022-02-28									259080641	2b3c1186-f80d-4fe8-9344-e12b876fd5a7
2022-02-09 14:36:00	2022-02-09 14:59:06	2022-02-09	Positive	Midlands	Gweru	Gweru- 101883 -District Hospital	2021-04-16		00022/21	1988-09-16	32	Married		1	18	20	Not using	No	Always	None	0	0	0	0	0	1	0		New	Positive	Yes	0281	Nil	Other (specify)	No evidence of SIL	LEEP	Nil	2021-04-29	2021-09-30									259080666	506065d4-7a2e-479a-9ac3-a6799fb864f1
2022-02-09 19:25:40	2022-02-09 19:31:22	2022-02-09	Positive	Manicaland	Mutasa	Bonda - 100080 - Mission Hospital	2021-05-27	21	2021CC03016	1986-08-05	34	Married		4	22	1	BTL	No	Always	Tubal ligation	0	0	0	0	1	0	0		New	Positive	Yes	169-1104-5	Nil	Not available		Thermocoagulation		2021-05-27	2021-11-29	Nil								259084206	aaa081e3-6e36-40f0-8747-d2d2fd5aea6f
2022-02-09 19:49:54	2022-02-09 19:54:36	2022-02-09	Positive	Manicaland	Mutasa	Bonda - 100080 - Mission Hospital	2021-06-24	23	2021CC03052	1978-10-09	42	Married		5	17	1	Control	No	Never	Pill	1	0	0	0	0	0	0		New	Negative		170-1247-8	Nil	Not available		Thermocoagulation		2021-06-24	2021-12-24	Nil								259084209	98b6df8f-2aa4-4f3b-9635-2251ff31572e
2022-02-09 19:55:49	2022-02-09 20:02:06	2022-02-09	Positive	Manicaland	Mutasa	Bonda - 100080 - Mission Hospital	2021-07-28	24	2017CC00278	1974-10-07	46	Widowed		1	18	1	Depo	No	Abstinent 0	Depo-Provera	0	0	1	0	0	0	0		Repeat	Positive	Yes	171-1318-9	Nil	Not available		Thermocoagulation		2021-07-28	2022-01-28	Nil								259085992	50e3ad57-7a52-4c4b-a412-85eda126559b
2022-02-09 20:03:49	2022-02-09 20:09:05	2022-02-09	Positive	Manicaland	Mutasa	Bonda - 100080 - Mission Hospital	2021-08-23	25	2021CC03100	1980-09-18	40	Separated		5	19	2	Control	No	Sometimes	Pill	1	0	0	0	0	0	0		New	Positive	Yes	172-1422-3	Nil	Not available		LEEP		2022-01-13	2022-07-13	Nil								259087764	629d9eb9-58a5-4bef-bd90-f1be9d4cf28b
2022-02-09 20:10:09	2022-02-09 20:19:56	2022-02-09	Positive	Manicaland	Mutasa	Bonda - 100080 - Mission Hospital	2021-08-31	26	2021CC03136	1992-01-01	29	Married		2	18	1	Control	No	Never	Pill	1	0	0	0	0	0	0		New	Negative		172-1533-4	Nil	Not available		LEEP		2021-09-14	2022-03-14	Nil								259089967	54efe612-7c03-4607-801b-c6aa21384402
2022-02-09 20:20:43	2022-02-09 20:39:45	2022-02-09	Positive	Manicaland	Mutasa	Bonda - 100080 - Mission Hospital	2021-09-13	27	2021CC03149	1995-12-22	25	Single		0	17	6	Nil	No	Never	None	0	0	0	0	0	1	0		New	Positive	Yes	173-1572-4	Nil	Other (specify)	Chronic inflammation	LEEP		2021-09-14	2022-03-14	Nil								259095066	72e2a645-9715-4db8-b40e-fad657464b84
2022-02-09 20:42:24	2022-02-09 20:47:32	2022-02-09	Positive	Manicaland	Mutasa	Bonda - 100080 - Mission Hospital	2021-09-16	28	2021CC03174	1991-06-03	30	Married		5	17	2	Secure	No	Sometimes	Pill	1	0	0	0	0	0	0		New	Positive	Yes	173-1633-4		Not available		Thermocoagulation		2021-09-16	2022-03-16	Nil								259097272	30036678-7df1-44ae-a5a4-3de0fc482cef
2022-02-09 20:49:05	2022-02-09 20:55:57	2022-02-09	Positive	Manicaland	Mutasa	Bonda - 100080 - Mission Hospital	2021-09-20	29	2021CC02526	1980-05-29	41	Separated		1	20	2	Nil	No	Abstinent	None	0	0	0	0	0	1	0		Post Treatment	Positive	Yes	173-1637-43	Nil	Not available		LEEP		2021-12-17	2022-06-17	Nil								259098984	ee075e73-4641-465e-9ce8-44eceae02bab
2022-02-09 18:33:36	2022-02-09 18:39:46	2022-02-09	Positive	Midlands	Gweru	Mkoba Poly - 101023 - Clinic	2021-03-29	32021202	00366/21	1991-10-25	29	Married		1	19	4	Depo provera	No	Sometimes	Depo-Provera	0	0	1	0	0	0	0		Repeat	Positive	Yes	2216	Nil	Not available		Thermocoagulation		2021-03-29	2021-09-29	Breast and TB NAD								259099792	c9c1c095-ce95-434a-a32c-0874860d747d
2022-02-09 19:17:59	2022-02-09 19:20:24	2022-02-09	Positive	Midlands	Gweru	Mkoba Poly - 101023 - Clinic	2021-04-21	42021142	00508/21	1991-03-05	30	Separated		3	17	2	Control	No	Always	Pill	1	0	0	0	0	0	0		New	Positive	Yes	2393	Nil	Not available		Thermocoagulation		2021-04-21	2021-10-21	Breast and TB NAD								259099839	c627560a-18f0-41c5-8457-233ce2b75e4d
2022-02-09 19:24:16	2022-02-09 19:29:50	2022-02-09	Positive	Midlands	Gweru	Mkoba Poly - 101023 - Clinic	2021-04-23	42021159	00524/21	1973-12-11	47	Married		4	16	2	Depo provera	Yes	Always	Depo-Provera	0	0	1	0	0	0	0		New	Positive	Yes	2413	Nil	Not available		Thermocoagulation		2021-04-23	2021-10-21	Breast and TB NAD								259099846	c06ad929-79c0-4e7e-85ab-05d617e62f00
2022-02-09 19:41:06	2022-02-09 19:44:29	2022-02-09	Positive	Midlands	Gweru	Mkoba Poly - 101023 - Clinic	2021-04-28	42021180	00545/21	1975-10-22	45	Married		3	18	3	Jadelle	No	Always	Inplant	0	1	0	0	0	0	0		New	Positive	Yes	2444	Nil	Not available		LEEP		2021-04-30	2021-10-29	Chronic cervicitis								259099859	0074257b-a8d5-46fe-a56b-772dfff23aed
2022-02-09 19:49:23	2022-02-09 19:54:43	2022-02-09	Positive	Midlands	Gweru	Mkoba Poly - 101023 - Clinic	2021-05-04	5202102	00556/21	1978-02-21	43	Married		1	17	4	Depo provera	Yes	Never	Depo-Provera	0	0	1	0	0	0	0		New	Positive	Yes	2466	Nil	Not available		Thermocoagulation		2021-05-04	2021-11-04	Breast and TB NAD								259099864	01adba5f-d896-4215-96d1-416c4de99fe9
2022-02-09 20:34:52	2022-02-09 20:38:09	2022-02-09	Positive	Midlands	Gweru	Mkoba Poly - 101023 - Clinic	2021-05-11	5202154	00598/21	1984-04-08	37	Married		2	16	3	Depo provera	No	Sometimes	Depo-Provera	0	0	1	0	0	0	0		New	Positive	Yes	2532/2533	Nil	Not available		Thermocoagulation		2021-05-11	2021-11-11	Breast and TB NAD								259099876	eac9cb64-14c0-4df4-9fa8-024ab647710e
2022-02-09 20:51:13	2022-02-09 20:54:18	2022-02-09	Positive	Midlands	Gweru	Mkoba Poly - 101023 - Clinic	2021-05-13	5202178	00617/21	1983-04-18	38	Married		2	18	3	Control	No	Sometimes	Pill	1	0	0	0	0	0	0		New	Positive	Yes	2566	Nil	Not available		Thermocoagulation		2021-05-13	2021-11-12	Breast and TB NAD								259099880	059c9469-0105-46fa-9777-e095cff3d143
2022-02-09 20:57:00	2022-02-09 21:06:52	2022-02-09	Positive	Manicaland	Mutasa	Bonda - 100080 - Mission Hospital	2021-10-06	30	2021CC03187	1993-07-13	28	Separated		1	16	5	Condom	No	Always	None	0	0	0	0	0	1	0		New	Positive	Yes	174-1717-22	Nil	Not available		Thermocoagulation		2021-10-06	2022-04-06	Nil								259102480	4ffc8d55-9add-4e56-b437-75792b0c5513
2022-02-09 21:07:27	2022-02-09 21:10:33	2022-02-09	Positive	Manicaland	Mutasa	Bonda - 100080 - Mission Hospital	2021-10-12	31	2021CC03193	1991-05-17	30	Married		0	22	3	Nil	No	Sometimes	None	0	0	0	0	0	1	0		Repeat	Negative		174-1743-4	Nil	Not available		Thermocoagulation		2021-10-12	2022-04-12	Nil								259109362	0ca6cba8-f5ee-4344-bba1-e19960b4543e
2022-02-09 21:19:19	2022-02-09 21:34:09	2022-02-09	Positive	Manicaland	Mutasa	Bonda - 100080 - Mission Hospital	2021-10-25	33	2021CC03207	1990-05-27	31	Married		4	17	1	Secure	No	Never	Pill	1	0	0	0	0	0	0		New	Negative		174-1746-7	Nil	Not available		Thermocoagulation		2021-11-23	2022-05-23	Nil								259109656	df4c2221-74de-4500-90d2-2c577cf20c2f
2022-02-09 21:10:42	2022-02-09 21:19:01	2022-02-09	Positive	Manicaland	Mutasa	Bonda - 100080 - Mission Hospital	2021-10-21	32	2021CC03205	1989-05-03	32	Married		2	21	2	Condom	No	Always	None	0	0	0	0	0	1	0		Repeat	Positive	Yes	174-1780-1	Nil	Not available		Thermocoagulation		2021-10-21	2022-04-21	Nil								259110009	4b7f95f3-79cb-41cc-bae6-4441ed74a04a
2022-02-09 21:39:45	2022-02-09 21:43:45	2022-02-09	Positive	Manicaland	Mutasa	Bonda - 100080 - Mission Hospital	2021-11-03	34	2021CC03237	1985-09-24	36	Separated		4	16	4	Depo	Yes	Always	Depo-Provera	0	0	1	0	0	0	0		New	Positive	Yes	175-1882-3	Nil	Not available		Thermocoagulation		2021-11-03	2022-05-03	Nil								259111301	c65866fd-1b38-4152-9d06-f38029cd26c5
2022-02-09 21:53:09	2022-02-09 21:57:09	2022-02-09	Positive	Manicaland	Mutasa	Bonda - 100080 - Mission Hospital	2021-01-13	2	2021CC02481	1980-09-12	40	Married		1	24	1	Condom	No	Always	None	0	0	0	0	0	1	0		Repeat	Positive	Yes	165-0082-4	Nil	Not available		LEEP		2021-02-17	2021-08-17									259115141	6fdbdfc8-0e3e-4b50-9d18-bcc645fff071
2022-02-09 21:59:54	2022-02-09 22:44:51	2022-02-09	Positive	Midlands	Kwekwe	Mayoka - 100973 - Rural Health Centre	2021-02-04	2202101	2021CC00013	1992-09-15	28	Married		3	17	1	Control	No	Never	Pill	1	0	0	0	0	0	0		New	Negative		0771 and 0772	Nil	Not available		Not treated			2022-02-15	Initially treatment without because she was menstruating and client no contact								259127371	e36f3958-31b2-4463-a3a5-2a5fa79e86fc
2022-02-09 22:16:28	2022-02-09 22:45:00	2022-02-09	Positive	Midlands	Kwekwe	Mayoka - 100973 - Rural Health Centre	2021-04-22	4202102	2021CC00027	1994-11-21	26	Single		3	18	2	Condoms	No	Always	Other(specify)	0	0	0	0	0	0	1	Condoms	New	Positive	Yes	4523-24	Nil	Not available		Thermocoagulation		2021-04-22	2021-10-18	Nil								259127377	316e37b1-a061-4f70-8eff-36d118bfe689
2022-02-09 22:39:15	2022-02-09 22:45:08	2022-02-09	Positive	Midlands	Kwekwe	Mayoka - 100973 - Rural Health Centre	2021-11-29	11202103	2021CC00080	2001-11-10	20	Married		0	17	1	Nil	No	Never	None	0	0	0	0	0	1	0		New	Negative		6118 - 19	Aceto white lesions at 12 to 1 o'clock eligible for thermo	Not available		Thermocoagulation		2021-11-29	2022-05-30	Nil								259127381	c653c710-c364-4769-90bc-d8a6c6d044d2
2022-02-10 08:41:28	2022-02-10 08:46:30	2022-02-10	Positive	Midlands	Kwekwe	Dambridge - 100362 - Clinic	2021-02-25	2202109	2021CC00009	1976-06-06	44	Married		1	16	3	Nil	No	Sometimes	None	0	0	0	0	0	1	0		New	Positive	Yes	0981		Not available		Not treated			2022-02-24									259204489	ef4c0be2-7fb3-4535-9fa9-c4d63936694f
2022-02-09 17:01:15	2022-02-09 17:05:33	2022-02-09	Positive	Manicaland	Mutasa	Chitombo - 100295 - Council Clinic	2021-02-23	22021221	00354	1993-07-07	27	Married		1	21	1	Control	No	Sometimes	Pill	1	0	0	0	0	0	0		New	Positive	Yes		Nil	Not available		Thermocoagulation		2021-02-23	2021-08-23	Nil								259214208	92c7e82d-14bb-4273-b6e9-3c33cc700f4e
2022-02-09 17:06:05	2022-02-09 17:10:12	2022-02-09	Positive	Manicaland	Mutasa	Hauna - 101855 - Clinic	2021-03-02	3202141	00400	1982-07-03	38	Separated		2	18	10	Depo	No	Sometimes	Depo-Provera	0	0	1	0	0	0	0		New	Positive	Yes		Nil	Pre-cancer High grade		LEEP		2021-03-29	2021-09-29	Nil								259214213	4f918930-9bf6-4e85-a60a-dc047433f6d1
2022-02-09 17:10:29	2022-02-09 17:44:38	2022-02-09	Positive	Manicaland	Mutasa	Hauna - 101855 - Clinic	2021-03-04	3202156	202000019	1981-11-09	39	Single		4	19	3	Depo	No	Always	Depo-Provera	0	0	1	0	0	0	0		Repeat	Positive	Yes		Nil	Not available		Thermocoagulation		2021-03-04	2021-09-06	Nil								259214216	19da0a6d-3cc9-4baa-b099-ca47baa01921
2022-02-09 17:44:46	2022-02-09 18:10:11	2022-02-09	Positive	Manicaland	Mutasa	Hauna - 101855 - Clinic	2021-03-04	3202163	00412	1970-04-12	50	Married		3	18	1	Condoms	No	Always	None	0	0	0	0	0	1	0		New	Positive	Yes		Nil	Normal		LEEP		2021-09-17	2022-02-17	Nil								259214221	071ff9e2-cc96-4b80-b6d9-c13e3ec7e91d
2022-02-09 18:10:31	2022-02-09 18:15:28	2022-02-09	Positive	Manicaland	Mutasa	Guta - 100555 - Council Clinic	2021-03-18	3202196	00466	1976-09-19	44	Married		4	16	2	Depo	No	Sometimes	Pill	1	0	0	0	0	0	0		New	Positive	Yes		Nil	Not available		Thermocoagulation		2021-03-18	2021-09-19	Nil								259214223	57142853-448e-40b8-a35b-c9d9df7e0909
2022-02-09 18:16:05	2022-02-09 18:20:44	2022-02-09	Positive	Manicaland	Mutasa	Jombe - 100670 - Clinic	2021-03-31	32021159	00255	1988-03-14	33	Married		5	19	2	Depo	No	Sometimes	Depo-Provera	0	0	1	0	0	0	0		New	Positive	Yes		Nil	Not available		Thermocoagulation		2021-03-31	2021-09-30	Nil								259214230	2d930160-bdc3-4eb6-a6d2-ffff21d4a817
2022-02-09 18:20:58	2022-02-09 18:25:04	2022-02-09	Positive	Manicaland	Mutasa	Jombe - 100670 - Clinic	2021-03-31	32021161	00257	1995-01-06	26	Married		2	15	1	Secure	No	Never	Pill	1	0	0	0	0	0	0		New	Positive	Yes		Nil	Not available		Thermocoagulation		2021-03-31	2021-09-30	Nil								259214237	5f10bef7-ecec-493a-849e-b7a82ba2a095
2022-02-10 08:57:08	2022-02-10 09:01:14	2022-02-10	Positive	Manicaland	Mutasa	Mandeya 11 - 101912 - Clinic	2021-04-26	4202178	00549	1978-06-24	42	Single		0	18	2	Nil	Yes	Sometimes	None	0	0	0	0	0	1	0		New	Positive	Yes		Nil	Pre-cancer High grade		LEEP		2021-06-04	2021-12-06	Nil								259214242	3c0c8da4-81bc-424b-b460-b13232f59cd9
2022-02-10 09:06:37	2022-02-10 09:34:10	2022-02-10	Positive	Manicaland	Mutasa	Hauna - 101855 - Clinic	2021-05-04	5202117	00621	1992-05-04	28	Married		3	20	2	Depo	No	Sometimes	Depo-Provera	0	0	1	0	0	0	0		Repeat	Positive	Yes		Nil	Other (specify)	Squamous metaplasia	LEEP		2021-06-04	2021-12-23	Nil								259214252	c72c02ad-80d6-4963-a979-f7f5419fc6ce
2022-02-10 09:14:31	2022-02-10 09:33:45	2022-02-10	Positive	Manicaland	Mutasa	Hauna - 101855 - Clinic	2021-05-12	5202123	00622	1964-06-04	56	Widowed		5	20	1	Control	No	Sometimes	Pill	1	0	0	0	0	0	0		New	Positive	Yes		Nil	Cancer		Other(Specify)	Cervical punch biopsy	2021-06-04	2021-07-01	Referred for radiotherapy								259214258	2fbad659-f45c-4188-a87e-bc573e727c99
2022-02-10 09:19:18	2022-02-10 09:23:37	2022-02-10	Positive	Manicaland	Mutasa	Nyanga Pines - 101363 - Clinic	2021-05-13	5202141	00639	1992-12-07	28	Married		4	15	1	Jadelle	No	Never	Inplant	0	1	0	0	0	0	0		New	Negative			Nil	Other (specify)	Squamous metaplasia	LEEP		2021-06-04	2021-12-23	Nil								259214265	33d2d55b-30d5-4a34-92d6-3f59c60f03e0
2022-02-10 09:23:54	2022-02-10 09:33:22	2022-02-10	Positive	Manicaland	Mutasa	Gatsi - 100493 - Mission Clinic	2021-05-14	5202153	00651	1980-03-31	41	Married		3	18	1	Control	No	Always	Pill	1	0	0	0	0	0	0		Repeat	Positive	Yes		Nil	Pre-cancer High grade		LEEP		2021-06-04	2021-12-23	Nil								259214267	ba87d1fa-4a0e-4936-b401-86ecad47b8d1
2022-02-09 21:20:13	2022-02-10 09:16:44	2022-02-09	Positive	Midlands	Gweru	Child Welfare - 100205 - Clinic	2020-12-29	12202006	00006/20	1996-03-01	24	Married		8	23	4	Nil	No	Always	None	0	0	0	0	0	1	0		New	Positive	Yes	9148	Nil	Not available		Thermocoagulation		2020-12-29	2021-06-29	Breast and TB NAD								259215283	2d5e97db-55ba-4837-b8fd-4be30597e416
2022-02-10 09:17:16	2022-02-10 09:20:08	2022-02-10	Positive	Midlands	Gweru	Child Welfare - 100205 - Clinic	2021-03-12	3202108	00142/21	1997-01-21	24	Married		1	23	1	COC	No	Never	Pill	1	0	0	0	0	0	0		New	Positive	Yes	9627/9631	Nil	Not available		Thermocoagulation		2021-03-12	2021-09-13	Breast and TB NAD								259215324	48630cd0-e35f-496a-8544-a05eae205070
2022-02-10 09:20:33	2022-02-10 09:25:54	2022-02-10	Positive	Midlands	Gweru	Child Welfare - 100205 - Clinic	2021-04-23	4202147	00056/21	1990-09-05	30	Separated		2	18	10	Depo provera	Yes	Sometimes	Depo-Provera	0	0	1	0	0	0	0		New	Positive	Yes	0418/0420	Nil	Not available		Thermocoagulation		2021-04-23	2021-10-22	Breast and TB NAD								259215333	3b6eecce-3b44-4e2f-92f2-9ec552e3a338
2022-02-10 09:26:07	2022-02-10 09:36:41	2022-02-10	Positive	Midlands	Gweru	Child Welfare - 100205 - Clinic	2021-04-23	4202153	00062/21	1988-09-09	32	Separated		1	24	3	COC	No	Always	Pill	1	0	0	0	0	0	0		New	Positive	Yes	0435/0438	Nil	Not available		LEEP		2021-11-16	2021-05-24	Breast and TB NAD								259215341	b4f62994-249d-45b0-8552-5b6860331978
2022-02-09 16:19:16	2022-02-10 09:36:18	2022-02-09	Positive	Manicaland	Mutasa	EHPL 6 - 100437 - Clinic	2021-02-15	22021201	00228	1987-07-05	33	Single		4	18	4	Depo	No	Always	Depo-Provera	0	0	1	0	0	0	0		New	Positive	Yes	00228	Nil	Not available	Nil	Thermocoagulation		2021-02-15	2021-08-16	Nil								259235637	91f2cf9f-9da7-4340-9509-605160d1a52b
2022-02-10 09:01:17	2022-02-10 09:35:49	2022-02-10	Positive	Manicaland	Mutasa	Hauna - 101855 - Clinic	2021-05-12	5202114	00613	1985-03-02	36	Married		3	18	3	Depo	No	Sometimes	Depo-Provera	0	0	1	0	0	0	0		New	Positive	Yes		Nil	Not available		Thermocoagulation		2021-05-12	2021-06-23	Nil								259235650	91ea3fef-f3a7-489f-81f6-4734e3417274
2022-02-10 09:38:56	2022-02-10 09:42:12	2022-02-10	Positive	Manicaland	Mutasa	Honde - 100607 - Mission Hospital	2021-05-17	5202172	00670	1983-01-28	38	Married		5	15	1	Control	No	Sometimes	Pill	1	0	0	0	0	0	0		New	Positive	Yes		Nil	Pre-cancer High grade		LEEP		2021-06-04	2021-12-23	Nil								259235660	47103b84-756e-4908-8192-ce97ee62abcc
2022-02-10 09:42:37	2022-02-10 09:46:19	2022-02-10	Positive	Manicaland	Mutasa	Sakupwanya - 101512 - Council Clinic	2021-05-27	52021104	00708	1980-12-23	40	Widowed		0	22	1	Nil	No	Never	None	0	0	0	0	0	1	0		New	Positive	Yes		Nil	Pre-cancer High grade		LEEP		2021-06-04	2021-12-23	Nil								259235674	6805ae00-2754-4123-bebd-b115a3517a7d
2022-02-10 09:46:24	2022-02-10 10:09:40	2022-02-10	Positive	Manicaland	Mutasa	Sakupwanya - 101512 - Council Clinic	2021-05-27	52021109	01060	1983-11-11	37	Separated		4	20	2	Control	No	Sometimes	Pill	1	0	0	0	0	0	0		Repeat	Positive	Yes		Nil	Not available		Thermocoagulation		2021-05-27	2021-11-29	Nil								259235688	d8bc63b5-3058-4042-96d4-342c7c4f2626
2022-02-10 10:10:08	2022-02-10 10:14:20	2022-02-10	Positive	Manicaland	Mutasa	Mapara - 100886 - Clinic	2021-06-01	6202104	00740	1977-09-15	43	Divorced		4	21	3	BTL	No	Always	Tubal ligation	0	0	0	0	1	0	0		Repeat	Positive	Yes		Nil	Not available		Thermocoagulation		2021-06-01	2021-12-02	Nil								259235704	ff7a82f4-10ba-443d-8611-6ce24946ef0e
2022-02-10 10:14:25	2022-02-10 10:18:12	2022-02-10	Positive	Manicaland	Mutasa	Mapara - 100886 - Clinic	2021-06-01	6202105	00741	1984-11-21	36	Separated		5	17	3	Control	No	Sometimes	Pill	1	0	0	0	0	0	0		New	Positive	Yes		Nil	Not available		Thermocoagulation		2021-06-01	2021-12-02									259235722	b9721740-295d-428d-ba5b-24b2e8d94187
2022-02-10 10:18:29	2022-02-10 10:22:03	2022-02-10	Positive	Manicaland	Mutasa	Sakupwanya - 101512 - Council Clinic	2021-06-02	6202116	00752	1978-06-14	42	Widowed		2	19	5	Depo	No	Sometimes	Depo-Provera	0	0	1	0	0	0	0		Repeat	Positive	Yes		Nil	Not available		Thermocoagulation		2021-06-02	2021-12-01	Nil								259235737	3aa3c5eb-1390-49ec-a917-d08c3c9035b8
2022-02-10 10:22:29	2022-02-10 10:26:39	2022-02-10	Positive	Manicaland	Mutasa	Gatsi - 100493 - Mission Clinic	2021-06-15	6202156	00821	1980-09-14	40	Single		2	19	3	Condoms	Yes	Always	Pill	1	0	0	0	0	0	0		Repeat	Positive	Yes		Nil	Other (specify)	Condylomata acuminata	Other(Specify)	Cervical punch biopsy	2021-07-27	2021-07-05	Nil								259235753	30de81be-3085-440b-b8bf-ec245f5dbdcc
2022-02-10 10:27:00	2022-02-10 10:31:19	2022-02-10	Positive	Manicaland	Mutasa	Hauna - 101855 - Clinic	2021-06-16	6202177	00839	1990-11-27	30	Married		2	17	2	Secure	No	Sometimes	Pill	1	0	0	0	0	0	0		New	Positive	Yes		Nil	Not available		Thermocoagulation		2021-06-16	2021-12-23	Nil								259235768	e6728339-de60-4485-a9b5-d48409a0b085
2022-02-10 10:31:41	2022-02-10 10:34:48	2022-02-10	Positive	Manicaland	Mutasa	Sagambe - 101507 - Council Clinic	2021-06-21	6202184	00844	1985-02-27	36	Single		2	16	2	Jadelle	No	Never	Inplant	0	1	0	0	0	0	0		New	Positive	Yes		Nil	Not available		Thermocoagulation		2021-06-21	2021-12-27	Nil								259235780	4fc4511f-f50c-4bb8-88ac-015d6315d4c1
2022-02-10 08:12:57	2022-02-10 08:19:39	2022-02-10	Positive	Manicaland	Buhera	Buhera - 100099 - Rural Hospital	2021-08-24	8202137	01010A00653	1982-11-29	38	Married		4	18	1	Nil	No	Yes	None	0	0	0	0	0	1	0		Repeat	Positive	Yes	5363	Nil	Not available		Not treated			2021-12-03	Patient not ready for treatment. Counselling in progress								259258075	15b7d554-0a5d-4278-8040-2a3866b16acc
2022-02-10 08:20:06	2022-02-10 08:26:09	2022-02-10	Positive	Manicaland	Buhera	Buhera - 100099 - Rural Hospital	2021-09-06	9202112	01010A2021cc00676	1974-11-22	46	Married		5	19	1	Coc	No	Yes	Pill	1	0	0	0	0	0	0		New	Positive	Yes	5292	Nil	Pre-cancer High grade		LEEP		2021-12-03	2022-01-01	Well								259258085	6e824b3b-dfc0-4397-853e-7c3c24f4c696
2022-02-10 08:28:54	2022-02-10 08:53:12	2022-02-10	Positive	Manicaland	Buhera	Buhera - 100099 - Rural Hospital	2021-09-28	9202162	01010A2021cc00713	1982-02-07	39	Divorced		1	21	1	Coc	No	Yes	Pill	1	0	0	0	0	0	0		New	Positive	Yes	5942	Nil	Not available		Not treated			2021-12-03	Client requested to go to Harare for LEEP								259258093	d3b9005b-36f1-4321-9cb2-c115b8dc7c21
2022-02-08 01:20:31	2022-02-10 11:17:44	2022-02-08	Positive	Manicaland	Buhera	Buhera - 100099 - Rural Hospital	2020-11-20	23	01010A2020cc00023	1980-02-28	40	Married		6	16	1	Coc	No	Sometimes	Pill	1	0	0	0	0	0	0		New	Negative	No	0093-0094	Nil/contact bleeding	Cancer	N/A	LEEP	Nil	2020-12-03	2021-01-21	Referred to Mutare Provincial Hospital								259259132	1bc6fc15-5785-41ce-84e7-e9f003110824
2022-02-08 01:35:10	2022-02-08 02:02:01	2022-02-08	Positive	Manicaland	Buhera	Buhera - 100099 - Rural Hospital	2020-11-20	26	01010A2020cc00026	1969-03-20	51	Married		6	16	1	Coc	Yes	Never	Pill	1	0	0	0	0	0	0		Repeat	Positive	Yes	0099-0101	Nil	Not available	Nil	Cryotherapy	Nil	2020-12-24	2021-01-21	Well								259259979	67453d52-4c74-44d1-95f9-0eed74d3c721
2022-02-09 20:41:30	2022-02-10 11:33:29	2022-02-09	Positive	Manicaland	Buhera	Buhera - 100099 - Rural Hospital	2021-08-06	8202110	00079/211	1997-01-06	24	Single		2	19	1	Depo	No	Never	Depo-Provera	0	0	1	0	0	0	0		Post Treatment	Positive	Yes	5136	Nil/extensive genital warts	Not available		Other(Specify)	Cauterisation	2021-09-28	2021-11-13	Client was referred to Mutare Provincial hospital								259264131	3f8c9d70-2369-4a09-aa52-acd68f9ccac2
2022-02-09 20:25:16	2022-02-10 11:34:38	2022-02-09	Positive	Manicaland	Buhera	Buhera - 100099 - Rural Hospital	2021-08-02	8202102	010q0A2021cc00625	1991-07-02	30	Married		3	20	1	Coc	No	Yes	Pill	1	0	0	0	0	0	0		New	Positive	Yes	5076-5078	Nil	Not available		Thermocoagulation		2021-08-02	2021-02-09	Well								259264760	d59134ab-18ab-4355-a62f-03cd618e3b0d
2022-02-09 20:15:27	2022-02-10 11:36:29	2022-02-09	Positive	Manicaland	Buhera	Buhera - 100099 - Rural Hospital	2021-07-08	7202117	01010A2021cc00600	1985-07-01	36	Married		4	17	1	Jadelle	No	Yed	Inplant	0	1	0	0	0	0	0		New	Negative		4839	Nil	Not available		Thermocoagulation		2021-07-08	2021-02-09	Well								259265239	834b7926-5ab5-4f1d-8953-0445f8e4801a
2022-02-09 03:18:28	2022-02-10 08:56:57	2022-02-09	Positive	Manicaland	Buhera	Buhera - 100099 - Rural Hospital	2021-02-04	33	01010A2021cc00130	1971-07-16	49	Married		3	25	1	Coc	No	Yes	Pill	1	0	0	0	0	0	0		New	Positive	Yes	1953	Nil	Not available	Nil	Cryotherapy	Nil	2021-02-15	2021-03-29	Well								259272252	9a79af21-a7d1-4493-9bf4-b8259d4dc832
2022-02-09 16:58:19	2022-02-10 11:44:59	2022-02-09	Positive	Manicaland	Buhera	Buhera - 100099 - Rural Hospital	2021-02-23	22021110	01010A2021cc00202	1988-02-23	33	Divorced		2	18	4	Coc	No	Yes	Pill	1	0	0	0	0	0	0		New	Positive	Yes	2171	Nil	Not available		Not treated			2021-02-25	Well								259272255	0fa7e756-c074-40f8-8aad-22f21cc9448e
2022-02-09 20:04:29	2022-02-10 11:41:59	2022-02-09	Positive	Manicaland	Buhera	Buhera - 100099 - Rural Hospital	2021-05-26	5202174	01010A2021cc00490	1982-06-26	38	Married		3	25	2	Secure	No	Never	Pill	1	0	0	0	0	0	0		New	Positive	Yes	3555	Nil	Not available		Not treated			2021-04-15	Client not ready for treatment								259272260	b303a6d8-10ac-4964-9692-5f3ec0ea08c8
2022-02-08 01:11:05	2022-02-10 11:49:53	2022-02-08	Positive	Manicaland	Buhera	Buhera - 100099 - Rural Hospital	2020-11-19	21	01010A2020cc00021	1977-08-24	43	Divorced		4	16	2	Coc	No	No	Pill	1	0	0	0	0	0	0		New	Positive	Yes	0083-0085	VDS	Not available	Nil	LEEP	Treated for VDS	2020-12-12	2021-02-01	Well								259273237	262f6e9b-1b06-47e5-b8f0-e0cc0c58ea3c
2022-02-08 01:42:50	2022-02-10 11:50:47	2022-02-08	Positive	Manicaland	Buhera	Buhera - 100099 - Rural Hospital	2020-12-17	49	01010A2020cc00084	1987-11-10	33	Married		3	19	1	Coc	No	Yes	Pill	1	0	0	0	0	0	0		New	Positive	Yes	1483-1485	Nil	Not available	Nil	LEEP	Nil	2020-12-19	2021-01-30	Well								259273241	d2a5d979-b7e6-4e89-9c38-ed94831e8140
2022-02-08 02:02:41	2022-02-10 11:51:59	2022-02-08	Positive	Manicaland	Buhera	Buhera - 100099 - Rural Hospital	2021-01-04	4	01010A2021cc00004	1982-01-11	38	Divorced		2	24	2	Coc	No	Yes	Pill	1	0	0	0	0	0	0		New	Positive	Yes	1531-1534	Nil	Not available	Nil	Cryotherapy	Nil	2021-01-08	2021-02-18	Well								259274073	680f43a0-df16-4bce-9bb5-a272d6e547a9
2022-02-09 03:03:31	2022-02-10 11:52:43	2022-02-09	Positive	Manicaland	Buhera	Buhera - 100099 - Rural Hospital	2021-01-15	83	01010A2021cc00079	1995-01-06	26	Single		2	18	2	Nil	No	Yes	None	0	0	0	0	0	1	0		New	Positive	Yes	1788	Nil/genital warts	Pre-cancer Low grade	Nil	LEEP	Nil	2021-02-25	2021-04-08	Well								259274086	c9d7df89-0ad0-47be-98ef-d9396a208073
2022-02-09 03:09:13	2022-02-10 11:55:36	2022-02-09	Positive	Manicaland	Buhera	Buhera - 100099 - Rural Hospital	2021-02-02	13	01010A2021cc00112	1984-10-10	36	Married		4	18	2	Jadelle	Yes	Sometimes	Inplant	0	1	0	0	0	0	0		New	Positive	Yes	1889	Nil	Pre-cancer High grade	Nil	LEEP	Nil	2021-12-04	2022-01-17	Well								259275643	62feb085-0bde-4e1e-813f-1b1da3331ec1
2022-02-09 03:24:12	2022-02-10 11:53:55	2022-02-09	Positive	Manicaland	Buhera	Buhera - 100099 - Rural Hospital	2021-02-05	41	01010A2021cc00136	1979-11-03	41	Single		1	25	2	Coc	No	Sometimes	Pill	1	0	0	0	0	0	0		New	Positive	Yes	1985	Nil	Normal	Squamous metaplasia	LEEP	Nil	2021-02-11	2021-03-25	Well								259275649	2a769e92-229e-4cab-9622-1bb5560c87ed
2022-02-09 08:25:09	2022-02-10 11:55:21	2022-02-09	Positive	Manicaland	Buhera	Buhera - 100099 - Rural Hospital	2021-02-11	59	01010A2021cc00154	1983-11-11	37	Married		5	20	1	Coc	No	Yes	Pill	1	0	0	0	0	0	0		New	Positive	Yes	2034	Nil	Other (specify)	Follicular cervicitis	LEEP	Nil	2021-02-11	2021-03-25	Well								259275657	238aa129-c210-41bb-8ee8-26e165406bf5
2022-02-09 08:53:08	2022-02-10 11:56:48	2022-02-09	Positive	Manicaland	Buhera	Buhera - 100099 - Rural Hospital	2021-02-18	92	01010A2021cc00187	1990-06-07	30	Married		2	21	1	Coc	Yes	Yes	Pill	1	0	0	0	0	0	0		New	Negative	No	2119	Nil	Not available	Nil	Cryotherapy	Nil	2021-02-23	2021-04-06	Well								259276363	4d4c6a1f-0a51-4b6e-a733-080a6a771d4f
2022-02-09 09:00:23	2022-02-10 11:57:16	2022-02-09	Positive	Manicaland	Buhera	Buhera - 100099 - Rural Hospital	2021-02-18	93	01010A2021cc00188	2001-06-24	19	Married		0	19	1	Nil	No	Yes	None	0	0	0	0	0	1	0		New	Positive	Yes	2123	Nil/genital warts	Not available	Nil	Cryotherapy	Treated for genital warts	2021-02-23	2021-04-06	Well								259276368	4a5400d7-9edb-452f-8d82-76ed62b7d7e0
2022-02-09 14:43:33	2022-02-10 11:57:43	2022-02-09	Positive	Manicaland	Buhera	Buhera - 100099 - Rural Hospital	2021-03-01	3202106	01010A2021cc0248	1978-08-04	42	Married		1	35	2	Coc	No	Yes	Pill	1	0	0	0	0	0	0		New	Positive	Yes	2285	Nil	Not available	Nil	Thermocoagulation		2021-08-05	2021-09-09	Well								259276371	2ad756bd-0f4a-4513-b3a4-5c0cdd4ea305
2022-02-09 14:54:04	2022-02-10 11:59:11	2022-02-09	Positive	Manicaland	Buhera	Buhera - 100099 - Rural Hospital	2021-04-22	4202115	01010A2021cc00381	1987-08-08	33	Married		3	18	2	Depo	No	Yes	Depo-Provera	0	0	1	0	0	0	0		New	Positive	Yes	2698	Nil	Not available	Nil	Thermocoagulation		2021-04-28	2021-06-09	Waiting for histology results								259277191	138dc42d-918c-4392-a341-b4b5044de52f
2022-02-10 10:02:59	2022-02-10 10:07:33	2022-02-10	Positive	Midlands	Gweru	Senga Poly - 101538 - Clinic	2021-08-27	8202104	00266/21	1995-02-22	26	Married		2	18	1	Depo provera	No	Sometimes	Depo-Provera	0	0	1	0	0	0	0		New	Positive	Yes	2402/2404	Nil	Not available		Thermocoagulation		2021-08-27	2022-02-28	Breast and TB NAD								259278812	611eb328-2acb-4beb-9765-aa22f85bef42
2022-02-10 10:41:21	2022-02-10 10:44:05	2022-02-10	Positive	Midlands	Gweru	Senga Poly - 101538 - Clinic	2021-01-20	1202104	00039/21	1975-01-29	45	Single		1	23	5	COC	Yes	Sometimes	Pill	1	0	0	0	0	0	0		New	Negative		9164/9165	Nil	Not available		Thermocoagulation		2021-01-20	2021-07-20	Breast and TB NAD								259278848	ba493fea-357d-4b0c-8e9e-9fb23726b2be
2022-02-10 10:47:39	2022-02-10 10:49:59	2022-02-10	Positive	Midlands	Gweru	Senga Poly - 101538 - Clinic	2021-01-27	1202117	00065/21	1977-03-30	43	Married		2	23	2	COC	No	Always	Pill	1	0	0	0	0	0	0		New	Positive	Yes	9222	Nil	Not available		Thermocoagulation		2021-01-27	2021-07-27	Breast and TB NAD								259278859	665ff18c-0932-497a-b7d2-b81f1ee6f68f
2022-02-10 10:58:26	2022-02-10 11:00:45	2022-02-10	Positive	Midlands	Gweru	Senga Poly - 101538 - Clinic	2021-03-19	3202148	00123/21	1976-01-01	45	Married		6	18	3	Jadelle	No	Always	Inplant	0	1	0	0	0	0	0		New	Positive	Yes		9789/9790	Not available		Thermocoagulation		2021-03-19	2021-09-17	Breast and TB NAD								259278885	6e8c586a-a265-4d07-9af7-74b9a8f7d57b
2022-02-10 11:03:34	2022-02-10 11:06:17	2022-02-10	Positive	Midlands	Gweru	Senga Poly - 101538 - Clinic	2021-04-01	4202114	00141/21	1982-09-02	38	Separated		4	18	4+	Depo provera	No	Sometimes	Depo-Provera	0	0	1	0	0	0	0		New	Positive	Yes	0128	Nil	Not available		Thermocoagulation		2021-04-01	2021-10-01	Breast and TB NAD								259278897	811e6fc8-20ac-40ba-84cf-4978b5586004
2022-02-09 17:11:20	2022-02-09 17:13:52	2022-02-09	Positive	Manicaland	Buhera	Murambinda - 101124 - District Hospital	2020-10-28	10202010	01045/20	1971-09-01	49	Single		8	18	5	Nil	No	Yes	None	0	0	0	0	0	1	0		New	Positive	Yes	9032	Nil	Not available	Nil	Cryotherapy		2020-10-28	2021-04-28									259284577	90f3a945-86d9-4e32-aee2-f4570c4c80a6
2022-02-10 11:53:02	2022-02-10 11:57:52	2022-02-10	Positive	Manicaland	Buhera	Murambinda - 101124 - District Hospital	2020-11-04	11202011	01105/20	1975-03-09	45	Married		3	18	1	COC	No	Yes	Pill	1	0	0	0	0	0	0		New	Positive	Yes	9193	Nil	Other (specify)	Active chronic erosive cervicitis	LEEP		2021-06-18	2021-12-18									259284587	fda4734e-dfbc-48ac-94b5-dfe080c34fac
2022-02-10 12:00:47	2022-02-10 12:04:18	2022-02-10	Positive	Manicaland	Buhera	Murambinda - 101124 - District Hospital	2020-11-04	11202012	01114/20	1984-04-14	36	Separated		2	17	1000	Nil	No	Yes	None	0	0	0	0	0	1	0		New	Positive	Yes	9247	Nil	Not available		Not treated			2020-12-04									259284593	9f3b286c-0b5d-4766-a40b-a632e5c57ab9
2022-02-10 12:06:03	2022-02-10 12:08:25	2022-02-10	Positive	Manicaland	Buhera	Murambinda - 101124 - District Hospital	2020-11-10	11202013	01153/20	1960-04-01	60	Widowed		4	22	1	COC	No	Yes	Pill	1	0	0	0	0	0	0		New	Positive	Yes	9445	Nil	Not available		Not treated			2020-12-10									259284607	a3afe9d5-7934-48ce-875c-91b4b586e4b6
2022-02-10 12:08:30	2022-02-10 12:10:17	2022-02-10	Positive	Manicaland	Buhera	Murambinda - 101124 - District Hospital	2020-11-10	11202014	01154/20	1988-07-05	32	Married		2	15	2	COC	No	Yes	Pill	1	0	0	0	0	0	0		New	Negative		9453	Nil	Not available		Not treated			2020-12-11									259284614	f849e9d0-4956-432d-addc-02460e7d31c3
2022-02-10 12:10:24	2022-02-10 12:14:22	2022-02-10	Positive	Manicaland	Buhera	Murambinda - 101124 - District Hospital	2020-11-10	11202015	01155/20	1992-04-29	28	Married		3	18	1	COC	No	No	Pill	1	0	0	0	0	0	0		New	Negative		9457	Nil	Not available		Cryotherapy		2020-11-10	2021-05-10									259284621	bfdf2768-03bb-431b-be2a-961cf0d92b16
2022-02-09 14:59:31	2022-02-10 12:00:09	2022-02-09	Positive	Manicaland	Buhera	Buhera - 100099 - Rural Hospital	2021-04-22	4202116	01010A2021cc00382	1975-10-18	45	Married		3	23	1	Coc	No	Sometimes	Pill	1	0	0	0	0	0	0		New	Positive	Yes	2704	Nil	Pre-cancer High grade	Schistosomiasis	LEEP		2021-06-18	2021-07-30	Well								259287924	a08fec0c-4e60-4ce7-8c09-bfa903e9c9ba
2022-02-09 15:08:05	2022-02-10 12:06:28	2022-02-09	Positive	Manicaland	Buhera	Buhera - 100099 - Rural Hospital	2021-04-22	4202118	01010A2021cc00384	1985-03-30	36	Divorced		2	16	1	Nil	No	Yes	None	0	0	0	0	0	1	0		New	Positive	Yes	2709	Nil	Pre-cancer Low grade	Nil	LEEP		2021-06-18	2021-07-30	Well								259287935	5da46bd2-90d2-49a9-92c5-124c2c419066
2022-02-09 15:17:58	2022-02-10 12:07:56	2022-02-09	Positive	Manicaland	Buhera	Buhera - 100099 - Rural Hospital	2021-04-29	4202151	01010A2021cc00414	1977-10-08	43	Married		7	16	2	Coc	No	Never	Pill	1	0	0	0	0	0	0		New	Positive	Yes	2595	Nil	Not available	Nil	Thermocoagulation		2021-04-29	2021-06-10	Well								259287944	2879755a-f960-4f63-ac51-801f556d4ae0
2022-02-09 15:41:11	2022-02-10 12:08:19	2022-02-09	Positive	Manicaland	Buhera	Buhera - 100099 - Rural Hospital	2021-04-30	4202156	01010A2021cc00419	1993-04-19	28	Married		2	16	2	Depo	No	Yes	Depo-Provera	0	0	1	0	0	0	0		New	Positive	Yes	2923	Nil	Not available	Nil	Thermocoagulation		2021-05-05	2021-06-15	Well								259287950	af2e38c3-1224-405c-a11f-999b5c0fb230
2022-02-09 15:47:12	2022-02-10 12:08:52	2022-02-09	Positive	Manicaland	Buhera	Buhera - 100099 - Rural Hospital	2021-05-03	5202102	01010A2021cc00421	1979-08-03	41	Married		1	39	1	Nil	No	Yes	None	0	0	0	0	0	1	0		New	Positive	Yes	2945	Nil	Normal	Squamous metaplasia and chronic inflammation	LEEP		2021-06-18	2021-07-30	Well								259287954	c92b8f06-897f-47c4-9be8-b2d08b0d4e42
2022-02-09 16:06:28	2022-02-10 12:09:45	2022-02-09	Positive	Manicaland	Buhera	Buhera - 100099 - Rural Hospital	2021-05-24	5202169	01010A2021cc00485	1998-07-08	22	Married		1	16	1	Secure	No	Yes	Pill	1	0	0	0	0	0	0		New	Positive	Yes	3525	Nil	Not available	Nil	Thermocoagulation		2021-05-24	2021-07-05	Well								259287971	98303b78-c8f9-4dde-8b04-6737c3372097
2022-02-09 16:16:17	2022-02-10 12:10:09	2022-02-09	Positive	Manicaland	Buhera	Buhera - 100099 - Rural Hospital	2021-06-15	6202149	01010A2022cc00546	1962-12-29	58	Widowed		4	27	1	Coc	No	Never	Pill	1	0	0	0	0	0	0		Repeat	Positive	Yes	4217	Nil	Not available	Nil	Thermocoagulation		2021-06-15	2021-07-27	Well								259287983	b2e11380-111d-4755-aec9-83576db67265
2022-02-09 16:23:28	2022-02-10 12:13:14	2022-02-09	Positive	Manicaland	Buhera	Buhera - 100099 - Rural Hospital	2021-06-28	6202187	01010A2021cc00578	1986-05-05	35	Married		1	18	5	Nil	No	Yes	None	0	0	0	0	0	1	0		New	Positive	Yes	4568	Nil	Not available	Nil	LEEP		2021-11-28	2022-01-10	Waiting for histology results. Client treated at Epworth Overspill hospital								259287992	ed2bc842-feee-4e72-85df-27f3aff923cb
2022-02-09 16:40:32	2022-02-10 12:22:02	2022-02-09	Positive	Manicaland	Buhera	Buhera - 100099 - Rural Hospital	2021-07-02	7202103	0669/20	1974-07-17	46	Divorced		2	24	2	Coc	No	Yes	Pill	1	0	0	0	0	0	0		Repeat	Positive	Yes	4909	Nil	Pre-cancer High grade	Chronic inflammation and squamous metaplasia	LEEP		2021-08-21	2021-10-05	Well								259288177	3c395e8e-8c3f-474d-9275-1b7e0e2de921
2022-02-10 11:24:44	2022-02-10 12:51:46	2022-02-10	Positive	Midlands	Mberengwa	Mberengwa -101874 - District Hospital	2021-09-28	82	3714/20	1979-05-07	42	Married		3	17	1	COC	No	Sometimes	Pill	1	0	0	0	0	0	0		Repeat	Positive	Yes			Pre-cancer High grade		LEEP		2021-12-02	2022-06-02									259305176	d5a7d6f1-ba83-4b8b-a8a9-d4d62a96b996
2022-02-10 08:03:13	2022-02-10 13:06:02	2022-02-10	Positive	Midlands	Mberengwa	Mberengwa -101874 - District Hospital	2020-10-02	5	3757	1993-12-13	26	Married		2	21	2	Secure	No	Yes	Pill	1	0	0	0	0	0	0		New	Negative		4983/85		Not available		Not treated			2021-10-04	Leep not done. Lesion resolved.								259311475	6bf70444-c802-45f0-9ad2-6d7b5b11767e
2022-02-10 12:57:16	2022-02-10 13:00:49	2022-02-10	Positive	Midlands	Mberengwa	Neta Clinic	2021-01-06	10	Neta00008/21	1988-08-23	32	Married		2	19	2	COC	No	Never	Pill	1	0	0	0	0	0	0		New	Positive	Yes	6289/92	Genital warts	Not available		Not treated			2021-11-01	Leep not done. Patient pregnant								259311498	7bdc6f7a-3df5-4352-9fcd-4fd1c6e6a44b
2022-02-07 03:39:00	2022-02-10 13:15:09	2022-02-07	Positive	Midlands	Mberengwa	Neta Clinic	2021-03-17	23	Neta00020/21	1986-04-25	34	Married								None	0	0	0	0	0	1	0		New	Positive	Yes	5918/19/20/21/22		Pre-cancer High grade	Nil	LEEP	LEEP	2021-03-25	2022-03-28		Herbs Yes	0	0	0	1	0	0	259316737	0b726b67-1b66-43f3-96d8-6e72393f471d
2022-02-07 03:44:39	2022-02-10 13:19:28	2022-02-07	Positive	Midlands	Mberengwa	Neta Clinic	2021-03-17	38	Neta00034/21	1990-05-21	30	Single								Inplant	0	1	0	0	0	0	0		New	Positive	Yes	5962/63		Normal	Squamous metaplasia	LEEP	LEEP	2021-03-25	2022-03-28		Herbs No	0	0	0	0	1	0	259323307	3da967cf-3dbc-4b05-937d-1ef0139e93af
2022-02-07 03:55:58	2022-02-10 13:27:23	2022-02-07	Positive	Midlands	Mberengwa	Neta Clinic	2021-04-28	21	Neta00086/21	1983-07-06	37	Single								Depo-Provera	0	0	1	0	0	0	0		New	Positive	Yes	0289/90/91		Not available	Not available	LEEP	LEEP	2021-08-12	2022-08-12	Treatment done at Filabusi	Herbs No	0	0	0	0	1	0	259323327	563e1512-0ddb-4999-abba-b768ab707a65
2022-02-07 04:00:37	2022-02-10 13:31:14	2022-02-07	Positive	Midlands	Mberengwa	Neta Clinic	2021-06-28	4	Neta00101/21	1986-03-16	35	Married								None	0	0	0	0	0	1	0		New	Positive	Yes	0558/59		Normal	Chronic inflammation	LEEP	LEEP	2021-06-29	2022-06-29		Herbs No	0	0	0	0	1	0	259329768	61576f3a-7afd-4ab4-9d64-3479ae02bf0c
2022-02-07 22:07:58	2022-02-10 13:41:53	2022-02-07	Positive	Midlands	Mberengwa	Chaza - 101873 - Clinic	2020-10-21	47	3683	1984-02-10	36	Married								Pill	1	0	0	0	0	0	0		New	Positive	Yes			Not available	Nil	Not treated	Eligible for cryotherapy	2020-10-29	2022-10-10	Eligible for cryo	Herbs No	0	0	0	0	1	0	259329785	8146ad2d-3ff3-40c4-8dc9-93de85daadb9
2022-02-10 08:07:46	2022-02-10 13:50:57	2022-02-10	Positive	Midlands	Mberengwa	Mberengwa -101874 - District Hospital	2020-10-20	27	3776	1988-02-27	32	Married		4	17	2	Jadelle	Yes	Never	Inplant	0	1	0	0	0	0	0		New	Positive	Yes	5031/32/33		Other (specify)	Chronic inflammation with no evidence of SIL or malignancy	LEEP		2020-12-14	2021-06-14									259335844	16f4ffa8-6a6f-41f4-a8b9-64bc4f55daff
2022-02-10 08:15:04	2022-02-10 13:51:57	2022-02-10	Positive	Midlands	Mberengwa	Mberengwa -101874 - District Hospital	2020-10-26	63	00102/19	1997-08-01	23	Married		1	16	5	Depo	Yes	Always	Depo-Provera	0	0	1	0	0	0	0		Repeat	Positive	Yes	3408/09		Not available		Cryotherapy		2020-12-17	2021-07-28									259335858	ab835c7b-74f6-4f6f-b47b-69ef302be3b5
2022-02-10 08:46:03	2022-02-10 13:57:31	2022-02-10	Positive	Midlands	Mberengwa	Mberengwa -101874 - District Hospital	2020-10-27	64	3806	1972-05-03	48	Separated		5	19	1	Depo	No	Abstinent	Depo-Provera	0	0	1	0	0	0	0		New	Positive	Yes	3414		Pre-cancer High grade		LEEP		2020-12-14	2021-06-14									259335871	a6306e22-9676-4214-bf24-60ccd8d6a73f
2022-02-10 08:52:34	2022-02-10 13:53:54	2022-02-10	Positive	Midlands	Mberengwa	Mberengwa -101874 - District Hospital	2020-10-27	67	3809	1978-06-03	42	Married		2	18	3	Never	No	Never	None	0	0	0	0	0	1	0		New	Positive	Yes	3418/19/20		Other (specify)	Calcified schistosomiasis	LEEP		2020-12-17	2021-06-17									259335888	3c87466c-deac-4137-b439-a7ddddbf91df
2022-02-09 17:25:25	2022-02-10 09:31:29	2022-02-09	Positive	Manicaland	Buhera	Garamwera - 100489 - Clinic	2021-01-21	1202124	010118 2021cc 00024	1995-01-11	26	Married		1	17	1	COC	No	Never	Pill	1	0	0	0	0	0	0		New	Positive	Yes	2697 - 2704	Nil	Not available		Cryotherapy		2021-01-25	2021-06-25	Well								259335964	4d3f25b8-5e88-41b2-987a-eef08a99d757
2022-02-09 10:34:27		2022-02-09	Positive	Manicaland	Buhera	Birchenough - 100075 - Rural Hospital	2021-04-28																																									259338054	a09702e1-d467-4c3e-927b-5277903e6578
2022-02-09 12:46:07	2022-02-09 12:53:06	2022-02-09	Positive	Manicaland	Buhera	Birchenough - 100075 - Rural Hospital	2021-05-03	5202107	01010B201900341	1975-01-01	46	Married		1	15	2	No	No	No	None	0	0	0	0	0	1	0		Repeat	Positive	Yes	4164-4167	Nil	Not available	Nil	Cryotherapy		2021-05-03	2021-10-03	Nil								259338065	92989845-8abb-4513-bd14-e85fca6240d3
2022-02-09 12:59:46	2022-02-09 13:13:31	2022-02-09	Positive	Manicaland	Buhera	Birchenough - 100075 - Rural Hospital	2021-05-11	5202178	01010B2021CC00610	1995-04-07	26	Single		1	17	3	Condoms	No	Yes	None	0	0	0	0	0	1	0		New	Positive	Yes	4422-4427	Nil	Not available	Nil	Thermocoagulation		2021-05-11	2021-10-11	Well,no lessions noted on review								259338070	1937a104-f27e-420f-8306-63f8ede2bf9a
2022-02-09 13:07:12		2022-02-09	Positive	Manicaland	Buhera	Birchenough - 100075 - Rural Hospital	2021-05-12	5202194	01010B2021CC00623	1988-07-01	32	Married		2	17	2	Depo provera	No	Sometimes	Depo-Provera	0	0	1	0	0	0	0		New	Negative		4495-4506	Nil	Not available	Nil	Thermocoagulation		2021-05-12	2021-10-12	Well treated								259338078	b0a3e16b-af30-4a90-9dd4-72dbea1e8551
2022-02-09 13:52:40	2022-02-09 13:58:22	2022-02-09	Positive	Manicaland	Buhera	Birchenough - 100075 - Rural Hospital	2021-05-17	52021130	01010B2019CC00539	1980-10-04	40	Married		6	19	1	COC	No	Yes	Pill	1	0	0	0	0	0	0		Repeat	Positive	Yes	4657-4660	Nil	Pre-cancer High grade	Nil	LEEP		2021-06-15	2021-12-15	Well								259338086	d2323e9b-28aa-4090-b239-e4ef1c2090be
2022-02-09 14:34:16	2022-02-09 14:45:02	2022-02-09	Positive	Manicaland	Buhera	Birchenough - 100075 - Rural Hospital	2021-05-31	52021211	01010B2021CC00834	1991-10-18	29	Single		2	17	4	Depo provera	No	Sometimes	Depo-Provera	0	0	1	0	0	0	0		New	Positive	Yes	4960-4961	Nil	Not available	Nil	Thermocoagulation		2021-05-31	2021-11-30	Well								259338095	ff630209-7bc5-4eda-b81e-3dd646ac6148
2022-02-09 19:23:23	2022-02-09 19:28:43	2022-02-09	Positive	Manicaland	Buhera	Birchenough - 100075 - Rural Hospital	2021-06-14	6202190	01010B2019CC00608	2002-04-04	19	Married		2	15	3	Depo provera	No	Yes	Depo-Provera	0	0	1	0	0	0	0		Refferral In for Treatement	Positive	Yes	5291-5292	Genital warts	Other (specify)	Chronic inflammation	LEEP		2021-06-15	2021-12-15	Well								259338103	d3bf8e8b-35dd-4418-8fb5-ae5796f8d572
2022-02-09 20:44:12		2022-02-09	Positive	Manicaland	Buhera	Birchenough - 100075 - Rural Hospital	2021-06-16	62021133	01010B2019CC00018	1991-05-06	30	Divorced		2	20	3	Condoms	No	Yes	Other(specify)	0	0	0	0	0	0	1	Condoms	Refferral In for Treatement	Positive	Yes																	259338112	9f77c33c-0cb8-4038-9c01-20aa62a4a992
2022-02-08 21:59:09		2022-02-08	Positive	Manicaland	Buhera	Birchenough - 100075 - Rural Hospital	2021-04-28	174	01010B2021CC00364	1996-04-01	25	Married		0	18	3	Nil	No	Sometimes	None	0	0	0	0	0	1	0		New	Positive	Yes	3988-3989	Nil	Not available	Nil	Not treated	Not done			Client not turning up for treatment followed up several times								259338159	4ae9ccaa-d17b-44c0-8f45-644a2c43c111
2022-02-09 07:03:55		2022-02-09	Positive	Manicaland	Buhera	Birchenough - 100075 - Rural Hospital	2021-04-28	174	01010B2021CC00364	1996-04-01	25	Married		0	Yes	3	No	No	Sometimes	None	0	0	0	0	0	1	0		New	Positive	Yes	3988-3989	Nil	Not available	Nil	Not treated	Nil			Not turning up despite follow up done								259338168	2f5eb633-44eb-45ee-af38-cb49cf7cc121
2022-02-09 12:53:30	2022-02-09 12:57:28	2022-02-09	Positive	Manicaland	Buhera	Birchenough - 100075 - Rural Hospital	2021-05-04	5202111	01010B2021CC00396	1982-12-10	38	Single		1	13	3	No	No	Sometimes	None	0	0	0	0	0	1	0		New	Positive	Yes	4184-4188	Nil	Not available	Nil	Thermocoagulation		2021-05-04	2021-10-04	Well								259338177	fb99d215-c0d3-4b93-8b29-8120488f84b2
2022-02-09 13:59:14	2022-02-09 14:05:10	2022-02-09	Positive	Manicaland	Buhera	Birchenough - 100075 - Rural Hospital	2021-05-19	52021152	01010B2019CC01062	1990-10-29	30	Married		3	17	1	Condoms	No	Yes	None	0	0	0	0	0	1	0		Repeat	Positive	Yes	4736-4740	Nil	Pre-cancer High grade	Nil	LEEP		2021-12-10	2022-06-10	Well								259338181	ccf0dc6b-218d-4b49-abb1-12045beb3eda
2022-02-09 14:09:01	2022-02-09 14:19:07	2022-02-09	Positive	Manicaland	Buhera	Birchenough - 100075 - Rural Hospital	2021-05-24	52021178	01010B2019CC00565	1973-05-10	48	Married		2	18	3	Condoms	No	Yes	None	0	0	0	0	0	1	0		Repeat	Positive	Yes	4831-4833	Nil	Pre-cancer High grade	Nil	LEEP		2021-06-15	2021-12-15	Reviac positive and was referred by Dr to see gynaecologist for further management								259338189	01d5a9dd-6780-4689-b0b0-36bc9d8d6811
2022-02-09 14:21:30	2022-02-09 14:32:02	2022-02-09	Positive	Manicaland	Buhera	Birchenough - 100075 - Rural Hospital	2021-05-26	52021187	01010B2021CC00814	1996-04-18	25	Single		1	18	3	Jadelle	No	Yes	Inplant	0	1	0	0	0	0	0		New	Positive	Yes	4867-4879	VDS and genital warts	Normal	Chronic inflammation	LEEP		2021-06-15	2021-12-15	Well								259338197	9eeefae5-ec3f-4ca7-b007-fad377dc3ef7
2022-02-09 14:47:01	2022-02-09 14:53:16	2022-02-09	Positive	Manicaland	Buhera	Birchenough - 100075 - Rural Hospital	2021-06-03	6202127	01010B2021CC00856	1993-06-08	27	Single		3	16	1	Control	No	Yes	Pill	1	0	0	0	0	0	0		New	Positive	Yes	5061-5063	Nil	Pre-cancer High grade	Nil	LEEP		2021-06-16	2021-12-16	Review was not done as client came back whilst pregnant 16/40 gestational age								259338200	e7e3637d-7736-4c6f-bb4d-8246051c155b
2022-02-09 14:54:48	2022-02-09 14:58:34	2022-02-09	Positive	Manicaland	Buhera	Birchenough - 100075 - Rural Hospital	2021-06-09	6202165	01010B2021CC00877	1982-11-07	38	Married		0	18	2	Nil	No	No	None	0	0	0	0	0	1	0		Repeat	Positive	Yes	5195-5197	Nil	Pre-cancer High grade	Nil	LEEP		2021-06-15	2021-12-15	Well								259338205	6a373d72-e791-49e4-aec3-1aad0270de72
2022-02-09 19:31:58	2022-02-09 19:36:32	2022-02-09	Positive	Manicaland	Buhera	Birchenough - 100075 - Rural Hospital	2021-06-14	6202193	01010B2019CC00072	1986-05-14	35	Married		3	17	2	Control + Condoms	No	Yes	Pill	1	0	0	0	0	0	0		Refferral In for Treatement	Positive	Yes	5301-5305	Nil	Pre-cancer High grade		LEEP		2021-06-15	2021-12-15	Well								259338210	1116de35-afed-4f48-91c9-f759cc08fcbe
2022-02-09 19:37:06	2022-02-09 19:43:53	2022-02-09	Positive	Manicaland	Buhera	Birchenough - 100075 - Rural Hospital	2021-06-14	62021101	01010B2021CC00849	1987-11-04	33	Married		1	18	1	No	No	Sometimes	None	0	0	0	0	0	1	0		Repeat	Positive	Yes	5338-5340	Nil	Pre-cancer High grade		LEEP		2021-06-15	2021-12-15	Well								259338215	6e04e545-67fa-48dd-8522-12e04666a83d
2022-02-09 19:44:12	2022-02-09 19:48:31	2022-02-09	Positive	Manicaland	Buhera	Birchenough - 100075 - Rural Hospital	2021-06-14	62021105	01010B2019CC00741	1978-07-31	42	Divorced		1	19	4	Control	No	Yes	Pill	1	0	0	0	0	0	0		Refferral In for Treatement	Positive	Yes	5357-5359	Nil	Other (specify)	Active chronic inflammation	LEEP		2021-06-16	2021-12-16	Well								259338217	0ab5de82-aa70-4fb2-92b1-661bd914db1e
2022-02-09 20:27:09	2022-02-09 20:32:55	2022-02-09	Positive	Manicaland	Buhera	Birchenough - 100075 - Rural Hospital	2021-01-10	62021132	01010B2021CC00030	1982-08-08	38	Widowed		5	19	3	Depo provera	Yes	No	Depo-Provera	0	0	1	0	0	0	0		Refferral In for Treatement	Positive	Yes	5478-5479	Nil	Pre-cancer High grade		LEEP		2021-06-16	2021-12-16	Well								259338218	cff7b0d7-6d6f-4bb9-9210-c0fa98bf10e5
2022-02-10 09:01:29	2022-02-10 14:01:05	2022-02-10	Positive	Midlands	Mberengwa	Mberengwa -101874 - District Hospital	2020-10-28	78	101/19	1981-08-26	39	Married		39	16	2	COC	No	Sometimes	Pill	1	0	0	0	0	0	0		Post Treatment	Negative		3438/40		Other (specify)	Squamous metaplasia and chronic inflammation	LEEP		2020-12-14	2021-06-14									259338250	3716b7b2-1dc6-42f5-8ecf-b08ac2d0321a
2022-02-10 09:04:08	2022-02-10 14:02:20	2022-02-10	Positive	Midlands	Mberengwa	Mberengwa -101874 - District Hospital	2020-10-28	85	3823	1997-01-31	23	Married		3	16	2	Secure	No	Never	Pill	1	0	0	0	0	0	0		New	Negative		3458		Not available		Not treated			2020-12-14	Cannot be traced								259338257	a8f52e3c-ee04-4b3b-b244-79715895e7c1
2022-02-10 09:11:09	2022-02-10 14:04:32	2022-02-10	Positive	Midlands	Mberengwa	Mberengwa -101874 - District Hospital	2020-10-29	89	872/19	1985-04-18	35	Single		2	19	1	COC	No	Always	None	0	0	0	0	0	1	0		Repeat	Positive	Yes	3467		Not available		Not treated			2021-10-29	Leep not done. Lesion resolved.								259339488	31ae1156-a356-40d4-bc2f-061ff6f95853
2022-02-09 22:45:29	2022-02-10 09:29:29	2022-02-09	Positive	Manicaland	Buhera	Garamwera - 100489 - Clinic	2021-02-18	2202105	0101182021cc 00028	1990-04-02	30	Married		3	21	2	C0C	No	Always	Pill	1	0	0	0	0	0	0		New	Positive	Yes	3441- 3449	Nil	Not available		Thermocoagulation		2021-02-18	2021-08-18	Well								259340116	f4201e29-e717-44a9-9c83-e80252102df8
2022-02-09 22:49:54	2022-02-10 09:28:55	2022-02-09	Positive	Manicaland	Buhera	Garamwera - 100489 - Clinic	2021-02-18	2202111	010118 2021cc 00034	1979-02-03	42	Married		5	16	2	COC	No	Always	Pill	1	0	0	0	0	0	0		New	Positive	Yes	3482- 3487	Nil	Pre-cancer Low grade		LEEP		2021-02-24	2021-08-24	Well								259340128	defefa71-1337-4651-b29c-bbc910983b71
2022-02-09 22:53:23	2022-02-10 09:28:04	2022-02-09	Positive	Manicaland	Buhera	Garamwera - 100489 - Clinic	2021-02-18	2202119	010118 2021cc 00042	1977-02-09	44	Married		0	18	2	Nil	No	Never	None	0	0	0	0	0	1	0		New	Positive	Yes	3507-3571	Nil	Pre-cancer High grade		LEEP		2021-02-24	2021-08-24	Well								259340141	d9e2762a-9072-4cfb-9ccf-7521ac2f4021
2022-02-09 22:57:16	2022-02-10 09:27:16	2022-02-09	Positive	Manicaland	Buhera	Garamwera - 100489 - Clinic	2021-03-04	3202120	010118 2021cc 00066	1985-06-02	35	Married		2	17	2	COC	No	Never	Pill	1	0	0	0	0	0	0		New	Positive	Yes	4256-4260	Nil	Pre-cancer High grade		LEEP		2021-03-26	2021-09-26	Well								259340151	9366e57c-2c4e-4a16-9f4a-d859cc4fafdf
2022-02-09 23:01:52	2022-02-10 09:27:32	2022-02-09	Positive	Manicaland	Buhera	Garamwera - 100489 - Clinic	2021-03-04	3202128	010118 2021cc 00074	1995-05-02	25	Married		2	18	2	COC	No	Never	Pill	1	0	0	0	0	0	0		New	Positive	Yes	4288- 4294	Nil	Pre-cancer High grade		LEEP		2021-03-26	2021-09-26	Well								259340158	cc14d54b-e370-48b6-bb61-5859d42c19c5
2022-02-09 23:05:48	2022-02-10 11:30:07	2022-02-09	Positive	Manicaland	Buhera	Garamwera - 100489 - Clinic	2021-07-08	7202107	1418/17	1979-10-13	41	Married		4	18	2	Nil	No	Sometimes	None	0	0	0	0	0	1	0		New	Positive	Yes	9600- 9601		Not available		Thermocoagulation		2021-07-08	2022-01-08	Well								259340166	bf3a6c17-4d34-4b0c-8761-cf9ccf0ea8c5
2022-02-09 23:09:23	2022-02-10 11:32:37	2022-02-09	Positive	Manicaland	Buhera	Garamwera - 100489 - Clinic	2021-08-17	8202112	010118 2021cc 00041	1978-06-28	43	Married		3	16	2	COC	No	Always	Pill	1	0	0	0	0	0	0		New	Positive	Yes	0237- 0247	Nil	Not available		Not treated			2021-08-24	Patient still to be treated not yet ready wants to use herbs .Ongoing counselling								259340177	3857c9bb-dbcc-4e31-8350-bfdfa28cff18
2022-02-09 23:15:30	2022-02-10 11:32:25	2022-02-09	Positive	Manicaland	Buhera	Chapanduka - 100134 - Clinic	2021-11-25	11202019	0101182020cc 00018	1973-09-01	48	Widowed		2	18	2	COC	No	Always	Pill	1	0	0	0	0	0	0		New	Positive	Yes		Nil	Pre-cancer High grade		LEEP		2021-12-10	2022-06-10	Well								259340188	7ede7900-b47a-49c7-8eab-2c127dc0b4e5
2022-02-09 23:19:30	2022-02-10 11:34:22	2022-02-09	Positive	Manicaland	Buhera	Chapanduka - 100134 - Clinic	2020-11-25	11202021	010127 2021cc 00020	1987-10-20	33	Married		6	16	1	Depo	No	Always	Depo-Provera	0	0	1	0	0	0	0		New	Positive	Yes		Nil	Pre-cancer High grade		LEEP		2021-12-10	2022-06-10	Well								259340200	584ec192-24de-4de3-a30b-c4f2ac91f922
2022-02-09 23:27:55	2022-02-10 11:35:56	2022-02-09	Positive	Manicaland	Buhera	Chapanduka - 100134 - Clinic	2021-04-23	4202121	010127 2021cc 00020	1990-01-29	31	Married		4	20	1	Depo	No	Always	Depo-Provera	0	0	1	0	0	0	0		New	Positive	Yes	6343 - 6343	Nil	Pre-cancer Low grade		Other(Specify)	Chronic inflammation	2021-12-10	2022-06-10	Well								259340213	968e5a6a-1de8-4c06-ade5-c652e461abd8
2022-02-09 23:33:15	2022-02-10 11:37:27	2022-02-09	Positive	Manicaland	Buhera	Chapanduka - 100134 - Clinic	2021-08-26	8202115	010127 2021cc 00059	1987-09-14	33	Married		3	15	1	Jadelle	No	Never	Inplant	0	1	0	0	0	0	0		New	Positive	Yes	0870- 0878	Nil	Pre-cancer High grade		LEEP		2021-12-10	2022-06-10	Well								259340230	b38c26f5-81c3-4bbf-891c-46df4521965e
2022-02-09 23:37:52	2022-02-10 11:38:12	2022-02-09	Positive	Manicaland	Buhera	Chapanduka - 100134 - Clinic	2021-08-26	8202123	00013/20	1974-02-09	47	Married		5	18	6	COC	No	Always	Pill	1	0	0	0	0	0	0		Repeat	Positive	Yes	0903- 0909	Nil	Pre-cancer High grade		LEEP		2021-12-10	2022-06-10	Well								259340245	d5ad57dc-3639-4e15-a869-adca58dd74a3
2022-02-09 23:41:47	2022-02-10 11:38:52	2022-02-09	Positive	Manicaland	Buhera	Chapanduka - 100134 - Clinic	2021-11-24	11202112	010127 2021cc 00085	1982-03-01	39	Widowed		2	16	1	COC	No	Sometimes	Pill	1	0	0	0	0	0	0		New	Positive	Yes	3670- 3284	Nil	Pre-cancer High grade		LEEP		2021-12-10	2022-06-10	Well								259340265	60d41f1b-faf8-46c4-985f-732a13eb8755
2022-02-09 23:44:59	2022-02-10 11:39:13	2022-02-09	Positive	Manicaland	Buhera	Chapanduka - 100134 - Clinic	2021-11-24	11202113	010127 2021cc 00086	1977-10-04	44	Married		2	18	2	COC	No	Always	Pill	1	0	0	0	0	0	0		New	Positive	Yes	3285 - 3288	Nil	Not available		Thermocoagulation		2021-11-24	2022-05-24	Well								259340294	83257018-74a5-484d-8150-60c4a52dfbb0
2022-02-10 09:32:34	2022-02-10 11:39:24	2022-02-10	Positive	Manicaland	Buhera	Muzokomba - 101190 - Clinic	2021-06-22	6202107	231/20	1973-02-04	48	Married		3	17	1	COC	No	Sometimes	Pill	1	0	0	0	0	0	0		Repeat	Positive	Yes	8908- 8917	Nil	Not available		Thermocoagulation		2021-06-22	2021-12-22	Well								259340322	1651dd5f-8788-445d-b7c1-31cfb11883d4
2022-02-10 10:24:21	2022-02-10 10:27:06	2022-02-10	Positive	Manicaland	Buhera	Murwira - 101139 - Rural Health Centre	2021-02-16	2202108	010105 2021cc 00008	1976-05-08	44	Widowed		0	20	2	Nil	No	Never	None	0	0	0	0	0	1	0		New	Positive	Yes	3264- 3269	Nil	Pre-cancer Low grade		LEEP		2021-02-24	2021-08-24	Well								259340378	0066c7c6-eaa2-44e8-a062-472924320d5f
2022-02-10 10:27:18	2022-02-10 10:29:39	2022-02-10	Positive	Manicaland	Buhera	Murwira - 101139 - Rural Health Centre	2021-02-16	2202123	010105 2021cc 00023	1974-04-02	46	Widowed		2	17	1	Depo	No	Never	Depo-Provera	0	0	1	0	0	0	0		New	Positive	Yes	3311- 3322	Nil	Not available		Thermocoagulation		2021-02-16	2021-02-16	Well								259340398	ed9f9747-37ab-4dd2-b293-adeb05e6620c
2022-02-10 10:29:51	2022-02-10 10:33:04	2022-02-10	Positive	Manicaland	Buhera	Murwira - 101139 - Rural Health Centre	2021-03-10	3202106	010105 2021cc 00036	1996-04-02	24	Married		2	21	2	Depo	No	Always	Depo-Provera	0	0	1	0	0	0	0		New	Positive	Yes	4524- 4533	Nil	Other (specify)	Erosive cervicitis	LEEP		2021-03-31	2021-09-30	Well								259340424	50c35235-240e-4ab7-9bb0-0248abf2e6df
2022-02-10 10:33:11	2022-02-10 10:36:48	2022-02-10	Positive	Manicaland	Buhera	Murwira - 101139 - Rural Health Centre	2021-03-10	3202108	010105 2021cc 00038	1975-06-02	45	Married		1	19	1	COC	No	Never	Pill	1	0	0	0	0	0	0		New	Positive	Yes	4536- 4540	Nil	Not available		Not treated			2021-03-31	Patient not yet treated follow ups are being done and ongoing .she wants to use herbs								259340449	08a2fc59-199e-4d37-964a-a4d4c15aca0a
2022-02-10 10:37:16	2022-02-10 10:40:21	2022-02-10	Positive	Manicaland	Buhera	Murwira - 101139 - Rural Health Centre	2021-05-17	5202122	010105 2021cc 00077	1972-08-02	48	Married		4	18	2	COC	No	Never	Pill	1	0	0	0	0	0	0		New	Positive	Yes	7155 - 7160	Nil	Not available		LEEP		2021-05-31	2021-11-30	Well								259340474	adfedddc-22b3-4623-9f14-0a7edbb20cb7
2022-02-10 10:40:50	2022-02-10 10:43:08	2022-02-10	Positive	Manicaland	Buhera	Gombe - 100515 - Clinic	2021-02-23	2202121	010133 2021cc 00021	1992-06-04	28	Married		2	20	1	COC	No	Never	Pill	1	0	0	0	0	0	0		New	Negative		3671- 3679	Nil	Pre-cancer High grade		LEEP		2021-02-24	2021-08-24	Well								259340498	2e1bd8c5-5c25-4f5f-b42c-c78986e86668
2022-02-10 10:49:43	2022-02-10 10:53:36	2022-02-10	Positive	Manicaland	Buhera	Zangama - 101780 - Rural Health Centre	2020-11-26	11202003	010106 2020cc 00003	1977-12-08	42	Widowed		3	20	2	COC	No	Sometimes	Pill	1	0	0	0	0	0	0		New	Positive	Yes	0614 - 0618	Nil	Other (specify)	Severe active chronic erosive cervicitis	LEEP		2021-12-10	2022-06-10	Well								259340514	5517ab41-a301-4462-8a4a-37b33ab4e869
2022-02-10 10:53:54	2022-02-10 10:58:02	2022-02-10	Positive	Manicaland	Buhera	Zangama - 101780 - Rural Health Centre	2021-06-23	6202103	010106 2021cc 00039	1976-10-31	44	Married		6	20	2	COC	No	Always	Pill	1	0	0	0	0	0	0		New	Positive	Yes	8998- 9006	Nil	Not available		Not treated			2021-12-10	Patient failed to come due to bus fare issues ,program vehicle arranged to collect the patient but missed it since she stays very long from the facility .the vehicle even waited for an hour.Arrangements for client to sleep at facility for easy collection were planned for next leep camp								259340538	28ef27b5-5532-4ccb-877a-37ed64c35813
2022-02-10 11:10:44	2022-02-10 11:16:29	2022-02-10	Positive	Manicaland	Buhera	Chiwenga - 100322 - Clinic	2021-03-18	3202120	010130 2021cc 00019	1995-09-10	25	Single		1	24	3	Condoms	No	Always	Other(specify)	0	0	0	0	0	0	1	Condoms	New	Positive	Yes	5115- 5118	Nil	Other (specify)	Chronic inflammation	Other(Specify)	Chronic inflammation	2021-03-26	2021-09-26	Well								259340657	758dc8ac-8dd5-473d-8e7d-6e98117c958a
2022-02-10 11:16:35	2022-02-10 11:19:12	2022-02-10	Positive	Manicaland	Buhera	Chiwenga - 100322 - Clinic	2021-03-18	3202121	1224/17	1989-08-30	31	Married		4	18	5	Depo	No	Never	Depo-Provera	0	0	1	0	0	0	0		Repeat	Positive	Yes	5119- 5125	Nil	Not available		Thermocoagulation		2021-03-18	2021-09-18	Well								259340676	83f1f513-4d6d-4b2c-9085-712d2e97d9b7
2022-02-10 11:19:21	2022-02-10 11:29:42	2022-02-10	Positive	Manicaland	Buhera	Chiwenga - 100322 - Clinic	2021-03-18	3202129	011030 2021cc 00027	1975-01-03	46	Married		6	16	1	Condoms	No	Always	Other(specify)	0	0	0	0	0	0	1	Condoms	New	Positive	Yes	5146- 5148	Nil	Other (specify)	Erosive cervicitis	LEEP		2021-03-26	2021-09-26	Well								259340695	b549e7d7-0a31-4cd6-bb78-d318fa112f66
2022-02-10 11:22:34	2022-02-10 11:26:13	2022-02-10	Positive	Manicaland	Buhera	Chiwenga - 100322 - Clinic	2021-02-18	3202133	010130 2021cc 00030	1975-02-02	46	Married		3	17	1	Nil	No	Never	None	0	0	0	0	0	1	0		New	Negative		5161- 5168	Nil	Not available		Thermocoagulation		2021-03-18	2021-09-18	Well								259340710	fea5f871-4081-426a-be64-d03fb5452eaf
2022-02-10 10:34:40	2022-02-10 14:20:32	2022-02-10	Positive	Midlands	Mberengwa	Mberengwa -101874 - District Hospital	2021-05-31	139	00566	2000-07-29	20	Married		1	18	3	Jadelle	No	Sometimes	Inplant	0	1	0	0	0	0	0		New	Negative				Not available		Not treated			2021-06-03	Phone number not in use .								259347834	fd82c0ae-ee74-44e3-920b-26e6143d8022
2022-02-10 09:21:36	2022-02-10 14:22:33	2022-02-10	Positive	Midlands	Mberengwa	Mberengwa -101874 - District Hospital	2021-05-31	135	00582	1977-11-07	43	Single		5	16	3	Nil	No	Sometimes	None	0	0	0	0	0	1	0		New	Positive	Yes	9760		Not available		Not treated			2021-06-01	Died same day of screening.								259349557	eaa84e09-8ffa-4556-96f5-f45c37a874f5
2022-02-10 10:37:38	2022-02-10 14:24:14	2022-02-10	Positive	Midlands	Mberengwa	Mberengwa -101874 - District Hospital	2021-06-08	34	0615	1966-11-18	54	Married		6	18	2	COC	Yes	Never	Pill	1	0	0	0	0	0	0		New	Negative		9901/02		Cancer		Other(Specify)	Punch Biopsy	2021-06-29	2021-06-07									259349570	21bb3012-29b2-4ac9-a5a7-edf08d7823a1
2022-02-10 10:40:28	2022-02-10 14:27:11	2022-02-10	Positive	Midlands	Mberengwa	Mberengwa -101874 - District Hospital	2021-06-14	59	4142/20	1981-01-03	40	Separated		4	17	6	COC	No	Sometimes	Pill	1	0	0	0	0	0	0		Post Treatment	Positive	Yes	9970/9972		Not available		Not treated			2021-06-22	Referred to Gweru Provincial Hospital for gynaecologists to assess.								259351716	21d99fce-e510-4fff-a4ed-ed51f3a7ba44
2022-02-10 10:47:02	2022-02-10 14:28:45	2022-02-10	Positive	Midlands	Mberengwa	Mberengwa -101874 - District Hospital	2021-06-14	63	963/20	1986-09-12	34	Separated		3	19	10	IUCD	Yes	Always	Intra Uterine Device	0	0	0	1	0	0	0		Repeat	Positive	Yes	9993/95/96		Normal		LEEP		2021-06-29	2021-12-29									259351741	5cdec91e-e502-417c-9711-eba3e0e3a5db
2022-02-10 10:56:26	2022-02-10 14:36:09	2022-02-10	Positive	Midlands	Mberengwa	Mberengwa -101874 - District Hospital	2021-06-30	112	2104/20	1994-12-26	26	Married		2	18	3	Jadelle	Yes	Sometimes	Inplant	0	1	0	0	0	0	0		Post Treatment	Positive	Yes		Genital warts	Normal		LEEP		2021-08-24	2022-02-24									259355893	b281d474-c76c-4468-bc49-eef455f37633
2022-02-09 18:05:46	2022-02-10 14:40:09	2022-02-09	Positive	Manicaland	Mutasa	Bonda - 100080 - Mission Hospital	2021-03-04	11	2021CC02593	1973-05-03	47	Widowed		1	27	1	Condom	No	Always	None	0	0	0	0	0	1	0		New	Positive	Yes	167-0463-4	Nil	Not available		LEEP		2021-06-04	2021-12-06	Nil								259360482	ee649075-041f-43b9-a33f-3f239f96fc38
2022-02-09 18:20:06	2022-02-10 14:43:57	2022-02-09	Positive	Manicaland	Mutasa	Bonda - 100080 - Mission Hospital	2021-03-15	13	2020CC01314	1982-02-01	39	Married		3	18	2	Control	No	Always	Pill	1	0	0	0	0	0	0		Repeat	Positive	Yes	167-0564-8	Nil	Not available		Thermocoagulation		2021-03-15	2021-09-15	Nil								259360498	f306600e-6fd8-47d0-af56-ea9f5dc53c39
2022-02-09 19:32:14	2022-02-10 14:37:18	2022-02-09	Positive	Manicaland	Mutasa	Bonda - 100080 - Mission Hospital	2021-06-01	22	2021CC03019	1977-06-17	43	Widowed		2	20	2	Control	No	Abstinent	Pill	1	0	0	0	0	0	0		New	Positive	Yes	170-1112-3	Nil	Other (specify)	Chronic inflammation	LEEP		2021-06-04	2021-12-06	Nil								259360503	8f234699-2b46-4864-8372-f37c5015b55a
2022-02-10 14:30:01	2022-02-10 14:34:53	2022-02-10	Positive	Manicaland	Mutasa	Bonda - 100080 - Mission Hospital	2021-12-30	35	2020CC02452	1995-09-26	26	Single		1	16	8	Condom	No	Always	None	0	0	0	0	0	1	0		Repeat	Positive	Yes	176-2073-4	Nil	Not available		Thermocoagulation		2021-12-30	2022-06-30	Nil								259360520	99284c3d-5f14-4e90-8850-4ca0f08f25dc
2022-02-10 10:50:19	2022-02-10 14:55:20	2022-02-10	Suspicious Cancer	Midlands	Mberengwa	Mberengwa -101874 - District Hospital	2021-06-17	74	0642	1939-06-10	82	Married		6	20	2	Nil	Yes	Never	None	0	0	0	0	0	1	0		New	Negative		0034/37		Not available		Not treated			2021-06-29									259365160	79c0238b-ec51-4559-aad8-824f7d690710
2022-02-10 11:00:58	2022-02-10 14:52:50	2022-02-10	Positive	Midlands	Mberengwa	Mberengwa -101874 - District Hospital	2021-08-09	7	00563/16	1973-07-13	48	Married		3	21	3	Condoms	No	Sometimes	Other(specify)	0	0	0	0	0	0	1	Condoms	Repeat	Positive	Yes	1743/44/47		Other (specify)	Chronic inflammation	LEEP		2021-08-24	2022-02-24									259365208	1a1a1406-4371-4870-bcc2-85bfc3c08ae5
2022-02-10 12:00:55	2022-02-10 12:06:54	2022-02-10	Positive	Manicaland	Mutare	Mutare - 101165 - Provincial Hospital	2020-08-13	1	13251	1992-06-18	28	Married		1	18	10	Nil	No	Nil	None	0	0	0	0	0	1	0		New	Positive	Yes	8575	Nil	Pre-cancer Low grade	Nil	LEEP	Nil	2020-08-08	2021-02-23	Nil								259367385	38c6f3ad-1924-4823-b478-5093fa836be9
2022-02-10 12:07:00	2022-02-10 12:12:27	2022-02-10	Positive	Manicaland	Mutare	Mutare - 101165 - Provincial Hospital	2020-08-18	2	13261	1986-06-15	34	Widowed		4	21	1	Nil	No	No	None	0	0	0	0	0	1	0		New	Positive	Yes	8609	Nil	Normal	Nil	LEEP	Nil	2020-09-07	2021-02-17	Nil								259367399	0c404194-21b4-425f-a194-0d1de203bc6a
2022-02-10 12:15:01	2022-02-10 12:20:44	2022-02-10	Positive	Manicaland	Mutare	Mutare - 101165 - Provincial Hospital	2020-10-13	3	13375	1984-03-23	36	Married		0	21	2	Nil	No	Always	None	0	0	0	0	0	1	0		New	Positive	Yes	8914	Nil	Pre-cancer Low grade	Nil	LEEP	Nil	2020-10-15	2021-03-19	Nil								259367410	1df4db68-c646-4bfd-996f-13af3bdd4ba8
2022-02-10 12:21:03	2022-02-10 12:27:58	2022-02-10	Positive	Manicaland	Mutare	Mutare - 101165 - Provincial Hospital	2020-10-27	4	13379	1993-07-24	27	Single		1	18	,5	Nil	No	Nil	None	0	0	0	0	0	1	0		New	Positive	Yes	8926	Nio	Other (specify)	Nil	Cryotherapy	Nil	2020-10-15	2021-04-15	Nil								259367483	6b26ae0e-df2d-4472-a7b7-310fc3a200e8
2022-02-10 14:29:13	2022-02-10 15:10:56	2022-02-10	Positive	Manicaland	Mutare	Mutare - 101165 - Provincial Hospital	2020-10-15	5	13381	1989-09-21	31	Married		1	25	2	Nil	No	No	Pill	1	0	0	0	0	0	0		New	Positive	Yes	8931	Nil	Other (specify)	Squamous metaplasia Nil	LEEP	Nil	2020-10-15	2021-04-15	Nil								259373591	b489e74e-07f5-4fc6-8cde-fa96945c134c
2022-02-10 12:40:17	2022-02-10 13:01:00	2022-02-10	Positive	Midlands	Kwekwe	Msilahove - 101055 - Rural Hospital	2021-03-16	3202134	2021CC00034	1978-08-15	42	Married		5	18	5	Depo	No	Never	Depo-Provera	0	0	1	0	0	0	0		New	Positive	Yes	1228		Pre-cancer High grade		LEEP		2021-04-23	2021-02-10									259391803	212f6c44-180b-4407-8fce-95b9624bb1a7
2022-02-10 13:01:10	2022-02-10 13:14:32	2022-02-10	Positive	Midlands	Kwekwe	Msilahove - 101055 - Rural Hospital	2021-03-16	3202141	2021CC00034	1978-08-15	42	Married		5	18	5	Depo	No	Always	Depo-Provera	0	0	1	0	0	0	0		New	Positive	Yes	1229 1230		Pre-cancer High grade		LEEP		2021-04-23	2021-10-22									259391827	2a954a9a-3983-46dc-bab2-f4afdb9dbc68
2022-02-10 13:14:52	2022-02-10 13:20:36	2022-02-10	Positive	Midlands	Kwekwe	Msilahove - 101055 - Rural Hospital	2021-04-13	4202103	2021CC00044	1991-12-08	29	Divorced		0	23	2	Depo	No	Never	Depo-Provera	0	0	1	0	0	0	0		New	Positive	Yes	4881		Normal		LEEP		2021-04-23	2021-10-22									259391853	2914beb4-31b4-4b4c-a440-2a133193ef68
2022-02-10 13:21:01	2022-02-10 13:30:47	2022-02-10	Positive	Midlands	Kwekwe	Msilahove - 101055 - Rural Hospital	2021-06-15	6202109	2021CC00077	1974-07-07	46	Married		5	18	1	TBL	No	Sometimes	Tubal ligation	0	0	0	0	1	0	0		New	Positive	Yes	5748		Normal		LEEP		2021-08-30	2021-10-21									259391886	4d8bea0b-e8d3-42f1-becf-76fd3997c87b
2022-02-10 13:31:46	2022-02-10 13:38:19	2022-02-10	Positive	Midlands	Kwekwe	Mazebe - 100975 - Rural Health Centre	2020-02-10	11202014	2020CC00012	1978-12-29	41	Married		4	18	1	Condoms	No	Never	Other(specify)	0	0	0	0	0	0	1	Condoms	New	Positive	Yes	0126 ,0131		Not available		Cryotherapy		2020-11-18	2021-05-20									259391911	1400a716-97e0-4b4e-af8b-121dde61f115
2022-02-10 13:38:24	2022-02-10 13:42:59	2022-02-10	Positive	Midlands	Kwekwe	Mazebe - 100975 - Rural Health Centre	2020-11-10	11202017	2020CC00014	1980-09-18	40	Married		2	14	2	Nil	Yes	N ever	None	0	0	0	0	0	1	0		New	Negative		0143 0144		Not available		Not treated			2021-05-20									259391942	caa22230-9734-4fe5-b036-4102bd3c144b
2022-02-10 13:43:49	2022-02-10 13:49:31	2022-02-10	Positive	Midlands	Kwekwe	Mazebe - 100975 - Rural Health Centre	2021-03-30	3202130	2021CC00030	1988-04-15	32	Married		3	20	3	Depo	No	Always	Depo-Provera	0	0	1	0	0	0	0		New	Positive	Yes	1436		Normal		LEEP		2021-04-23	2021-10-22									259391969	0d93dfb9-0321-4823-80a7-19db24644336
2022-02-10 14:15:32	2022-02-10 14:28:33	2022-02-10	Positive	Midlands	Kwekwe	Silobela-Jackson - 101871 - Clinic	2020-12-17	12202012	2020CC00009	1959-09-29	61	Widowed		2	17	5	Depo	No	Never	None	0	0	0	0	0	1	0		New	Negative		3750		Pre-cancer High grade		LEEP		2021-02-25	2021-08-25									259391998	4d2fe901-fe79-4110-ab21-da803afd3788
2022-02-10 14:29:49	2022-02-10 14:40:08	2022-02-10	Positive	Midlands	Kwekwe	Simana - 101595 - Clinic	2020-12-09	12202010	2020CC00008	1980-10-05	40	Married		2	17	2	Depo	Yes	Always	Depo-Provera	0	0	1	0	0	0	0		New	Negative		3658		Not available		Not treated			2021-06-09									259392021	863e20ac-4771-4fd5-b07e-55000a200294
2022-02-10 14:40:38	2022-02-10 14:51:18	2022-02-10	Positive	Midlands	Kwekwe	Simana - 101595 - Clinic	2021-03-23	3202117	2021CC00017	1978-11-26	42	Single		1	18	2	depo	No	Sometimes	Depo-Provera	0	0	1	0	0	0	0		New	Positive	Yes	1285		Pre-cancer High grade		LEEP		2021-04-23	2021-10-20									259392042	955da91e-fc76-4c00-bf9f-3654f0e5a09f
2022-02-10 14:52:44	2022-02-10 14:57:20	2022-02-10	Positive	Midlands	Kwekwe	Simana - 101595 - Clinic	2021-03-23	3202126	2021CC00025	1979-02-17	42	Married		4	20	4	jadelle	No	Never	Inplant	0	1	0	0	0	0	0		New	Negative		1307		Normal		LEEP		2021-04-23	2021-10-25									259392063	ac72dbbb-7d2d-4d44-b206-25d4e5595205
2022-02-10 14:58:07	2022-02-10 15:04:20	2022-02-10	Positive	Midlands	Kwekwe	Simana - 101595 - Clinic	2021-03-23	3202139	2021CC00037	1984-12-23	36	Married		3	18	3	Nil	No	Sometimes	None	0	0	0	0	0	1	0		New	Positive	Yes	1355		Not available		Thermocoagulation		2021-03-23	2021-03-23									259392087	3aeab274-c343-40e3-8998-9d19d4240f33
2022-02-10 15:06:46	2022-02-10 15:42:13	2022-02-10	Positive	Midlands	Kwekwe	Simana - 101595 - Clinic	2021-07-13	7202113	2021CC00089	1978-12-02	42	Single		1	20	2	Nil	No	Always	None	0	0	0	0	0	1	0		New	Positive	Yes	8121 8122		Not available		Thermocoagulation		2021-07-13	2022-01-13									259392114	91217687-abbb-4ec3-9f25-4545c3fd9efc
2022-02-10 11:26:50	2022-02-10 12:40:11	2022-02-10	Positive	Midlands	Kwekwe	Msilahove - 101055 - Rural Hospital	2020-11-09	11202003	2020CC00003	1976-05-28	44	Married		5	16	5	Nil	No	Sometimes	None	0	0	0	0	0	1	0		New	Positive	Yes	6117		Not available		Not treated			2022-02-24									259392324	384ecebc-3b4a-40ab-b0b4-44250dbd776b
2022-02-10 13:30:52	2022-02-10 13:36:33	2022-02-10	Positive	Manicaland	Buhera	Mudanda - 101081 - Clinic	2021-03-09	3202107	3197/17	1964-01-02	57	Married		3	21	2	Coc	No	Never	Pill	1	0	0	0	0	0	0		Repeat	Positive	Yes	4471	Nil	Not available		Not treated			2021-08-20	Client not reachable								259412870	09a52a68-2834-48aa-b618-3bd3de52c2c4
2022-02-10 14:35:50	2022-02-10 16:31:31	2022-02-10	Positive	Manicaland	Buhera	Nyashanu - 101375 - Rural Hospital	2021-02-15	2202118	01010D2021cc00016	1969-06-01	51	Married		6	22	2	Coc	No	Never	Pill	1	0	0	0	0	0	0		New	Positive	Yes	3229	Nil	Not available		Thermocoagulation		2021-02-15	2021-03-29	Well								259421699	504a04a2-aa4e-4d4f-a4dc-a2b9eb2390ca
2022-02-10 14:42:46	2022-02-10 16:28:54	2022-02-10	Positive	Manicaland	Buhera	Nyashanu - 101375 - Rural Hospital	2021-04-16	4202113	01010D2021cc00052	1982-01-12	39	Married		3	19	2	Coc	No	Never	Pill	1	0	0	0	0	0	0		New	Negative		5983	Nil	Not available		Thermocoagulation		2021-04-16	2021-05-28	Well								259421737	fe59c106-7d92-4bfb-92c3-1a1d78395b58
2022-02-10 15:03:58	2022-02-10 16:30:09	2022-02-10	Positive	Manicaland	Buhera	Nyashanu - 101375 - Rural Hospital	2021-02-15	2202117	01010D2021cc00015	1969-05-01	51	Married		3	25	1	Coc	No	Yes	Pill	1	0	0	0	0	0	0		New	Positive	Yes	3229	Nil	Pre-cancer High grade		LEEP		2022-02-10	2022-02-10	Well								259421761	bb04ef29-59a1-45c9-ad17-a528aad26aed
2022-02-10 13:58:28	2022-02-10 16:43:45	2022-02-10	Positive	Manicaland	Buhera	Nyashanu - 101375 - Rural Hospital	2021-07-07	7202108	01010D2021cc00071	1975-03-07	46	Married		6	17	2	Depo	No	Never	Depo-Provera	0	0	1	0	0	0	0		New	Negative		9535	Nil	Not available		Not treated			2021-08-18	Not ready for treatment								259425385	71573113-4f95-4e7a-8302-f9c9c83eb50c
2022-02-10 12:16:16	2022-02-10 12:21:57	2022-02-10	Positive	Manicaland	Buhera	Murambinda - 101124 - District Hospital	2020-11-11	11202016	01162/20	1981-12-25	38	Separated		4	17	3	Depo	No	No	Depo-Provera	0	0	1	0	0	0	0		New	Positive	Yes	9489	Nil	Not available		LEEP		2020-12-19	2021-06-19									259427862	2c8043ee-53a0-4799-8b60-fa0cac3fd57f
2022-02-10 12:22:40	2022-02-10 12:24:59	2022-02-10	Positive	Manicaland	Buhera	Murambinda - 101124 - District Hospital	2020-11-11	11202017	00550/19	1962-12-16	57	Married		6	16	1	COC	No	Yes	Pill	1	0	0	0	0	0	0		Repeat	Positive	Yes	9522	Nil	Not available		Cryotherapy		2020-11-11	2021-05-11									259427866	398209bd-9b80-47cb-8d69-c3fe93accfab
2022-02-10 12:25:39	2022-02-10 12:28:31	2022-02-10	Positive	Manicaland	Buhera	Murambinda - 101124 - District Hospital	2020-11-12	11202018	00314/19	1957-12-14	62	Married		10	17	1	Depo	No	No	Depo-Provera	0	0	1	0	0	0	0		Repeat	Positive	Yes	9586	Nil	Not available		Not treated			2020-12-12									259427868	b4899589-6332-47a1-9032-2b2e1292dd38
2022-02-10 12:29:03	2022-02-10 12:31:39	2022-02-10	Positive	Manicaland	Buhera	Murambinda - 101124 - District Hospital	2020-11-16	11202019	01200/20	1978-07-02	42	Married		2	20	1	Condoms	Yes	Yes	None	0	0	0	0	0	1	0		Repeat	Positive	Yes	9656	Nil	Not available		Cryotherapy		2020-11-16	2021-05-16									259427871	b14bd342-1bff-4c77-bc97-27132c24e696
2022-02-10 12:33:10	2022-02-10 12:35:42	2022-02-10	Positive	Manicaland	Buhera	Murambinda - 101124 - District Hospital	2020-11-20	11202020	01258/20	1965-09-01	55	Widowed		3	23	3	COC	No	Yes	Pill	1	0	0	0	0	0	0		Repeat	Positive	Yes	00069	Nil	Not available		Not treated			2020-12-20									259427876	6890c5c1-fa13-43b2-bf4f-9736f433d5e2
2022-02-10 12:36:08	2022-02-10 12:39:03	2022-02-10	Positive	Manicaland	Buhera	Murambinda - 101124 - District Hospital	2020-11-20	11202021	01260/20	1976-06-24	44	Married		4	15	2	Condoms	No	Yes	None	0	0	0	0	0	1	0		New	Positive	Yes	0080	Nil	Not available		LEEP		2020-12-20	2021-06-20									259427886	938b1bf8-623b-4aa0-85dc-040329ffe4ab
2022-02-10 12:39:34	2022-02-10 12:42:20	2022-02-10	Positive	Manicaland	Buhera	Murambinda - 101124 - District Hospital	2020-11-23	11202022	01269/20	1983-07-01	37	Separated		4	17	2	Jadelle	No	Yes	Inplant	0	1	0	0	0	0	0		New	Positive	Yes	0016	Genital warts	Pre-cancer Low grade		LEEP		2020-12-20	2021-06-20									259427890	a3110db1-d3f4-46b2-aa64-e386e5e022ab
2022-02-10 12:42:52	2022-02-10 12:45:07	2022-02-10	Positive	Manicaland	Buhera	Murambinda - 101124 - District Hospital	2020-11-26	11202023	01298/20	1979-06-02	41	Married		6	17	1	COC	No	No	Pill	1	0	0	0	0	0	0		New	Negative		0286	Nil	Not available		Cryotherapy		2020-11-26	2021-05-26									259427898	ed4430e8-af17-4c5a-baae-301475ad4a08
2022-02-10 12:46:06	2022-02-10 13:07:23	2022-02-10	Positive	Manicaland	Buhera	Murambinda - 101124 - District Hospital	2020-12-01	12202024	01324/20	1982-06-03	38	Married		2	22	2	Depo	No	Yes	Depo-Provera	0	0	1	0	0	0	0		New	Positive	Yes	0884	Nil	Not available		Not treated			2021-01-01	Referred out for treatment								259427903	237c56bb-441b-4952-a9d4-930d60735982
2022-02-10 12:50:13	2022-02-10 12:52:29	2022-02-10	Positive	Manicaland	Buhera	Murambinda - 101124 - District Hospital	2020-12-03	12202025	01340/20	1952-01-09	68	Widowed		6	18	2	COCO	Yes	Yes	Pill	1	0	0	0	0	0	0		New	Positive	Yes	0967	Nil	Not available		Not treated			2021-01-03	Referred out for treatment								259427906	61a682f9-2003-4897-9129-3240e5155497
2022-02-10 12:57:51	2022-02-10 13:01:09	2022-02-10	Positive	Manicaland	Buhera	Murambinda - 101124 - District Hospital	2020-12-13	12202026	01343/20	1982-01-22	38	Married		3	22	1	COC	No	Yes	Pill	1	0	0	0	0	0	0		New	Negative		0984	Nil	Not available		Cryotherapy		2020-12-13	2021-06-13									259427914	53b0cdb5-9e2c-4c46-b3e5-978247d640bc
2022-02-10 13:02:38	2022-02-10 13:05:52	2022-02-10	Positive	Manicaland	Buhera	Murambinda - 101124 - District Hospital	2020-12-04	12202027	01362/20	1971-12-23	48	Married		4	21	2	COC	No	Yes	Pill	1	0	0	0	0	0	0		New	Positive	Yes	1046	Nil	Not available		Not treated			2021-01-04	Referred out for treatment								259427920	3698dfc8-6eae-4d72-b897-12cebb91af02
2022-02-10 13:08:49	2022-02-10 13:10:51	2022-02-10	Positive	Manicaland	Buhera	Murambinda - 101124 - District Hospital	2020-12-11	12202028	01411/20	1972-03-20	48	Married		5	25	1	COC	No	No	Pill	1	0	0	0	0	0	0		New	Positive	Yes	1337	Nil	Not available		Cryotherapy		2020-12-11	2021-06-11									259427924	c0062a85-37db-456c-b89a-8b9165ae19fd
2022-02-10 13:11:12	2022-02-10 13:14:04	2022-02-10	Positive	Manicaland	Buhera	Murambinda - 101124 - District Hospital	2020-12-11	12202029	01415/20	1987-03-14	33	Separated		2	19	4	Norplant	No	Yes	Inplant	0	1	0	0	0	0	0		New	Negative		1359	Nil	Not available		Cryotherapy		2020-12-11	2021-06-11									259427935	ee88fbdc-97e0-421e-b8bf-8c90bb64bc29
2022-02-10 14:10:16	2022-02-10 14:24:06	2022-02-10	Positive	Manicaland	Buhera	Murambinda - 101124 - District Hospital	2020-12-14	12202030	00988/19	1959-06-15	61	Widowed		9	20	3	COC	No	No	Pill	1	0	0	0	0	0	0		Repeat	Positive	Yes	1371	Nil	Not available		LEEP		2020-12-20	2021-06-14									259427941	8cfa3321-595f-421d-b9d3-7084e673d40e
2022-02-10 14:24:32	2022-02-10 14:29:36	2022-02-10	Positive	Manicaland	Buhera	Murambinda - 101124 - District Hospital	2020-12-14	12202031	01012/19	1971-12-28	48	Widowed		2	19	5	Depo	No	Yes	Depo-Provera	0	0	1	0	0	0	0		New	Positive	Yes	1401	Nil	Not available		Not treated			2021-01-14	Referred out for treatment								259427947	87be8ef0-b4f0-42f3-8f08-293b9fd1f660
2022-02-10 14:31:35	2022-02-10 14:33:57	2022-02-10	Positive	Manicaland	Buhera	Murambinda - 101124 - District Hospital	2020-12-14	12202032	01419/20	1976-03-30	44	Married		1	18	1	Condoms	No	Yes	None	0	0	0	0	0	1	0		New	Positive	Yes	1415	Nil	Not available		LEEP		2020-12-19	2021-06-19									259427959	0971be86-dc80-40a1-af73-31d8ffd8adec
2022-02-10 14:35:29	2022-02-10 14:38:18	2022-02-10	Positive	Manicaland	Buhera	Murambinda - 101124 - District Hospital	2020-12-15	12202033	00306/19	1968-05-16	52	Married		2	27	1	COC	No	Yes	Pill	1	0	0	0	0	0	0		Repeat	Positive	Yes	1442	Nil	Not available		Cryotherapy		2020-12-15	2021-06-15									259427965	2f67cd53-41bf-4e08-82cf-221b60b2d161
2022-02-10 15:06:18	2022-02-10 15:08:26	2022-02-10	Positive	Manicaland	Buhera	Murambinda - 101124 - District Hospital	2020-12-16	12202035	00376/19	1959-01-05	61	Widowed		6	30	1	COC	No	No	Pill	1	0	0	0	0	0	0		Repeat	Positive	Yes	1544	Nil	Not available		LEEP		2020-12-19	2021-06-19									259427983	63cb8a19-b8f2-4f25-9128-7927b89f74c1
2022-02-10 15:09:11	2022-02-10 15:11:38	2022-02-10	Positive	Manicaland	Buhera	Murambinda - 101124 - District Hospital	2020-12-17	12202036	00299/18	1978-02-12	42	Married		4	30	3	Depo	No	Yes	Depo-Provera	0	0	1	0	0	0	0		Repeat	Positive	Yes	1598	Nil	Not available		Cryotherapy		2020-12-17	2021-06-17									259427990	764d3b6c-0770-4a43-8604-005e1d3eff9e
2022-02-10 15:11:42	2022-02-10 15:14:04	2022-02-10	Positive	Manicaland	Buhera	Murambinda - 101124 - District Hospital	2020-12-17	12202037	01439/20	1987-08-08	33	Separated		2	19	2	COC	No	No	Pill	1	0	0	0	0	0	0		New	Positive	Yes	1613	Nil	Not available		Not treated			2021-01-17	Referred for treatment								259427996	a82edecd-ddd5-41d8-a7cf-7fcca20c4e8b
2022-02-10 15:15:40	2022-02-10 15:17:39	2022-02-10	Positive	Manicaland	Buhera	Murambinda - 101124 - District Hospital	2020-12-28	12202038	01453/20	1973-12-25	47	Widowed		3	20	3	COC	No	Yes	Pill	1	0	0	0	0	0	0		New	Positive	Yes	1876	Nil	Not available		Not treated			2021-01-28	Referred out for treatment								259428001	23798820-735d-47bd-a76c-7a54abc98e3f
2022-02-10 15:18:31	2022-02-10 15:21:10	2022-02-10	Positive	Manicaland	Buhera	Murambinda - 101124 - District Hospital	2021-01-08		00004/21	1982-01-11	38	Married		2	24	2	POP	No	Yes	Pill	1	0	0	0	0	0	0		Refferral In for Treatement	Positive	Yes	2099	Nil	Not available		Cryotherapy		2021-01-08	2021-07-08									259428008	3251dcf8-d4db-4d13-92cf-902c4c252cd1
2022-02-10 15:21:58	2022-02-10 15:24:55	2022-02-10	Positive	Manicaland	Buhera	Murambinda - 101124 - District Hospital	2021-01-22	1202040	00091/21	1968-07-15	52	Separated		2	24	3	Lofeminal	No	Yes	Pill	1	0	0	0	0	0	0		New	Positive	Yes	2341	Nil	Pre-cancer High grade		LEEP		2021-02-04	2021-08-04									259428011	fe1542c8-ae5a-4a56-bbf3-c75ad7d984be
2022-02-10 15:25:17	2022-02-10 15:29:02	2022-02-10	Positive	Manicaland	Buhera	Murambinda - 101124 - District Hospital	2021-01-25	1202141	00097/21	1988-10-10	32	Separated		1	19	20	Condoms	No	Yes	None	0	0	0	0	0	1	0		New	Positive	Yes	2382	Nil	Not available		Cryotherapy		2021-01-25	2021-07-25									259428016	e2ac286b-6223-4def-9ecc-7e3e4a26a689
2022-02-10 15:35:54	2022-02-10 15:41:32	2022-02-10	Positive	Manicaland	Buhera	Murambinda - 101124 - District Hospital	2021-02-04	1202142	00230/19	1975-06-06	45	Married		2	20	2	COC	No	No	Pill	1	0	0	0	0	0	0		Repeat	Positive	Yes	2971	Nil	Not available		Cryotherapy		2021-02-04	2021-08-04									259428021	d4149fde-6560-4383-9154-accc8d1c06be
2022-02-10 15:41:49	2022-02-10 15:43:53	2022-02-10	Positive	Manicaland	Buhera	Murambinda - 101124 - District Hospital	2021-02-04	1202143	00055/20	1992-10-08	28	Married		1	18	25	COC	No	Yes	Pill	1	0	0	0	0	0	0		Repeat	Positive	Yes	2981	Nil⁹	Not available		Cryotherapy		2021-02-04	2021-08-04									259428024	43fe03af-add3-45fd-85e5-c7cf217b1aa2
2022-02-10 15:46:07	2022-02-10 15:48:45	2022-02-10	Positive	Manicaland	Buhera	Murambinda - 101124 - District Hospital	2021-02-05	2202144	00144/21	1980-09-13	40	Married		1	25	1	Condoms	No	Yes	None	0	0	0	0	0	1	0		New	Positive	Yes	2994	Nil	Other (specify)	Active chronic cervicitis	LEEP		2021-02-11	2021-08-11									259428032	b58594ce-ff68-45e7-b493-0a4021743352
2022-02-10 15:48:58	2022-02-10 15:51:25	2022-02-10	Positive	Manicaland	Buhera	Murambinda - 101124 - District Hospital	2021-02-05	2202145	00146/21	1984-12-25	36	Separated		1	24	2	Condoms	No	Yes	None	0	0	0	0	0	1	0		New	Positive	Yes	3012	Nil	Not available		Cryotherapy		2021-02-05	2021-08-05									259428039	e2f2d6b7-68c7-463e-9e18-a5bd80611ab4
2022-02-10 15:51:56	2022-02-10 15:53:48	2022-02-10	Positive	Manicaland	Buhera	Murambinda - 101124 - District Hospital	2021-02-08	2202146	000154/21	1993-04-18	27	Married		1	18	1	Depo	No	Yes	Depo-Provera	0	0	1	0	0	0	0		New	Positive	Yes	3045	Nil	Not available		Cryotherapy		2021-02-08	2021-08-08									259428049	1a0948b9-6524-485d-bd93-a619d145fdf2
2022-02-10 15:53:54	2022-02-10 15:56:20	2022-02-10	Positive	Manicaland	Buhera	Murambinda - 101124 - District Hospital	2021-02-09	2202147	00156/21	1995-10-17	25	Separated		1	22	1	Never	No	Never	None	0	0	0	0	0	1	0		New	Positive	Yes	3055	Nil	Pre-cancer Low grade		LEEP		2021-02-11	2021-08-11									259428054	b910ae6b-3836-4a86-a100-3b6ae46b8493
2022-02-10 15:57:56	2022-02-10 16:02:06	2022-02-10	Positive	Manicaland	Buhera	Murambinda - 101124 - District Hospital	2021-02-10	2202148	00167/21	1974-06-14	46	Married		5	18	2	Depo	No	No	Depo-Provera	0	0	1	0	0	0	0		New	Negative		3106		Not available		Cryotherapy		2021-02-10	2021-08-10									259428057	6ca3ae05-f96f-4101-8b28-504c26ba1443
2022-02-10 16:02:55	2022-02-10 16:05:06	2022-02-10	Positive	Manicaland	Buhera	Murambinda - 101124 - District Hospital	2021-02-15	2202149	00130/21	1971-04-16	49	Married		3	25	1	COC	No	Yes	Pill	1	0	0	0	0	0	0		New	Positive	Yes	3231	Nil	Not available		Cryotherapy		2021-02-15	2021-08-15									259428069	b9d167a1-9b76-460e-ac3f-83cfe027c8d6
2022-02-10 16:05:42	2022-02-10 16:07:54	2022-02-10	Positive	Manicaland	Buhera	Murambinda - 101124 - District Hospital	2021-02-18	2202150	00200/21	1994-10-22	26	Married		2	20	1	COC	No	No	Pill	1	0	0	0	0	0	0		New	Negative		3340	Nil	Not available		Cryotherapy		2021-02-18	2021-08-18									259428075	d2abad5a-86b0-45b1-b79d-e7cd0bfff128
2022-02-10 16:08:26	2022-02-10 16:11:05	2022-02-10	Positive	Manicaland	Buhera	Murambinda - 101124 - District Hospital	2021-02-18	2202150	00187/21	1990-06-25	30	Married		2	21	1	COC	No	Yes	Pill	1	0	0	0	0	0	0		Refferral In for Treatement	Negative		3411	Nil	Not available		Cryotherapy		2021-02-23	2021-08-23									259428080	e2f4a2f5-21e8-4f2a-94b1-cef1cb395dae
2022-02-10 16:11:15	2022-02-10 16:19:00	2022-02-10	Positive	Manicaland	Buhera	Murambinda - 101124 - District Hospital	2021-02-18	2202152	00188/21	2001-06-24	19	Married		0	19	1	Nil	No	Yes	None	0	0	0	0	0	1	0		Refferral In for Treatement	Positive	Yes	3431	Nil	Not available		Cryotherapy		2021-02-23	2021-08-23									259428088	ccfc3f63-9431-4841-9c9a-3be22f7f52c1
2022-02-10 16:19:36	2022-02-10 16:22:55	2022-02-10	Positive	Manicaland	Buhera	Murambinda - 101124 - District Hospital	2021-02-25	2202153	00216/21	1980-12-16	40	Married		1	28	2	Nil	Yes	Yes	None	0	0	0	0	0	1	0		New	Positive	Yes	3517	Nil	Pre-cancer High grade		LEEP		2021-03-04	2021-09-04									259428094	0aedd5a7-fdec-45a6-8a8e-3af69a1c6082
2022-02-10 16:23:51	2022-02-10 16:26:29	2022-02-10	Positive	Manicaland	Buhera	Murambinda - 101124 - District Hospital	2021-03-01	3202154	00225/21	2000-08-16	20	Married		1	16	2	Loop	No	No	Intra Uterine Device	0	0	0	1	0	0	0		New	Negative		3561	Nil	Pre-cancer Low grade		LEEP		2021-03-04	2021-09-04									259428099	eece7c18-d4a7-4e93-8fd3-121948309bd8
2022-02-10 16:29:08	2022-02-10 16:31:25	2022-02-10	Positive	Manicaland	Buhera	Murambinda - 101124 - District Hospital	2021-03-19	3202155	00336/21	1994-10-14	26	Married		2	18	1	COC	No	No	Pill	1	0	0	0	0	0	0		New	Negative		4086	Nil	Other (specify)	Chronic inflammation	LEEP		2021-03-24	2021-09-24									259428106	a6d5051f-314a-45d7-8f5a-bad1185ebe67
2022-02-10 16:31:54	2022-02-10 16:34:19	2022-02-10	Positive	Manicaland	Buhera	Murambinda - 101124 - District Hospital	2021-03-19	3202156	00338/21	1973-12-31	47	Married		0	21	1	Nil	No	Yes	None	0	0	0	0	0	1	0		New	Positive	Yes	4093	Nil	Pre-cancer High grade		LEEP		2021-03-31	2021-09-30									259428111	258be571-2b84-4cc2-89de-1f6d47af37a0
2022-02-10 16:35:23	2022-02-10 16:37:01	2022-02-10	Positive	Manicaland	Buhera	Murambinda - 101124 - District Hospital	2021-03-23	3202157	00350/21	1983-04-01	37	Married		4	20	2	Depo	No	Yes	Depo-Provera	0	0	1	0	0	0	0		New	Negative		5288	Nil	Not available		Not treated			2021-04-23									259428125	82c210ec-d821-4919-8fca-f6ffecd8555a
2022-02-10 16:37:19	2022-02-10 16:39:40	2022-02-10	Positive	Manicaland	Buhera	Murambinda - 101124 - District Hospital	2021-03-23	3202158	00353/21	1978-01-26	43	Married		3	19	1	COC	No	Yes	Pill	1	0	0	0	0	0	0		New	Positive	Yes	5298	Nil	Not available		Not treated			2021-04-23									259428132	f6bf9b75-f26e-46c5-aa21-7deff94e112f
2022-02-08 07:17:39	2022-02-08 07:24:46	2022-02-08	Positive	Midlands	Gweru	Monomutapa - 101034 - Clinic	2020-10-20	8	00855/20	1978-10-28	41	Widowed		6	19	50+	Coc	No	Sometimes	Pill	1	0	0	0	0	0	0		New	Positive	Yes	0669	Nil	Not available	Not done	Thermocoagulation	Nil	2020-12-16	2021-07-22	6/12 review Viac negative								259437384	ea783a42-1fcb-4551-9f26-f2bff4150016
2022-02-08 07:26:18	2022-02-08 07:31:31	2022-02-08	Positive	Midlands	Gweru	Monomutapa - 101034 - Clinic	2020-10-20	13	00860/20	1996-04-20	24	Married		1	20	2	Jadelle	Yes	Sometimes	Inplant	0	1	0	0	0	0	0		New	Positive	Yes	0693	Nil	Not available	Nil	Thermocoagulation	Nil	2020-11-20	2021-01-21	13-8-21 Viac negative 6/12 review								259437388	4f42a764-852c-4e3d-9cec-9a84ab1922ae
2022-02-08 07:32:15	2022-02-08 07:37:02	2022-02-08	Positive	Midlands	Gweru	Monomutapa - 101034 - Clinic	2020-10-22	47	00890/20	1976-03-16	44	Widowed		4	19	4	Depo	No	Sometimes	Depo-Provera	0	0	1	0	0	0	0		New	Positive	Yes	0775	Nil	Pre-cancer High grade	Nil	LEEP	Nil	2021-02-26	2021-10-25	Viac negative								259437393	95b7e9e3-faba-4a5c-97de-b40b41b372cd
2022-02-08 07:39:09	2022-02-08 07:46:00	2022-02-08	Positive	Midlands	Gweru	Monomutapa - 101034 - Clinic	2020-10-22	51	GPH 01337/19	1965-02-02	55	Married		5	19	2	Condoms	No	Sometimes	None	0	0	0	0	0	1	0		Repeat	Positive	Yes	0784	Nil	Not available	Nil	Thermocoagulation	Nil	2020-11-20	2021-05-20	1yr review neg								259437395	f459ecac-fecc-41df-babf-3122206f9c74
2022-02-08 07:46:27	2022-02-08 08:02:00	2022-02-08	Positive	Midlands	Gweru	Monomutapa - 101034 - Clinic	2020-10-23	58	00899/20	1966-02-08	54	Widowed		2	21	1	Nil	Yes	Never	None	0	0	0	0	0	1	0		New	Positive	Yes	0801	Nil	Not available	Nil	Thermocoagulation	Nil	2021-10-05	2022-04-05	Nil								259437401	56c5fd4e-7b42-4d8a-8f57-396add43fe0a
2022-02-08 08:03:32	2022-02-08 08:10:59	2022-02-08	Positive	Midlands	Gweru	Monomutapa - 101034 - Clinic	2020-10-27	92	00926/20	1975-06-26	45	Married		4	27	1	Coc	No	Sometimes	Pill	1	0	0	0	0	0	0		New	Positive	Yes	0895	Nil	Not available	Nil	Thermocoagulation	Nil	2020-11-20	2021-07-21	14-10-21 Viac negative								259437404	25fae2c9-9647-4cbc-8d5b-c368c1cf3772
2022-02-10 11:04:32	2022-02-10 17:21:28	2022-02-10	Positive	Midlands	Mberengwa	Mberengwa -101874 - District Hospital	2021-08-18	37	00716	1998-12-16	22	Married		1	16	4	Jadelle	No	Never	Inplant	0	1	0	0	0	0	0		New	Positive	Yes	1806/07		Other (specify)	Chronic inflammation and metaplasia	LEEP		2021-08-24	2022-02-24									259443830	ea1b70b8-53c8-41f3-82d5-3dfb652b9504
2022-02-10 11:07:03	2022-02-10 17:22:36	2022-02-10	Suspicious Cancer	Midlands	Mberengwa	Mberengwa -101874 - District Hospital	2021-08-23	63	922/2020	1980-05-12	41	Married		5	19	2	Depo	No	Never	Depo-Provera	0	0	1	0	0	0	0		Repeat	Positive	Yes	1874/75/76		Cancer		Other(Specify)	Punch biopsy	2021-08-24	2021-09-07									259443842	7a73296a-72e0-4858-8613-180b04247208
2022-02-10 11:10:13	2022-02-10 17:25:22	2022-02-10	Positive	Midlands	Mberengwa	Mberengwa -101874 - District Hospital	2021-09-13	17	00761/21	1984-04-06	37	Married		3	19	1	COC	Yes	Sometimes	Pill	1	0	0	0	0	0	0		New	Negative		2346/47/48		Not available		Not treated			2021-09-14	Leep not done due to prolapsed fibroid. Referred to GPH for gynaecologists to see. Failed to go due to financial constraints.								259446039	52539578-d3ea-420a-813b-bda681cd623d
2022-02-10 11:14:56	2022-02-10 17:26:10	2022-02-10	Positive	Midlands	Mberengwa	Mberengwa -101874 - District Hospital	2021-09-15	36	03777/20	1986-05-05	35	Married		2	20	3	COC	No	Never	Pill	1	0	0	0	0	0	0		Repeat	Positive	Yes	2404/05/07		Pre-cancer High grade		LEEP		2021-12-02	2022-06-02									259446052	48af55be-0ef4-475c-bae0-9aca5ab6baa1
2022-02-10 11:19:11	2022-02-10 17:28:25	2022-02-10	Positive	Midlands	Mberengwa	Mberengwa -101874 - District Hospital	2021-09-15	39	1685/19	1987-11-15	33	Separated		4	15	4	COC	No	Sometimes	Pill	1	0	0	0	0	0	0		Repeat	Positive	Yes	2412/15/17	Genital warts	Not available		Not treated			2021-09-21									259446068	cdb1e9a5-88cd-4ea4-9ec9-1929aebb5170
2022-02-10 11:22:08	2022-02-10 17:29:53	2022-02-10	Positive	Midlands	Mberengwa	Mberengwa -101874 - District Hospital	2021-09-27	72	00797	1988-02-20	33	Separated		0	22	5	Nil	No	Sometimes	None	0	0	0	0	0	1	0		New	Positive	Yes	2557/58		Pre-cancer High grade		LEEP		2021-12-02	2022-06-02									259446521	f5f74fbd-5325-44dd-a475-fd79d271e39e
2022-02-10 10:52:23	2022-02-10 17:30:57	2022-02-10	Positive	Midlands	Mberengwa	Mberengwa -101874 - District Hospital	2021-06-28	99	798/20	1985-09-26	35	Separated		4	17	20	Depo	No	Sometimes	Depo-Provera	0	0	1	0	0	0	0		Repeat	Positive	Yes			Not available		Not treated			2021-06-29	Opted out from LEEP due to family matters								259446933	d986d0a4-6103-4759-ba2c-0251bffe82ad
2022-02-10 09:18:16	2022-02-10 17:33:36	2022-02-10	Positive	Midlands	Mberengwa	Mberengwa -101874 - District Hospital	2020-10-29	100	3835	1997-09-29	23	Single		1	18	2	IUCD	No	ALways	Intra Uterine Device	0	0	0	1	0	0	0		Repeat	Negative		3489/90		Other (specify)	Chronic inflammation and squamous metaplasia	LEEP		2020-12-14	2021-06-14									259447857	641058ab-f066-4460-bd56-7760bd63c406
2022-02-10 10:43:53	2022-02-10 17:36:14	2022-02-10	Positive	Midlands	Mberengwa	Mberengwa -101874 - District Hospital	2021-06-14	62	0632	1979-12-24	41	Married		3	17	3	COC	Yes	Sometimes	Pill	1	0	0	0	0	0	0		New	Positive	Yes	9987/88/92		Not available		LEEP		2021-06-29	2021-12-29									259449025	4ad417ed-e9c3-4111-b9bf-aea8f75c2294
2022-02-10 14:07:18	2022-02-10 17:40:08	2022-02-10	Positive	Manicaland	Buhera	Birchenough - 100075 - Rural Hospital	2019-01-10	62021133	01010B2019CC00018	1991-05-06	27	Divorced		2	20	3	Condoms	No	Yes	None	0	0	0	0	0	1	0		Refferral In for Treatement	Positive	Yes	5487-5488	Nil	Other (specify)	Active chronic follicular cervicitis	LEEP		2021-06-16	2021-12-16	Well								259459195	b02fb5a4-c422-49c6-a31e-ec4cff036c00
2022-02-10 14:35:32	2022-02-10 17:39:17	2022-02-10	Positive	Manicaland	Buhera	Birchenough - 100075 - Rural Hospital	2021-04-12	62021134	0101262021CC00002	1971-09-24	49	Married		3	18	2	No	No	Sometimes	None	0	0	0	0	0	1	0		Refferral In for Treatement	Positive	Yes	5060-5061	Nil	Pre-cancer High grade		LEEP		2021-06-17	2021-12-17	Reviac remained viac positive and client referred to Gynecologist for further management.								259459204	befa8d7c-0c45-4814-b678-316dd2f008cc
2022-02-10 14:56:52	2022-02-10 17:40:16	2022-02-10	Positive	Manicaland	Buhera	Birchenough - 100075 - Rural Hospital	2021-06-17	62021142	01010B2021CC00882	1982-01-18	39	Divorced		2	18	2	Condoms	No	Yes	Pill	1	0	0	0	0	0	0		New	Positive	Yes	5570-5571	Nil	Other (specify)	Active chronic cervicitis	LEEP		2021-06-17	2021-12-17	Well								259459211	5d632d85-d454-474d-aaf1-6a996d92c765
2022-02-10 15:07:55	2022-02-10 15:15:12	2022-02-10	Positive	Manicaland	Buhera	Birchenough - 100075 - Rural Hospital	2021-06-28	62021229	01010B2021CC00760	1987-07-02	33	Married		4	16	3	Condom	No	Yes	Pill	1	0	0	0	0	0	0		Repeat	Positive	Yes	5940-5942	Nil	Not available		Not treated			2021-12-10	Counselling is ongoing client promising to come but not turning up								259459215	7c33414f-45c2-498a-b691-25ceec3498bd
2022-02-10 15:15:30	2022-02-10 17:40:25	2022-02-10	Positive	Manicaland	Buhera	Birchenough - 100075 - Rural Hospital	2021-04-28	62021232	01010B2021CC00949	1976-11-11	44	Married		6	16	1	Control	No	Yes	Pill	1	0	0	0	0	0	0		New	Positive	Yes	5951-5952	Nil	Pre-cancer High grade		LEEP		2021-12-10	2022-06-10	Well								259459221	7555d1ee-decf-4929-b91c-be0d9791e493
2022-02-10 15:26:14	2022-02-10 17:40:34	2022-02-10	Positive	Manicaland	Buhera	Birchenough - 100075 - Rural Hospital	2021-07-09	7202157	0101322021CC0026	1982-02-10	39	Married		4	19	1	Control	No	Yes	Pill	1	0	0	0	0	0	0		Refferral In for Treatement	Positive	Yes	6311-6312	Nil	Pre-cancer High grade		LEEP		2021-12-10	2022-06-10	Nil								259459227	80083a3c-dcdf-49c8-af67-4c6432fb702b
2022-02-10 15:32:40	2022-02-10 17:40:54	2022-02-10	Positive	Manicaland	Buhera	Birchenough - 100075 - Rural Hospital	2021-07-15	7202185	01010B2021CC01029	1980-04-15	41	Married		3	18	1	Secure	No	No	Pill	1	0	0	0	0	0	0		New	Positive	Yes	6477-6481	Vaginal discharge syndrome	Cancer		Not treated			2022-06-10	Client was counselled by Dr and referred to Gynaecologist for further management								259459232	692c6d02-05fe-4aee-ba30-7591d38d4b2b
2022-02-10 15:38:22	2022-02-10 15:52:49	2022-02-10	Positive	Manicaland	Buhera	Birchenough - 100075 - Rural Hospital	1973-07-20	7202191	01010B2021CC01034	1973-07-20	0	Married		2	20	2	Condoms +Depo	No	Yes	Depo-Provera	0	0	1	0	0	0	0		New	Positive	Yes	6516-6518	Nil	Pre-cancer High grade		LEEP		2021-12-10	2022-06-10	Well								259459239	b84aaa46-63a4-49e5-b3cd-a4ca60c6a77c
2022-02-10 15:52:58	2022-02-10 17:06:39	2022-02-10	Positive	Manicaland	Buhera	Birchenough - 100075 - Rural Hospital	2021-07-28	72021146	01010B2021CC01075	1973-09-04	47	Divorced		5	16	20+	Secure	No	No	Pill	1	0	0	0	0	0	0		New	Positive	Yes	6757-6761	Nil	Not available		Not treated			2022-02-24	Client has not been turning up for treatment ,ongoing counseling								259459244	ab513db5-b048-4e5d-9202-5e150a04bf04
2022-02-10 17:06:58	2022-02-10 17:12:00	2022-02-10	Positive	Manicaland	Buhera	Birchenough - 100075 - Rural Hospital	2021-08-23	8202183	01010B2021CC01141	1985-11-13	35	Single		3	20	15+	Control	No	Yes	Pill	1	0	0	0	0	0	0		Repeat	Positive	Yes	7187-7196	Nil	Not available		Thermocoagulation		2021-08-23	2022-02-23	Still to come for review								259459251	69ef835c-9fda-46d3-90be-084776b53d6c
2022-02-10 17:12:41	2022-02-10 17:57:07	2022-02-10	Positive	Manicaland	Buhera	Birchenough - 100075 - Rural Hospital	2021-09-09	9202141	2020CC00188	1967-09-04	54	Widowed		2	17	3	Control	No	No	Pill	1	0	0	0	0	0	0		Repeat	Positive	Yes	7507-7512	Nil	Not available		Not treated			2022-01-26	Not reachable on several trials								259459258	760d4f04-3883-42b0-ae60-b160f62c5ce5
2022-02-10 17:58:21	2022-02-10 18:02:25	2022-02-10	Positive	Manicaland	Buhera	Buhera - 100099 - Rural Hospital	2021-03-02	3202104	0101382021cc00054	1994-06-02	26	Married		1	18	2	Depo	No	Yes	Depo-Provera	0	0	1	0	0	0	0		New	Positive	Yes	4073	Nil	Not available		Thermocoagulation		2021-03-02	2021-04-13	Well								259463272	22c7421b-a91b-4222-953a-5d6f775f8f99
2022-02-10 18:02:49	2022-02-10 18:06:49	2022-02-10	Positive	Manicaland	Buhera	Rambanapasi - 101440 - Clinic	2021-07-13	7202106	0101382021cc00093	1997-09-29	23	Married		2	17	2	Depo	No	Never	Depo-Provera	0	0	1	0	0	0	0		New	Positive	Yes	9746	Nil	Not available		Not treated			2021-08-28	Client not reachable								259463275	2b8c6a80-0f09-49ba-851c-54d790609c0b
2022-02-10 20:19:29	2022-02-10 20:23:42	2022-02-10	Positive	Manicaland	Buhera	Chabata - 100121 - Clinic	2021-05-12	5202101	0101262021cc00002	1972-01-02	49	Married		4	20	2	Control	No	Sometimes	Pill	1	0	0	0	0	0	0		New	Positive	Yes	6824-6836	Nil	Pre-cancer High grade		LEEP		2021-06-17	2021-12-17	Referred to Gynaecologist for further management								259512303	edd178b2-61bd-419c-9924-7c7bda174b31
2022-02-10 20:23:51	2022-02-10 20:26:43	2022-02-10	Positive	Manicaland	Buhera	Chabata - 100121 - Clinic	2021-02-12	5202102	0101262021cc00009	1994-10-21	26	Married		4	18	3	Depo provera	No	Never	Depo-Provera	0	0	1	0	0	0	0		New	Negative		6856-6862	Nil	Not available		Thermocoagulation		2021-05-12	2021-11-12	Nil								259512308	85fd7163-4cee-49a9-aacd-bc3cd5590bd9
2022-02-11 01:17:02	2022-02-11 01:22:34	2022-02-11	Positive	Manicaland	Makoni	Rukweza - 101471 - Clinic	2020-10-28	39	R201907743	1986-12-18	33	Married		4	20	2	Depo provera	No	Always	Depo-Provera	0	0	1	0	0	0	0		Repeat	Positive	Yes	1712	Nil	Not available		Cryotherapy		2020-10-29	2021-04-20	Nil								259574065	94c9f9bc-8e84-4bb0-92e8-cc02aba1a5bc
2022-02-11 01:25:07	2022-02-11 01:32:12	2022-02-11	Positive	Manicaland	Makoni	Rukweza - 101471 - Clinic	2020-10-20	74	10118	1995-07-15	25	Divorced		2	20	3	Depo provera	No	Sometimes	Depo-Provera	0	0	1	0	0	0	0		New	Negative		1775 and 1777	Nil	Not available		Cryotherapy		2020-11-23	2021-04-28	Nil								259574769	b4d7ba5e-3635-4f87-b778-a27e56631ea7
2022-02-11 06:00:37	2022-02-11 06:16:56	2022-02-11	Positive	Manicaland	Makoni	Nyamusosa - 101357 - Clinic	2021-08-19	12	010446202102071	1975-06-01	46	Married		2	19	3	STI GUD	No	Always	Other(specify)	0	0	0	0	0	0	1	Condoms	New	Positive	Yes	4120	Nil	Pre-cancer Low grade	Nil	Thermocoagulation	Nil	2021-09-21	2021-11-02									259594776	24bc4f66-9a84-461a-a805-9977017fd525
2022-02-11 06:24:45	2022-02-11 06:44:01	2022-02-11	Positive	Manicaland	Makoni	Nyazura - 101381 - Mission Clinic	2021-03-17	73	010491202101569	1998-10-14	22	Married		1	19	1	Nil	No	Yes	None	0	0	0	0	0	1	0		New	Positive	Yes	2669	Nil	Pre-cancer Low grade	Nil	Thermocoagulation	Nil	2021-03-17	2021-09-17	Nil								259594777	eb9ad3d3-fc92-4688-8e43-928039959e47
2022-02-11 05:59:35	2022-02-11 06:09:54	2022-02-11	Positive	Manicaland	Makoni	Rusape - 101477 - District Hospital	2020-11-20	93	01040A202011060	1988-04-26	32	Married		3	17	3	Secure	Yes	Sometimes	Pill	1	0	0	0	0	0	0		New	Positive	Yes	2790 and 2791	Genital warts referred for treatment	Not available		LEEP		2021-01-07	2021-05-20	Nil								259595288	f24ef167-45cf-45db-b191-aa44aea3c8a0
2022-02-11 06:12:36	2022-02-11 06:16:34	2022-02-11	Positive	Manicaland	Makoni	Rusape - 101477 - District Hospital	2020-12-01	13	11109	1994-09-28	26	Married		2	18	3	Depo	No	Never	Depo-Provera	0	0	1	0	0	0	0		New	Negative		3036 to 3038	Nil	Not available		Cryotherapy		2020-12-01	2021-06-01	6 weeks review 12/01/21								259595291	ee22b6c4-b3b6-42b8-a29e-b22b7ad06b17
2022-02-11 06:18:59	2022-02-11 06:26:04	2022-02-11	Positive	Manicaland	Makoni	Rusape - 101477 - District Hospital	2020-12-04	37	11125	1994-10-25	26	Separated		2	18	3	Condom	No	Sometimes	Other(specify)	0	0	0	0	0	0	1	Condom	New	Negative		3192 and 3193	Think acetowhite lesions between 11 and 2 o'clock q	Not available		Cryotherapy		2020-12-04	2021-06-04	Nil								259595295	cd5c080a-5813-4de4-8798-b7e34e8b2832
2022-02-11 06:38:57	2022-02-11 06:44:19	2022-02-11	Positive	Manicaland	Makoni	Rusape - 101477 - District Hospital	2020-12-17	94	11152	1983-06-10	37	Married		2	18	2	Condom	No	Sometimes	Other(specify)	0	0	0	0	0	0	1	Condom	New	Positive	Yes	3423	Nil	Not available		Thermocoagulation		2020-12-17	2021-06-17	Nil								259595299	8823bc27-b17b-4225-b6d6-c22785eab3f0
2022-02-11 07:00:49	2022-02-11 07:06:41	2022-02-11	Positive	Manicaland	Makoni	Rusape - 101477 - District Hospital	2020-12-13	129	11181	1972-02-04	48	Widowed		2	20	3	Control	No	Always	Pill	1	0	0	0	0	0	0		New	Positive	Yes	3499-3503	Nil	Not available		Cryotherapy		2021-01-11	2021-06-30	Nil								259595959	cfbc5489-6c60-494d-85a0-18ece83987bf
2022-02-09 14:02:10	2022-02-10 16:14:59	2022-02-09	Positive	Manicaland	Mutasa	Hauna - 100586 - District Hospital	2021-02-24	2202156	2021CC00365	1981-10-02	39	Married		3	20	2	Yes	No	Sometimes	Depo-Provera	0	0	1	0	0	0	0		New	Positive	Yes	1145-46	Nil	Not available	NA	Thermocoagulation	NA	2021-02-24	2021-08-24	Nil								259604903	44aa6fed-22b3-41f6-b4cf-e5cc417df81f
2022-02-09 14:15:34	2022-02-10 16:10:21	2022-02-09	Positive	Manicaland	Mutasa	Hauna - 100586 - District Hospital	2021-02-05	2202114	2021CC00178	1981-10-10	39	Married		3	17	1	Nil	Yes	Always	Other(specify)	0	0	0	0	0	0	1	Condom	New	Positive	Yes	0770-77	Nil	Normal	NA	LEEP	Nil	2021-02-17	2021-08-17	Nil								259604908	80cd1a23-fc23-40de-ba69-1c527e888d95
2022-02-09 14:26:41	2022-02-10 16:04:14	2022-02-09	Positive	Manicaland	Mutasa	Hauna - 100586 - District Hospital	2021-01-19	1202114	2021CC00077	1989-09-26	31	Separated		4	21	1	Yes	No	Always	Pill	1	0	0	0	0	0	0		New	Positive	Yes	0437-40	Nil	Not available	NA	Thermocoagulation	NA	2021-01-19	2021-07-20	Nil								259604922	1b292924-97d6-450f-a65d-ef73611328c4
2022-02-09 14:34:00	2022-02-10 15:59:09	2022-02-09	Positive	Manicaland	Mutasa	Hauna - 100586 - District Hospital	2020-12-21	12202011	2020CC00546	1974-06-11	46	Married		3	29	2	Yes	Yes	Always	Other(specify)	0	0	0	0	0	0	1	Condom	Repeat	Positive	Yes	0077-79	Nil	Not available	NA	Cryotherapy	NA	2020-12-21	2021-02-02	Nil								259604963	3f77a377-41a8-4a3e-9bd5-e1e8b7122d7c
2022-02-09 14:37:30	2022-02-10 15:53:21	2022-02-09	Positive	Manicaland	Mutasa	Hauna - 100586 - District Hospital	2020-12-21	12202013	2020CC00547	1979-10-03	41	Widowed		6	17	1	Nil	No	Sometimes	None	0	0	0	0	0	1	0		New	Positive	Yes	0083-85	Nil	Not available	Nil	Thermocoagulation	NA	2021-04-29	2021-10-29	Nil								259604989	16000e45-7eb6-44e9-84e2-0601548368a1
2022-02-09 14:47:17	2022-02-10 15:48:09	2022-02-09	Positive	Manicaland	Mutasa	Hauna - 100586 - District Hospital	2020-12-11	12202003	2020CC00538	1972-10-16	48	Married		5	15	3	No	No	Sometimes	None	0	0	0	0	0	1	0		Repeat	Positive	Yes	0025-27	Nil	Not available	NA	Thermocoagulation	NA	2021-01-13	2021-07-13	Nil								259604995	fbd5de9b-8d8e-46a1-abc4-a38c0b3124a9
2022-02-09 14:53:41	2022-02-10 15:42:09	2022-02-09	Positive	Manicaland	Mutasa	Hauna - 100586 - District Hospital	2020-11-23	11202023	2020CC004313	1976-10-25	44	Widowed		9	15	10	Yes	No	Always	Other(specify)	0	0	0	0	0	0	1	Condom	New	Positive	Yes	9642-44	Nil	Not available	Nil	Cryotherapy	Nil	2021-01-04	2021-07-04	Nil								259604998	d2e4f36e-fd45-4bfa-a160-c065978caa1b
2022-02-10 15:33:16	2022-02-10 15:37:34	2022-02-10	Positive	Manicaland	Mutasa	Hauna - 100586 - District Hospital	2020-11-09	11202007	2020CC00359	1991-08-28	29	Married		4	17	1	Yes	No	Never	Pill	1	0	0	0	0	0	0		New	Negative	No	9365-71	Nil	Not available	NA	Cryotherapy	NA	2020-11-09	2021-05-10	Nil								259605003	ee0222fd-86e2-4bbf-a254-c5b082701666
2022-02-10 16:15:16	2022-02-10 16:18:34	2022-02-10	Positive	Manicaland	Mutasa	Hauna - 100586 - District Hospital	2021-02-26	2202175	2021CC00379	1989-03-21	31	Married		2	22	1	Yes	No	Sometimes	Pill	1	0	0	0	0	0	0		New	Positive	Yes	1194-95	Nil	Not available	NA	Thermocoagulation	NA	2021-02-26	2021-08-26	Nil								259605006	59f7f76d-c128-4319-8cdf-c030af86d909
2022-02-10 16:19:03	2022-02-10 16:23:10	2022-02-10	Positive	Manicaland	Mutasa	Hauna - 100586 - District Hospital	2021-03-30	3202162	2021CC00514	2000-06-19	20	Separated		1	17	3	No	No	Never	None	0	0	0	0	0	1	0		Repeat	Negative	No	1680-82	Nil	Not available	NA	Thermocoagulation	Nil	2021-03-30	2021-05-11	Nil								259605009	8817a99d-faeb-487b-9fa0-088b878eb278
2022-02-10 16:23:14	2022-02-10 16:26:30	2022-02-10	Positive	Manicaland	Mutasa	Hauna - 100586 - District Hospital	2021-04-01	4202102	2021CC00518	1979-08-02	41	Widowed		3	19	1	Yes	No	Always	Depo-Provera	0	0	1	0	0	0	0		New	Positive	Yes	1650-51	Nil	Not available	NA	Thermocoagulation	NA	2021-04-01	2021-10-01	Nil								259605020	5195f1ca-6162-4037-9505-95dfdb348d45
2022-02-10 16:27:03	2022-02-10 16:31:26	2022-02-10	Positive	Manicaland	Mutasa	Hauna - 100586 - District Hospital	2021-04-12	4202117	2021CC00522	2001-03-14	20	Single		0	19	3	No	No	Always	None	0	0	0	0	0	1	0		New	Positive	Yes	1987-89	Nil	Other (specify)	Active chronic cervicitis	LEEP	Antibiotics	2021-04-12	2021-10-12	Nil								259605023	746e92da-d6df-42e7-bac7-89a6cac358d7
2022-02-10 16:31:30	2022-02-10 16:36:21	2022-02-10	Positive	Manicaland	Mutasa	Hauna - 100586 - District Hospital	2021-04-13	4202122	2021CC00526	1982-01-29	39	Married		4	19	1	Yes	No	Never	Depo-Provera	0	0	1	0	0	0	0		Repeat	Negative	No	1998-99	VDS	Not available	NA	Thermocoagulation	Antibiotics	2021-04-13	2021-10-13	Nil								259605029	48395b71-1d63-4f94-97f2-0a3b3b9c7067
2022-02-10 16:36:24	2022-02-10 16:39:23	2022-02-10	Positive	Manicaland	Mutasa	Hauna - 100586 - District Hospital	2021-04-30	4202151	2021CC00587	1978-08-05	42	Married		5	18	4	Yes	No	Sometimes	Depo-Provera	0	0	1	0	0	0	0		New	Positive	Yes	2334-36	Nil	Not available	NA	Thermocoagulation	NA	2021-04-30	2021-10-30	Nil								259605035	9cc69e75-e8cf-42ce-8ae6-dd3dc2d8264d
2022-02-10 16:39:26	2022-02-10 16:43:04	2022-02-10	Positive	Manicaland	Mutasa	Hauna - 100586 - District Hospital	2021-05-05	5202107	2021CC00594	1994-06-22	26	Married		2	18	2	No	No	Never	None	0	0	0	0	0	1	0		New	Positive	Yes	2270-71	Nil	Not available	NA	Thermocoagulation	NA	2021-05-05	2021-06-16	Nil								259605039	a56a8cb0-eff9-4d7a-b6ca-fb457f7e9ff3
2022-02-10 16:44:39	2022-02-10 16:48:20	2022-02-10	Positive	Manicaland	Mutasa	Hauna - 100586 - District Hospital	2021-05-19	5202117	2021CC00675	1980-09-12	40	Married		2	21	2	No	No	Sometimes	Other(specify)	0	0	0	0	0	0	1	Condom	New	Positive	Yes	2572-74	Nil	Not available	NA	Thermocoagulation	NA	2021-05-19	2021-12-19	Nil								259605045	96470e69-995c-4281-872f-c481ef76ba2c
2022-02-10 16:48:31	2022-02-10 16:52:33	2022-02-10	Positive	Manicaland	Mutasa	Hauna - 100586 - District Hospital	2020-05-20	5202127	2021CC00682	1977-10-29	42	Married		5	25	2	Yes	No	Never	Inplant	0	1	0	0	0	0	0		New	Positive	Yes	3595-96	Nil	Not available	NA	Thermocoagulation	NA	2021-05-20	2021-11-20	Nil								259605051	f6df6952-b6d3-4b49-9bfe-160ba38b7a4e
2022-02-10 16:56:33	2022-02-10 16:59:47	2022-02-10	Positive	Manicaland	Mutasa	Hauna - 100586 - District Hospital	2021-06-07	6202121	2015CC00105	1977-06-15	43	Married		3	21	2	Yes	No	Sometimes	Inplant	0	1	0	0	0	0	0		Repeat	Negative	No	2904-05	Nil	Not available	NA	Thermocoagulation	Nil	2021-06-07	2021-12-07	Nil								259605059	f1dbc240-e319-4a32-a511-3a0a9966097b
2022-02-10 17:07:41	2022-02-10 17:11:51	2022-02-10	Positive	Manicaland	Mutasa	Hauna - 100586 - District Hospital	2021-06-23	6202153	2020CC00069	1989-02-04	32	Married		1	18	2	Condoms	No	Always	Other(specify)	0	0	0	0	0	0	1	Condom	Post Treatment	Positive	Yes	3196-97	Nil	Normal	Chronic inflammation	LEEP	Nil	2021-08-05	2022-02-04	Nil								259605064	022ef0a1-b970-48bb-8c72-c7a0a43f1872
2022-02-10 17:11:56	2022-02-10 17:15:32	2022-02-10	Positive	Manicaland	Mutasa	Hauna - 100586 - District Hospital	2021-06-25	6202159	2020CC01397	1983-06-26	37	Married		3	19	1	Yes	No	Always	Pill	1	0	0	0	0	0	0		Post Treatment	Positive	Yes	3294-96	Nil	Not available	NA	Thermocoagulation	NA	2021-06-25	2021-12-25	Nil								259605068	3e9360c8-c5ab-4726-ace7-49cb24e0e567
2022-02-10 17:15:36	2022-02-10 17:18:52	2022-02-10	Positive	Manicaland	Mutasa	Hauna - 100586 - District Hospital	2021-07-02	7202103	2021CC00799	1975-02-03	46	Married		2	24	1	No	No	Never	None	0	0	0	0	0	1	0		Repeat	Negative	No	3519-20	Nil	Not available	NA	Thermocoagulation	NA	2021-07-02	2022-01-03	Nil								259605073	81a4b2c9-b7a2-49a4-aa28-29f922102c05
2022-02-10 17:19:05	2022-02-10 17:22:03	2022-02-10	Positive	Manicaland	Mutasa	Hauna - 100586 - District Hospital	2021-07-02	7202104	202100800	1988-10-16	32	Single		1	21	5	Y	No	Sometimes	Intra Uterine Device	0	0	0	1	0	0	0		New	Negative	No	3522-25	Nil	Not available	Nil	Thermocoagulation	NA	2021-07-02	2022-01-02	Nil								259605080	ae4b8c94-0a94-4c16-9e38-60b90277bb0c
2022-02-10 17:22:29	2022-02-10 17:27:31	2022-02-10	Positive	Manicaland	Mutasa	Hauna - 100586 - District Hospital	2021-07-30	7202120	2021CC00077	1989-09-06	31	Separated		2	18	1	Nil	No	Always	None	0	0	0	0	0	1	0		Post Treatment	Positive	Yes	3779-80	Nil	Normal	Chronic cervicitis	LEEP	Antibiotics	2021-08-05	2022-01-05	Nil								259605083	090e46fe-4cb1-4647-8dc1-30171f6a01b0
2022-02-10 17:27:49	2022-02-10 17:31:16	2022-02-10	Positive	Manicaland	Mutasa	Hauna - 100586 - District Hospital	2021-07-30	7202121	3018CC01006	1988-11-22	32	Married		2	25	1	Yes	No	Sometimes	Depo-Provera	0	0	1	0	0	0	0		Repeat	Positive	Yes	3781-82	Nil	Not available	NA	Thermocoagulation	Nil	2021-07-30	2022-01-30	Nil								259605262	c6995343-bc93-46ab-a58b-831049e8e188
2022-02-10 17:32:14	2022-02-10 17:36:25	2022-02-10	Positive	Manicaland	Mutasa	Hauna - 100586 - District Hospital	2021-08-12	8202117	2021CC01017	1986-09-02	34	Married		2	23	1	Yes	No	Sometimes	Pill	1	0	0	0	0	0	0		New	Positive	Yes	3819-30	Nil	Not available	NA	Thermocoagulation	NA	2021-08-12	2022-02-12	Nil								259605382	03b2c17d-e743-4ea0-a12e-3e1e7b07e16d
2022-02-10 17:36:36	2022-02-10 17:39:30	2022-02-10	Positive	Manicaland	Mutasa	Hauna - 100586 - District Hospital	2021-08-13	8202119	2021CC01019	1981-01-22	40	Married		6	19	1	Yes	No	Sometimes	Pill	1	0	0	0	0	0	0		New	Negative	No	3824-32	Nil	Not available	NA	Thermocoagulation	NA	2021-08-13	2022-02-13	Nil								259606163	dda3ca0c-59ed-4446-b599-f09d5c937d16
2022-02-10 17:40:14	2022-02-10 17:51:34	2022-02-10	Positive	Manicaland	Mutasa	Hauna - 100586 - District Hospital	2021-09-03	9202106	2021CC01028	1981-08-25	40	Divorced		5	22	3	No	No	Always	Other(specify)	0	0	0	0	0	0	1	Condom	Repeat	Positive	Yes	4140-44	Intensive genital warts	Not available	NA	Not treated	Nil	2022-02-24	2022-02-25	Client was diagnosed in 2020 viac pos and was referred for LEEP to VCPH but did not go but only to come as a new client again, and didn't turn up for tx since Sept, however she is booked for LEEP on 24/02/22								259606167	3585b798-ddb5-4055-839e-1bf2addfb866
2022-02-10 17:52:01	2022-02-10 17:56:26	2022-02-10	Positive	Manicaland	Mutasa	Hauna - 100586 - District Hospital	2021-09-13	9202111	2020CC00019	1981-11-09	39	Separated		4	21	21	Yes	No	Always	Depo-Provera	0	0	1	0	0	0	0		Post Treatment	Positive	Yes	4283-84	NilChronic inflammation	Other (specify)	Chronic inflammation	LEEP	Antibiotics	2021-09-14	2022-03-14	Nil								259606218	51828407-a1a7-4eb9-bf20-739974b80653
2022-02-10 17:56:31	2022-02-10 18:03:47	2022-02-10	Positive	Manicaland	Mutasa	Hauna - 100586 - District Hospital	2021-09-17	9202120	2021CC01031	1995-12-18	25	Married		2	16	1	Yes	No	Never	Depo-Provera	0	0	1	0	0	0	0		New	Positive	Yes	4410-13	Nil	Not available	NA	Not treated	NA	2022-02-24	2022-02-25	Client reported that she fell pregnant before LEEP. She is to be rebooked 6weeks post delivery								259606222	38827c6d-120a-43b5-ae53-6b3e4bba2372
2022-02-10 06:25:02	2022-02-10 06:28:45	2022-02-10	Positive	Midlands	Kwekwe	Torwood - 101700 - Hospital	2020-12-16	12202101	2020CC00004	1969-03-15	51	Married		3	21	1	Control	No	Sometimes	Pill	1	0	0	0	0	0	0		New	Positive	Yes	0452	Nil	Not available		Thermocoagulation		2020-12-18	2021-06-18	Nil								259617251	63c0ff09-124b-46cb-9a48-3278d6f3841a
2022-02-10 06:29:35	2022-02-10 06:33:10	2022-02-10	Positive	Midlands	Kwekwe	Torwood - 101700 - Hospital	2020-12-16	12202002	2018CC00392	1983-03-20	37	Married		2	20	+50	Jadelle	Yes	Sometimes	Inplant	0	1	0	0	0	0	0		Repeat	Positive	Yes	0453-54	Aceto white leisons from 9 to 11 o'clock eligible for thermo	Not available		Thermocoagulation		2021-01-24	2021-06-24	Nil								259617253	1583e3e2-483d-432c-b393-be41a9b09fe8
2022-02-10 08:55:17	2022-02-10 09:00:28	2022-02-10	Positive	Midlands	Kwekwe	Torwood - 101700 - Hospital	2021-03-10	3202103	2021CC00012	1988-04-20	32	Widowed		2	17	4	Control	Yes	Sometimes	Pill	1	0	0	0	0	0	0		New	Positive	Yes	6624	Nil	Not available		Thermocoagulation		2021-03-17	2021-09-17	Nil								259617257	600a508e-6023-49bb-8928-0b8d3c9fd773
2022-02-10 09:00:43	2022-02-10 09:10:29	2022-02-10	Positive	Midlands	Kwekwe	Torwood - 101700 - Hospital	2021-03-10	3202104	2021CC00016	1981-01-11	40	Married		4	17	1	Control	Yes	Sometimes	Pill	1	0	0	0	0	0	0		New	Positive	Yes	6631	Small aceto white leisons noted eligible for thermo	Not available		Thermocoagulation		2021-03-12	2021-09-08	Nil								259617263	edad510d-01a7-4c1e-8d6a-5734ce8f2f64
2022-02-10 09:10:43	2022-02-10 11:38:27	2022-02-10	Positive	Midlands	Kwekwe	Torwood - 101700 - Hospital	2021-03-10	3202105	2021CC00017	1978-10-20	42	Married		5	20	1	Control	Yes	Sometimes	Pill	1	0	0	0	0	0	0		New	Positive	Yes	6632	Aceto white lesions noted from 1 to 2 o'clock eligible for thermo	Not available		Thermocoagulation		2021-03-12	2021-09-15	Nil								259617267	b7e38411-82f6-49df-897d-bd366ef03b8b
2022-02-10 11:28:07	2022-02-10 14:47:16	2022-02-10	Positive	Midlands	Kwekwe	Torwood - 101700 - Hospital	2021-03-10	3202106	2021CC00022	1979-09-07	41	Married		3	18	3	Nil	Yes	Sometimes	Pill	1	0	0	0	0	0	0		New	Positive	Yes	6641	Leisons noted at 12 o'clock eligible for LEEP	Normal		LEEP		2021-03-16	2021-09-15	Histology Results- Cervicitis								259617273	e9d55be5-3368-4860-a30f-aa37f2966756
2022-02-10 11:42:51	2022-02-10 11:46:48	2022-02-10	Positive	Midlands	Kwekwe	Torwood - 101700 - Hospital	2021-03-17	3202107	2021CC00039	1978-07-11	42	Married		5	16	5	Control	No	Never	Pill	1	0	0	0	0	0	0		New	Positive	Yes	6740-41	Aceto white leison at 12 and 6 o'clock eligible for LEEP	Pre-cancer High grade		LEEP		2021-03-30	2021-09-29	Nil								259617280	ad07f3cc-2f16-438e-a35f-b245480e5cdc
2022-02-10 11:47:05	2022-02-10 11:52:50	2022-02-10	Positive	Midlands	Kwekwe	Torwood - 101700 - Hospital	2021-03-30	3202108	2021CC00054	1992-12-14	28	Married		1	15	4	Control	Yes	Never	Pill	1	0	0	0	0	0	0		New	Positive	Yes	2021CC00054	Nil	Pre-cancer High grade		LEEP		2021-03-30	2021-09-29	Nil								259617340	27005bae-46a3-48fa-9c13-80943c6a2dc4
2022-02-10 11:53:17	2022-02-10 11:58:47	2022-02-10	Positive	Midlands	Kwekwe	Torwood - 101700 - Hospital	2021-03-24	3202109	2021CC00084	1975-03-01	46	Single		3	18	3	Control	No	Sometimes	Pill	1	0	0	0	0	0	0		New	Positive	Yes	6861	Aceto white leisons at 12 o'clock eligible for thermo	Not available		Thermocoagulation		2021-03-24	2021-09-29	Nil								259617349	36e732c6-6b55-4abf-868a-6ec44a7c0cd4
2022-02-10 11:59:21	2022-02-10 12:06:21	2022-02-10	Positive	Midlands	Kwekwe	Torwood - 101700 - Hospital	2021-03-31	3202110	2021CC00095	1970-08-17	50	Widowed		4	15	+10	Control	Yes	Always	Pill	1	0	0	0	0	0	0		New	Positive	Yes	6880	Aceto lesions 3 to 12 o'clock eligible LEEP	Other (specify)	Micro invasion	LEEP		2021-03-30	2021-09-29	Nil								259617355	19c04a7a-66cf-4f09-bae0-6334d3ef7ea0
2022-02-10 12:13:00	2022-02-10 12:16:52	2022-02-10	Positive	Midlands	Kwekwe	Torwood - 101700 - Hospital	2021-03-31	3202111	2021CC00130	1998-02-06	23	Married		0	22	3	Nil	No	Never	None	0	0	0	0	0	1	0		New	Positive	Yes	6961	Aceto white leisons at 12 o'clock not extending into os eligible for thermo	Not available		Thermocoagulation		2021-04-07	2021-10-06	Nil								259617360	bafd300e-14ed-4201-9800-34f282636b94
2022-02-10 12:17:13	2022-02-10 12:22:48	2022-02-10	Positive	Midlands	Kwekwe	Torwood - 101700 - Hospital	2021-03-31	3202112	2021CC00144	2000-03-03	21	Divorced		1	19	2	Control	No	Never	Pill	1	0	0	0	0	0	0		New	Positive	Yes	6977	Aceto white lesions at 10 o'clock eligible for LEEP nil	Not available		Not treated			2022-02-15	Nil								259617368	e55bf1c0-500a-4e98-a817-7d007a382ed0
2022-02-10 12:23:07	2022-02-10 12:29:10	2022-02-10	Positive	Midlands	Kwekwe	Torwood - 101700 - Hospital	2021-03-31	3202113	2021CC00150	1984-10-02	36	Married		2	21	2	Control	No	Never	Pill	1	0	0	0	0	0	0		New	Positive	Yes	6984 and 7163	Aceto white leisons eligible thermo	Not available		Thermocoagulation		2021-05-05	2021-11-10	Nil								259617373	ecbf18b1-ec09-49f9-bdc6-6785745813a2
2022-02-10 12:29:58	2022-02-10 12:35:24	2022-02-10	Positive	Midlands	Kwekwe	Torwood - 101700 - Hospital	2021-04-14	4202114	2021CC00185	1982-07-12	38	Married		2	18	2	Control	No	Sometimes	Pill	1	0	0	0	0	0	0		New	Positive	Yes	7089 and 7090	Aceto white leisons at eligible for thermo	Not available		Thermocoagulation		2021-04-14	2021-10-13	Nil								259617377	f07c9558-cd52-421d-9425-e37c225d3e26
2022-02-10 12:35:46	2022-02-10 12:51:44	2022-02-10	Positive	Midlands	Kwekwe	Torwood - 101700 - Hospital	2021-04-14	4202115	2021CC00186	1990-02-10	31	Married		1	23	2	Control	No	Never	Pill	1	0	0	0	0	0	0		New	Positive	Yes	7092 - 93	Aceto white leisons noted at 10 o'clock eligible for thermo	Not available		Thermocoagulation		2021-04-14	2021-10-13	Nil								259617379	424c7a8a-54f8-491b-8e0d-a2efd095d125
2022-02-10 12:52:05	2022-02-10 14:19:04	2022-02-10	Positive	Midlands	Kwekwe	Torwood - 101700 - Hospital	2021-04-14	4202116	2021CC00191	1992-04-17	28	Single		2	18	2	Jadelle	No	Sometimes	Inplant	0	1	0	0	0	0	0		New	Positive	Yes	7102 -03	Aceto white leisons at 6 o'clock encroaching into cervical os eligible for LEEP	Not available		Not treated			2021-04-27	Died 10/09/2021								259617384	ed42e23e-cfa8-4d60-9540-e185d433ea33
2022-02-10 13:04:05	2022-02-10 13:07:52	2022-02-10	Positive	Midlands	Kwekwe	Torwood - 101700 - Hospital	2021-04-21	4202117	2021CC00193	1971-06-23	49	Widowed		5	17	2	Control	No	Never	Pill	1	0	0	0	0	0	0		New	Positive	Yes	1800 and 1802	Endocervical leisons	Other (specify)	Active chronic cervicitis	LEEP		2021-04-27	2021-10-27	Nil								259617388	061affd2-e258-47f1-b549-33182b039ad0
2022-02-10 13:08:04	2022-02-10 13:10:54	2022-02-10	Positive	Midlands	Kwekwe	Torwood - 101700 - Hospital	2021-04-21	4202118	2021CC00203	1967-01-02	54	Widowed		4	25	2	Control	No	Sometimes	Pill	1	0	0	0	0	0	0		New	Positive	Yes	1819-20	Endocervical leisons	Pre-cancer High grade		LEEP		2021-04-27	2021-10-27	Nil								259617391	3de41a8b-1ec0-4123-9e63-84806044b43b
2022-02-10 13:11:06	2022-02-10 13:14:41	2022-02-10	Positive	Midlands	Kwekwe	Torwood - 101700 - Hospital	2021-04-21	4202119	2021CC00212	1974-03-24	47	Married		4	18	2	Depo provera	No	Sometimes	Depo-Provera	0	0	1	0	0	0	0		New	Positive	Yes	1837 and 1832	Aceto white leisons more than 75%	Other (specify)	Chronic inflammation	LEEP		2021-05-11	2021-11-10	Nil								259617395	343c4abf-f20f-479b-bb6c-74af6704a51f
2022-02-10 13:14:53	2022-02-10 13:18:08	2022-02-10	Positive	Midlands	Kwekwe	Torwood - 101700 - Hospital	2021-04-28	4202120	2021CC00221	1980-08-31	40	Married		4	18	1	Depo provera	No	Sometimes	Depo-Provera	0	0	1	0	0	0	0		New	Positive	Yes	1808-09	Single Satellite leisons eligible for thermo	Not available		Thermocoagulation		2021-04-28	2021-10-27	Nil								259617399	39e13fa4-dac4-433b-a1d2-de0def403f7c
2022-02-10 13:18:11	2022-02-10 13:20:49	2022-02-10	Positive	Midlands	Kwekwe	Torwood - 101700 - Hospital	2021-04-28	4202121	2021CC00227	1988-12-09	32	Divorced		2	26	2	Secure	No	Sometimes	Pill	1	0	0	0	0	0	0		New	Positive	Yes	1817-18	Satellite leison at 4 o'clock eligible for thermo	Not available		Thermocoagulation		2021-04-28	2021-10-27	Nil								259617408	ce52da59-eca3-4abe-96fa-00b4706516ad
2022-02-10 13:21:18	2022-02-10 13:24:50	2022-02-10	Positive	Midlands	Kwekwe	Torwood - 101700 - Hospital	2021-05-05	5202122	2021CC00244	1981-02-12	40	Married		6	15	3	Condoms	No	Always	Other(specify)	0	0	0	0	0	0	1	Condoms	New	Positive	Yes	7157-58	Endocervical leisons eligible for LEEP	Pre-cancer High grade		LEEP		2021-05-11	2021-11-11	Nil								259617416	dc32df56-4c85-4b7e-99cc-7f4d5fafb64d
2022-02-10 14:19:29	2022-02-10 14:49:23	2022-02-10	Positive	Midlands	Kwekwe	Torwood - 101700 - Hospital	2021-05-05	5202123	2021CC00247	1983-05-05	38	Married		2	20	5	Depo provera	No	Sometimes	Depo-Provera	0	0	1	0	0	0	0		New	Positive	Yes	7164-65	Aceto white leisons at 1 to 2 o'clock eligible for thermo	Not available		Thermocoagulation		2021-05-05	2021-11-03	Nil								259617417	a21400d9-d9cb-4924-8539-9bf749e186ec
2022-02-10 14:24:21	2022-02-10 14:52:25	2022-02-10	Positive	Midlands	Kwekwe	Torwood - 101700 - Hospital	2021-05-12	5202124	2021CC00261	1987-08-21	33	Single		1	16	1	Jadelle	No	Sometimes	Inplant	0	1	0	0	0	0	0		New	Positive	Yes	1857		Not available		Not treated			2022-02-15	Nil								259617422	43aeb139-0f66-4e21-b943-b2259fabe551
2022-02-10 14:31:50	2022-02-10 14:50:43	2022-02-10	Positive	Midlands	Kwekwe	Torwood - 101700 - Hospital	2021-05-12	5202125	2021CC00265	1986-03-06	35	Married		4	18	2	Condoms	Yes	Always	Pill	1	0	0	0	0	0	0		New	Positive	Yes	1861-63		Pre-cancer High grade		LEEP		2021-06-24	2021-12-27	Nil								259617428	bd2fb2c7-078b-4cb6-8c35-7e668079c0ca
2022-02-10 14:38:30	2022-02-10 14:54:48	2022-02-10	Positive	Midlands	Kwekwe	Torwood - 101700 - Hospital	2021-05-12	5202126	2021CC269	1985-08-18	35	Married		5	17	2	Condoms	No	Always	Other(specify)	0	0	0	0	0	0	1	Condoms	New	Positive	Yes	1868		Pre-cancer High grade		LEEP		2021-06-26	2021-12-24	Nil								259617435	7cc3bf2e-f0b3-4642-a82f-6b51fea6e003
2022-02-10 14:55:20	2022-02-10 14:59:53	2022-02-10	Positive	Midlands	Kwekwe	Torwood - 101700 - Hospital	2021-05-12	5202127	2021CC00277	1989-07-09	31	Married		3	16	1	Nil	No	Sometimes	None	0	0	0	0	0	1	0		New	Positive	Yes	1876-78	Nil	Not available		Not treated			2022-02-15	Nil								259617443	1fb75fff-2b8f-4de8-91ab-09cbf7b202f4
2022-02-10 15:01:04	2022-02-10 15:04:31	2022-02-10	Positive	Midlands	Kwekwe	Torwood - 101700 - Hospital	2021-05-26	5202128	2021CC00338	1977-06-25	43	Married		4	18	1	Control	No	Never	Pill	1	0	0	0	0	0	0		New	Negative		7274 and 7277	Aceto white leisons at 11 o'clock eligible for thermo	Not available		Thermocoagulation		2021-05-26	2021-11-10	Nil								259617445	dc3b90db-a29e-4a9e-b23a-2585d270e352
2022-02-10 15:12:46	2022-02-10 15:21:18	2022-02-10	Positive	Midlands	Kwekwe	Torwood - 101700 - Hospital	2021-06-30	6202129	2021CC00465	1970-08-09	50	Widowed		2	22	1	Depo provera	No	Sometimes	Depo-Provera	0	0	1	0	0	0	0		New	Positive	Yes	7941	Leisons more than 75%	Pre-cancer High grade		LEEP		2021-08-24	2022-02-22	Nil								259617450	8da07566-d221-4cfc-97f4-93d01db9d840
2022-02-10 15:30:03	2022-02-10 15:36:31	2022-02-10	Positive	Midlands	Kwekwe	Torwood - 101700 - Hospital	2021-07-07	7202130	2021CC00496	1971-08-14	49	Married		2	18	4	Depo provera	No	Sometimes	Depo-Provera	0	0	1	0	0	0	0		New	Positive	Yes	7531	Nil	Not available		Not treated			2022-02-15	Nil								259617454	af0a4f3d-47cb-47aa-9dda-404b4d8d1910
2022-02-10 16:09:04	2022-02-10 16:24:06	2022-02-10	Positive	Midlands	Kwekwe	Torwood - 101700 - Hospital	2021-07-14	7202131	2019CC00620	1978-06-21	43	Divorced		1	13	11	Depo provera	No	Sometimes	Depo-Provera	0	0	1	0	0	0	0		Repeat	Positive	Yes	2566	Aceto white leisons 6 -12 o'clock eligible for Thermo	Not available		Thermocoagulation		2021-09-22	2022-03-23	Nil								259617458	837cc1a1-4351-43c7-aaf1-8ce17f77a026
2022-02-10 16:24:47	2022-02-10 16:28:15	2022-02-10	Positive	Midlands	Kwekwe	Torwood - 101700 - Hospital	2021-08-18	8202132	2021CC00578	1974-01-20	47	Married		4	18	1	Condoms	No	Always	Pill	1	0	0	0	0	0	0		New	Positive	Yes	2530-31		Not available		Thermocoagulation		2021-08-18	2022-02-16	Nil								259617460	1eacb73c-9750-4248-9f40-1761307ca3dd
2022-02-10 16:32:13	2022-02-10 16:36:36	2022-02-10	Positive	Midlands	Kwekwe	Torwood - 101700 - Hospital	2021-08-25	8202133	2021CC00290	1974-03-06	47	Single		3	18	2	Condoms	No	Always	Pill	1	0	0	0	0	0	0		New	Positive	Yes	2603-04		Not available		Not treated			2022-02-15	Nil								259617464	8f064c87-6186-4702-a508-59209eff392d
2022-02-10 16:37:01	2022-02-10 16:39:56	2022-02-10	Positive	Midlands	Kwekwe	Torwood - 101700 - Hospital	2021-09-09	9202134	2021CC06311	1996-05-25	25	Single		1	18	+10	Depo provera	No	Always	Depo-Provera	0	0	1	0	0	0	0		New	Positive	Yes	2730	Genital sores	Not available		Not treated			2022-02-15	Nil								259617471	285008e6-4300-42c8-9199-e2493ade579e
2022-02-10 16:40:41	2022-02-10 21:41:05	2022-02-10	Positive	Midlands	Kwekwe	Torwood - 101700 - Hospital	2021-09-15	9202135	2021CC00414	1961-12-20	59	Widowed		3	16	2	Nil	Yes	Never	None	0	0	0	0	0	1	0		New	Positive	Yes	2792	Nil	Not available		Not treated			2022-02-15	Refusing continously counselling being done.								259617477	e24de38d-3b74-4be5-b620-44ab5736e716
2022-02-10 16:44:08	2022-02-10 16:46:33	2022-02-10	Positive	Midlands	Kwekwe	Torwood - 101700 - Hospital	2021-09-22	9202137	2021CC00627	1982-03-08	39	Married		4	18	2	Secure	No	Always	Pill	1	0	0	0	0	0	0		New	Positive	Yes	2912-13	Nil	Not available		Not treated			2022-02-15	Nil								259617479	15a7ba82-38e3-47fb-aeb4-55d5b294d446
2022-02-11 09:37:19	2022-02-11 09:41:28	2022-02-11	Positive	Manicaland	Makoni	Rusape - 101477 - District Hospital	2021-01-13	46	11216	1993-12-12	27	Married		2	17	3	Depo provera	No	Sometimes	Depo-Provera	0	0	1	0	0	0	0		Repeat	Positive	Yes	3652	Nil	Not available		LEEP		2021-01-14	2021-07-15	Nil								259625566	573692e8-ea4a-4e08-99a1-863701b3cf52
2022-02-11 09:42:40	2022-02-11 09:52:46	2022-02-11	Positive	Manicaland	Makoni	Rusape - 101477 - District Hospital	2021-01-14	48	11217	1973-09-10	47	Married		4	22	1	Control	No	Never	Pill	1	0	0	0	0	0	0		New	Negative		3690 to 3691	Bleeding polyp	Not available		Not treated			2021-07-14	Client was referred to the gynaecologist for further management because she had a sense lesion on polyp and was bleeding.								259628155	f6f7845f-c3d8-4c99-93dd-614442228906
2022-02-11 09:53:00	2022-02-11 10:01:11	2022-02-11	Positive	Manicaland	Makoni	Rusape - 101477 - District Hospital	2021-01-15	55	11222	1970-11-09	50	Widowed		5	16	2	Control	No	Never	Pill	1	0	0	0	0	0	0		New	Positive	Yes	3738	Nil	Pre-cancer High grade		LEEP		2021-01-22	2021-07-23	Client was referred to the gynaecologist for further management.								259629940	829b8446-ba5b-40df-a31c-776c7ca09f0a
2022-02-11 10:07:55	2022-02-11 10:13:52	2022-02-11	Positive	Manicaland	Makoni	Rusape - 101477 - District Hospital	2021-02-05	16	11242	1996-02-21	24	Separated		2	18	3	Depo provera	No	Sometimes	Depo-Provera	0	0	1	0	0	0	0		New	Negative		4127 to 4129	Nil	Not available		Cryotherapy		2021-02-05	2021-06-07	6 weeks review 19/03/2021								259634520	3f808a61-730d-4c93-a740-910a541fab00
2022-02-11 10:14:46	2022-02-11 10:27:47	2022-02-11	Positive	Manicaland	Makoni	Rusape - 101477 - District Hospital	2021-03-02	6	201906738	1980-10-04	40	Married		4	18	1	Depo provera	No	Never	Depo-Provera	0	0	1	0	0	0	0		Repeat	Positive	Yes	4727	Nil	Other (specify)	Chronic inflammation . No evidence of squamous cell carcinoma or malignancy.	LEEP		2021-03-05	2021-02-05	Nil								259638235	0df1a22c-3e48-4ea3-8122-03c93e89f26d
2022-02-11 10:28:01	2022-02-11 10:39:37	2022-02-11	Positive	Manicaland	Makoni	Rusape - 101477 - District Hospital	2021-03-15	29	01040A202009922	1972-02-11	49	Widowed		2	21	1	Control	No	Always	Pill	1	0	0	0	0	0	0		Repeat	Positive	Yes	5004/5	Nil	Other (specify)	Chronic inflammation	LEEP		2021-03-18	2021-09-15	Nil								259641537	b839f03f-5236-4510-9852-c515da2e2e43
2022-02-09 14:10:30	2022-02-10 21:28:33	2022-02-09	Positive	Midlands	Kwekwe	Zhombe - 101792 - Mission Clinic	2021-03-11	32021113	07050C2021CC00110	1994-04-04	26	Married		0	16	1	Nil	No	Never	None	0	0	0	0	0	1	0		New	Positive	Yes	4059	Lesions less than 75% of T Zone	Other (specify)	Na	Cryotherapy		2021-03-11	2021-09-13	Nil								259642635	f0f62de2-f2cd-4e22-8d4f-6e175191212a
2022-02-09 19:06:00	2022-02-10 21:28:43	2022-02-09	Positive	Midlands	Kwekwe	Zhombe - 101792 - Mission Clinic	2021-03-15	32021139	07050C2021CC00136	1988-12-17	32	Married		5	18	2	Nil	No	Sometimes	None	0	0	0	0	0	1	0		New	Positive	Yes	4098	Lesions less than 75%of TZone	Not available		Cryotherapy		2021-03-15	2021-09-13	Nil								259642690	454109a8-506b-4ec5-8dbd-70c8d9d253d5
2022-02-09 19:14:17	2022-02-09 21:32:18	2022-02-09	Positive	Midlands	Kwekwe	Zhombe - 101792 - Mission Clinic	2021-03-17	32021175	07050C2021CC00171	1980-11-09	40	Separated		3	15	3	Condoms	No	Always	Other(specify)	0	0	0	0	0	0	1	Condoms	New	Positive	Yes	4139-40	Lesions more than 75% of TZone , genital warts noted	Pre-cancer High grade		LEEP		2021-06-24	2021-12-23	Schistosomiasis was also noted								259642697	b524df9a-83d5-41c8-81f1-69034aec13b0
2022-02-09 19:24:17	2022-02-10 21:28:52	2022-02-09	Positive	Midlands	Kwekwe	Zhombe - 101792 - Mission Clinic	2021-03-22	32021215	07050C2021CC00210	1978-09-28	42	Widowed		2	18	1	Nil	No	Never	None	0	0	0	0	0	1	0		New	Positive	Yes	4233	Lesions less than 75% of TZone	Not available		Cryotherapy		2021-03-22	2020-09-21	Nil								259644488	28e15740-b8eb-481c-a559-373afb7de54a
2022-02-09 21:36:28	2022-02-09 21:41:20	2022-02-09	Positive	Midlands	Kwekwe	Zhombe - 101792 - Mission Clinic	2021-03-29	32021258	07050C2021CC00253	1993-05-11	27	Married		2	16	2	Jadelle	No	Never	Inplant	0	1	0	0	0	0	0		New	Positive	Yes	4291	Lesions less than 95% of T Zone	Not available		Thermocoagulation		2021-03-29	2020-09-28	Nil								259644497	cf4c35da-1716-415a-b899-b22d7833d3d1
2022-02-09 21:41:53	2022-02-10 21:29:03	2022-02-09	Positive	Midlands	Kwekwe	Zhombe - 101792 - Mission Clinic	2021-03-29	32021260	07050C2021CC00254	1971-06-16	49	Married		3	17	3	Depo	No	Always	Depo-Provera	0	0	1	0	0	0	0		New	Positive	Yes	4293-94	Nil	Not available		Not treated			2022-02-15	Rebooked for LEEP on 15 Feb 2022								259644500	18a89de4-ffce-4cd5-bcb3-8319d09659d9
2022-02-09 21:47:37	2022-02-10 21:29:14	2022-02-09	Positive	Midlands	Kwekwe	Zhombe - 101792 - Mission Clinic	2021-03-30	32021380	07950C2021CC00273	1971-11-11	49	Married		11	17	1	Never	No	Sometimes	Other(specify)	0	0	0	0	0	0	1	Condoms	New	Positive	Yes	4327-28	Small polyp	Not available		Thermocoagulation		2021-03-30	2020-09-14	Nil								259644562	c1b2d3a8-86fe-408f-af9a-97124f7a6f05
2022-02-09 21:53:01	2022-02-10 21:30:44	2022-02-09	Positive	Midlands	Kwekwe	Zhombe - 101792 - Mission Clinic	2021-04-06	4202110	07050C2021CC00292	1993-01-01	28	Married		3	18	3	Secure	No	Sometimes	Pill	1	0	0	0	0	0	0		New	Positive	Yes	4351-52	Nil	Other (specify)	Na	Thermocoagulation		2021-04-06	2020-09-07	Nil								259644608	fc37e20c-a5eb-4efc-8ce9-f6b5c0177db8
2022-02-09 21:59:36	2022-02-09 22:05:12	2022-02-09	Positive	Midlands	Kwekwe	Zhombe - 101792 - Mission Clinic	2021-04-07	4202120	07050C2021CC00301	1989-10-10	31	Married		2	18	1	Control	Yes	Sometimes	Pill	1	0	0	0	0	0	0		New	Positive	Yes	4363-64	Lesions less than 75% of TZone	Other (specify)	Na	Thermocoagulation		2021-04-07	2020-09-07	Nil								259644612	18ac6304-c55f-4c8f-ba4a-769b4d4a4926
2022-02-09 22:08:46	2022-02-10 21:26:48	2022-02-09	Positive	Midlands	Kwekwe	Zhombe - 101792 - Mission Clinic	2021-04-07	4202120	07050C2021CC00301	1996-06-02	24	Married		1	17	1	Condoms	No	Always	Other(specify)	0	0	0	0	0	0	1	Condoms	New	Positive	Yes	4368	Nil	Other (specify)	Na	Thermocoagulation		2021-04-07	2020-09-07	Nil								259644620	1be8fe44-7f28-4cf6-a59b-8d6f7eead224
2022-02-09 22:14:02	2022-02-09 22:18:52	2022-02-09	Positive	Midlands	Kwekwe	Zhombe - 101792 - Mission Clinic	2021-04-12	4202140	07050C2021CC00321	1979-06-09	41	Married		5	18	2	Nil	No	Something	None	0	0	0	0	0	1	0		New	Positive	Yes	4391-92	Lesions more than 75%of TZone	Pre-cancer High grade		LEEP		2021-04-15	2020-10-14	Nil								259644623	1054008b-6e6f-42d5-8e1b-0546f5797817
2022-02-09 22:19:16	2022-02-09 22:23:18	2022-02-09	Positive	Midlands	Kwekwe	Zhombe - 101792 - Mission Clinic	2021-04-12	4202150	07050C2021CC00332	1976-07-09	44	Married		3	17	3	Nil	No	Never	None	0	0	0	0	0	1	0		New	Positive	Yes	4404	Lesions less than 75%of TZone	Other (specify)	Na	Thermocoagulation		2021-04-12	2021-09-13	Nil								259644628	93bb52f9-fa44-455d-b0a0-2e633b71a4df
2022-02-11 10:42:19	2022-02-11 10:49:16	2022-02-11	Positive	Manicaland	Makoni	Rusape - 101477 - District Hospital	2021-03-26	73	11328	1983-11-01	37	Widowed		2	24	1	Control	No	No	Pill	1	0	0	0	0	0	0		New	Positive	Yes	5331/5332	Nil	Not available		Not treated			2022-03-25	Client t has been followed up for more than 8 times to come for LEEP but she is refusing. Planning a home visit.								259644655	f9d8cbb2-22f5-418d-954a-e6c0a66f6020
2022-02-10 04:07:58	2022-02-10 21:21:56	2022-02-10	Positive	Midlands	Kwekwe	Zhombe - 101792 - Mission Clinic	2021-04-20	4202182	07050C2021CC00303	1969-10-07	51	Separated		6	15	2	Nil	No	Never	Pill	1	0	0	0	0	0	0		New	Positive	Yes	4496-97	Lesions less than 75%of TZone	Not available		LEEP		2021-06-11	2020-12-11	Nil								259644673	4db80fea-2782-40a9-a9b0-696dd90cc4b2
2022-02-10 04:17:59	2022-02-10 04:24:22	2022-02-10	Positive	Midlands	Kwekwe	Zhombe - 101792 - Mission Clinic	2021-04-28	42021107	07050C2021CC00328	1979-09-19	41	Separated		1	18	3	Nil	Yes	Sometimes	None	0	0	0	0	0	1	0		New	Positive	Yes	4560	Cervical polyp it	Not available		LEEP		2021-08-12	2022-02-23	Nil								259644685	fb93f531-295d-4cb0-a74a-9bd3f5c7fab1
2022-02-10 04:24:29	2022-02-10 21:18:47	2022-02-10	Positive	Midlands	Kwekwe	Zhombe - 101792 - Mission Clinic	2021-04-20	42021108	2021CC00329	1979-02-10	42	Widowed		1	18	5	Nil	No	Never	None	0	0	0	0	0	1	0		New	Positive	Yes	4560	Nil,	Not available		LEEP		2021-05-13	2020-11-16	Nil								259644693	9b2f6a7b-962c-41c9-81ef-4c47f350f5b9
2022-02-10 04:31:43	2022-02-10 05:44:21	2022-02-10	Positive	Midlands	Kwekwe	Zhombe - 101792 - Mission Clinic	2021-05-05	5202117	2021CC00351	1978-06-13	42	Widowed		4	16	1	Nil	No	Never	None	0	0	0	0	0	1	0		New	Positive	Yes	4619-20	Lesions more than 75%of Tzone	Pre-cancer High grade		LEEP		2021-05-11	2020-11-11	Nil								259644704	ca7527d6-baaf-42d6-8a35-03a9d92dec50
2022-02-10 05:52:25	2022-02-10 05:57:44	2022-02-10	Positive	Midlands	Kwekwe	Zhombe - 101792 - Mission Clinic	2021-02-10	5202108	07050C2021CC00362	1995-06-15	25	Married		2	15	1	Jadelle	No	Sometimes	Inplant	0	1	0	0	0	0	0		New	Positive	Yes	4642	Lesions more than 75%of TZONE	Not available		Not treated			2022-02-15	Follow up in progress rebooked for LEEP								259644711	11deb93f-386d-4603-8016-dffdc5ff4516
2022-02-10 05:58:05	2022-02-10 06:02:40	2022-02-10	Positive	Midlands	Kwekwe	Zhombe - 101792 - Mission Clinic	2021-05-11	5202135	07050C2021CC00368	1989-01-26	32	Single		0	18	+/-100	Condoms	No	Always	None	0	0	0	0	0	1	0		New	Positive	Yes	4652-53		Other (specify)	Na	Thermocoagulation		2021-05-11	2021-11-11	Nil								259644717	e1efa242-ca2f-45e7-a654-41beacc14e3b
2022-02-10 06:02:55	2022-02-10 06:07:22	2022-02-10	Positive	Midlands	Kwekwe	Zhombe - 101792 - Mission Clinic	2021-05-11	5202136	07050C2021CC00369	1992-07-26	28	Single		1	18	1	Nil	No	Nebasa	None	0	0	0	0	0	1	0		New	Positive	Yes	4655-56	Nil	Other (specify)	Na	Thermocoagulation		2021-05-11	2020-11-09	Nil								259644725	c8818375-6fdc-4f3d-9bfe-a0c05d87cc5f
2022-02-10 20:04:34	2022-02-10 21:25:40	2022-02-10	Positive	Midlands	Kwekwe	Zhombe - 101792 - Mission Clinic	2021-06-08	6202121	07040C2021Cc00414	1989-11-11	31	Married		6	20	1	Depo	No	Sometimes	Depo-Provera	0	0	1	0	0	0	0		New	Positive	Yes	4856-58	Nil	Other (specify)	Na	Thermocoagulation		2021-06-08	2021-02-10									259644740	f5564102-8740-47bc-b089-1247a296161d
2022-02-10 06:07:43	2022-02-10 16:17:27	2022-02-10	Positive	Midlands	Kwekwe	Zhombe - 101792 - Mission Clinic	2021-05-17	5202144	07050C2021CC00377	1982-11-29	38	Married		3	20	2	Control pills	No	Always	Pill	1	0	0	0	0	0	0		New	Positive	Yes		Lesions more than 75%of TZone	Pre-cancer High grade		LEEP		2021-06-01	2020-12-13	Nil								259644980	eb7c63bb-7f1f-4925-85dd-5043199fd70b
2022-02-10 19:52:22	2022-02-10 19:57:10	2022-02-10	Positive	Midlands	Kwekwe	Zhombe - 101792 - Mission Clinic	2021-05-31	5202155	07050C2021CC00388	1989-02-10	32	Separated		3	15	3	Condoms	No	Always	Other(specify)	0	0	0	0	0	0	1	Condoms	New	Positive	Yes	4713	Lesions less than 75% of TZONE	Other (specify)	Na	Thermocoagulation		2021-05-31	2021-11-30	Nil								259644985	7a7f95a3-d31e-45f0-b2d8-07fbe2042803
2022-02-10 19:58:43	2022-02-10 20:04:04	2022-02-10	Positive	Midlands	Kwekwe	Zhombe - 101792 - Mission Clinic	2021-06-07	6202116	07050C2021CC00408	1975-10-25	45	Married		5	15	1	Condoms	No	Always	None	0	0	0	0	0	1	0		New	Positive	Yes	4831	Thick lesions extending into endocervix	Pre-cancer High grade		LEEP		2021-06-24	2021-12-23	Nil								259644996	4bb26e1d-b501-4d3b-a77f-2fa2e88e08df
2022-02-10 20:12:38	2022-02-10 20:20:22	2022-02-10	Positive	Midlands	Kwekwe	Zhombe - 101792 - Mission Clinic	2021-06-15	6202140	0705OC2021CC00432	1978-11-03	42	Widowed		2	19	3	Nil	No	Always	Other(specify)	0	0	0	0	0	0	1	Condoms	New	Positive	Yes	4915	Lesions more than 75%of TZone	Not available		Not treated			2022-02-08	To continue mobilizing client to go for LEEP rebooked.								259644999	7db1061f-3d53-488e-aec7-3d63b15b802e
2022-02-10 20:20:49	2022-02-10 20:24:52	2022-02-10	Positive	Midlands	Kwekwe	Zhombe - 101792 - Mission Clinic	2021-06-16	6202152	07050C2021CC00444	1958-08-21	62	Married		9	17	1	Nil	No	Never	None	0	0	0	0	0	1	0		New	Negative		4967 ,4971	Nil	Other (specify)	Na	Thermocoagulation		2021-06-16	2021-12-20	Nil								259645004	a28bca05-9025-436e-8750-d7a27767967c
2022-02-10 20:36:25	2022-02-10 20:41:16	2022-02-10	Positive	Midlands	Kwekwe	Zhombe - 101792 - Mission Clinic	2021-08-23	8202143	07050C2021CC00635	1985-09-06	35	Widowed		3	19	1	Nil	No	Never	None	0	0	0	0	0	1	0		New	Positive	Yes	5607-08	Lesions extending into the endocervix	Other (specify)	Squamous metaplasia and chronic inflammation	LEEP		2021-08-24	2022-02-22	Nil								259645015	969d199f-c920-4056-b694-70475654ebb8
2022-02-10 20:41:43	2022-02-10 20:48:38	2022-02-10	Positive	Midlands	Kwekwe	Zhombe - 101792 - Mission Clinic	2021-08-30	8202160	07050C2021CC00651	1986-03-06	35	Married		1	23	1	Condoms	Yes	Always condoms	Other(specify)	0	0	0	0	0	0	1	Condoms	New	Positive	Yes	5703-04	Thick lesions	Not available		LEEP		2021-09-14	2022-03-09	Nil								259645025	c1494aa5-c2ca-4807-8736-8215ccb83a3d
2022-02-10 20:49:24	2022-02-10 20:54:56	2022-02-10	Positive	Midlands	Kwekwe	Zhombe - 101792 - Mission Clinic	2021-09-14	9202134	07050C2021CC00684	1975-02-22	46	Married		2	18	2	Control pills	No	Never	Pill	1	0	0	0	0	0	0		New	Positive	Yes	5789-91	Mosaic pattern noted	Not available		Thermocoagulation		2021-09-14	2022-03-25	Nil								259645132	45a5fcda-881e-4446-9114-f6a7bccad723
2022-02-10 20:56:13	2022-02-10 21:00:20	2022-02-10	Positive	Midlands	Kwekwe	Zhombe - 101792 - Mission Clinic	2021-09-20	9202147	07050C2021CC00696	1985-05-19	36	Divorced		4	17	+/-50	Depo	No	Sometimes	Depo-Provera	0	0	1	0	0	0	0		New	Positive	Yes	5871-73	Nil	Other (specify)	Na	Thermocoagulation		2021-09-20	2021-03-19	Nil								259645144	7e76487e-9a38-4485-bbcc-0ba7c2f12862
2022-02-10 21:00:31	2022-02-10 21:05:17	2022-02-10	Positive	Midlands	Kwekwe	Zhombe - 101792 - Mission Clinic	2021-09-22	9202150	07050C2021CC00699	1976-01-24	45	Separated		5	17	3	Control pills	No	Always	Pill	1	0	0	0	0	0	0		New	Positive	Yes	5984	Nil	Other (specify)	Na	Thermocoagulation		2021-09-22	2022-03-21	Nil								259645366	12edb8a1-413c-48a3-afff-a2ffb5eb4cec
2022-02-10 21:06:16	2022-02-10 21:10:15	2022-02-10	Positive	Midlands	Kwekwe	Zhombe - 101792 - Mission Clinic	2021-09-22	9202151	07050C2021CC00210	1978-09-02	43	Widowed		2	25	1	Control pills	No	Sometimes	Pill	1	0	0	0	0	0	0		Post Treatment	Positive	Yes	5990-91	Lesion at 11oclock position	Not available		Thermocoagulation		2021-09-22	2022-03-22	Nil								259645374	d0e0d623-b09c-4e9e-b90b-b9cb5e28191d
2022-02-10 21:10:52	2022-02-10 21:15:02	2022-02-10	Positive	Midlands	Kwekwe	Zhombe - 101792 - Mission Clinic	2021-09-29	9202172	07050C2021CC00187	1983-06-11	38	Married		5	20	2	IUCD	No	Sometimes	Intra Uterine Device	0	0	0	1	0	0	0		Repeat	Positive	Yes	6027	Nil	Other (specify)	Na	Thermocoagulation		2021-09-29	2022-03-24	Nil								259646054	269f18c1-7293-47d9-ae2b-816b9c8e26d0
2022-02-10 20:30:11	2022-02-10 20:35:29	2022-02-10	Positive	Midlands	Kwekwe	Zhombe - 101792 - Mission Clinic	2021-02-10	7202149	07050C2021CC00564	1995-02-10	26	Separated		2	19	3	Jadelle	No	Always	Inplant	0	1	0	0	0	0	0		New	Positive	Yes	5262-63	Lesions at 10-15 o'clock position	Other (specify)	Na	Thermocoagulation			2022-01-20	Nil								259647901	8cd062d9-afc1-418c-b425-f3f1efc9c2b5
2022-02-10 20:26:26	2022-02-10 20:30:02	2022-02-10	Positive	Midlands	Kwekwe	Zhombe - 101792 - Mission Clinic	2021-07-02	7202104	07050C2021CC00519	1994-10-31	26	Single		3	17	6	Condoms	No	Always	Other(specify)	0	0	0	0	0	0	1	Condoms	New	Positive	Yes	5160	Lesions more than 75% of T Zone	Not available		Not treated			2022-02-07	Follow up in progress								259648022	968923b6-d18d-43bf-bd53-bb28f9d929b5
2022-02-11 08:53:22	2022-02-11 08:56:07	2022-02-11	Positive	Midlands	Gweru	Hozheri - 100615 - Clinic	2021-02-04	2202106	00005/21	1980-03-29	40	Married		4	16	2	Jadelle	No	Sometimes	Inplant	0	1	0	0	0	0	0		New	Positive	Yes	7980	Nil	Not available		Thermocoagulation		2021-02-04	2021-08-05	6 weeks review done								259653095	897f66e4-90fb-4675-b804-5cf3661e6b5b
2022-02-11 08:56:11	2022-02-11 08:58:40	2022-02-11	Positive	Midlands	Gweru	Hozheri - 100615 - Clinic	2021-02-04	2202107	00006/21	1984-04-08	36	Married		1	20	4	Nil	No	Sometimes	None	0	0	0	0	0	1	0		New	Positive	Yes	9685/9688	Nil	Not available		Thermocoagulation		2021-02-04	2021-08-05	6 weeks review done								259653099	9706ad7d-7cab-464e-8372-573854daefb0
2022-02-11 08:58:44	2022-02-11 09:02:14	2022-02-11	Positive	Midlands	Gweru	Hozheri - 100615 - Clinic	2021-02-04	2202108	00007/21	1979-09-26	41	Married		6	22	1	Jadelle	No	Always	Inplant	0	1	0	0	0	0	0		New	Positive	Yes	9292/9293	Nil	Normal		LEEP		2021-02-25	2021-08-25	6weeks review done								259653102	3b4b4e60-1f3a-4c70-b162-56dec943dafa
2022-02-11 09:02:27	2022-02-11 09:05:16	2022-02-11	Positive	Midlands	Gweru	Hozheri - 100615 - Clinic	2021-02-04	2202112	00011/21	1976-04-26	44	Single		2	19	15	COC	No	Always	Pill	1	0	0	0	0	0	0		New	Positive	Yes	9305/9307	Nil	Not available		Thermocoagulation		2021-02-04	2021-08-05	6 weeks review done								259653103	d1b375ee-5cd3-41fe-a02b-a47e67b3f2f4
2022-02-11 09:12:37	2022-02-11 09:14:50	2022-02-11	Positive	Midlands	Gweru	Hozheri - 100615 - Clinic	2021-04-29	4202104	00042/21	1986-10-10	34	Married		3	18	1	Depo provera	No	Sometimes	Depo-Provera	0	0	1	0	0	0	0		New	Positive	Yes	0071/0074		Not available		Thermocoagulation		2021-04-29	2021-10-11	6 weeks review done								259653114	7021eac8-7349-4a66-94cc-5233860059b8
2022-02-11 09:18:39	2022-02-11 09:22:18	2022-02-11	Positive	Midlands	Gweru	Hozheri - 100615 - Clinic	2021-05-26	52109	00057/21	1979-06-17	41	Married		2	20	2	Nil	No	Sometimes	None	0	0	0	0	0	1	0		New	Positive	Yes	0271	Nil	Not available		Thermocoagulation		2021-05-26	2021-11-26	6 weeks review done								259653120	01c612cc-ba89-49ee-bbf6-566a21dc4f04
2022-02-11 10:15:30	2022-02-11 10:17:41	2022-02-11	Positive	Midlands	Gweru	Hozheri - 100615 - Clinic	2021-08-12	8202107	00076/21	1980-03-29	41	Married		4	16	6	Jadelle	No	Sometimes	Inplant	0	1	0	0	0	0	0		New	Positive	Yes	1871	Nil	Not available		Thermocoagulation		2021-08-12	2022-02-14	6 weeks review done								259653125	058d3006-f38d-482d-90c4-048290da36d3
2022-02-11 10:19:28	2022-02-11 10:21:36	2022-02-11	Positive	Midlands	Gweru	Totonga - 101701 - Clinic	2021-03-10	3202116	00016/21	1979-06-10	41	Widowed		4	19	3	COC	No	Always	Pill	1	0	0	0	0	0	0		New	Positive	Yes	9526	Nil	Not available		Thermocoagulation		2021-03-10	2021-09-10	6 weeks review done								259653126	0dcf8d15-0356-4dc7-a775-45aff634c9e3
2022-02-11 10:27:01	2022-02-11 10:29:09	2022-02-11	Positive	Midlands	Gweru	Totonga - 101701 - Clinic	2021-05-05	5202104	00048/21	1995-10-06	25	Married		3	19	1	COC	No	Sometimes	Pill	1	0	0	0	0	0	0		New	Positive	Yes	0632		Not available		LEEP		2021-05-05	2021-11-04	6 weeks review done								259653134	d7ac6536-03a5-497b-9cf3-7c80247f5701
2022-02-11 10:40:05	2022-02-11 10:42:26	2022-02-11	Positive	Midlands	Gweru	Ntabamhlope - 101299 - Rural Health Centre	2020-11-12	11202001	00001/20	1974-06-06	46	Married		4	18	1	COC	No	Always	Pill	1	0	0	0	0	0	0		New	Negative		0050	Nil	Not available		LEEP		2020-12-11	2021-06-14	6 weeks review done								259653149	d6a9b829-4030-484e-bf5c-d63964fb0618
2022-02-11 10:43:32	2022-02-11 10:46:34	2022-02-11	Positive	Midlands	Gweru	Ntabamhlope - 101299 - Rural Health Centre	2020-11-12	11202011	00011/20	1989-12-24	30	Married		4	15	3	Depo provera	No	Always	Depo-Provera	0	0	1	0	0	0	0		New	Positive	Yes	0069/0070	Nil	Not available		Cryotherapy		2020-11-16	2021-05-17	6 weeks review done								259653153	3470206a-f236-41ed-b267-6f2cafbc98f6
2022-02-11 11:11:27	2022-02-11 11:21:55	2022-02-11	Positive	Manicaland	Chipinge	Manzvire - 100883 - Clinic	2021-12-16	12202009	00009	1983-03-18	38	Married		6	18	1	COC	No	Sometimes	Pill	1	0	0	0	0	0	0		New	Positive	Yes	6444	Breasts no lumps	Not available	None	Thermocoagulation		2020-12-16	2021-02-02	Post treatment follow up June 2021								259654421	009333d2-aecd-42b9-aed7-a4901d7e210c
2022-02-11 10:49:45	2022-02-11 10:55:51	2022-02-11	Positive	Manicaland	Makoni	Rusape - 101477 - District Hospital	2021-03-31	86	11336	1970-01-01	51	Widowed		6	18	2	Control	No	Sometimes	Pill	1	0	0	0	0	0	0		Repeat	Positive	Yes	No records	Nil	Not available		Cryotherapy		2021-03-31	2021-09-30	Nil								259654974	193d0d28-b807-497b-973c-1c18a4d0a420
2022-02-11 10:20:50	2022-02-11 10:26:57	2022-02-11	Positive	Manicaland	Buhera	Murambinda - 101124 - District Hospital	2021-03-31	3202159	00384/21	1991-12-18	29	Single		1	18	3	Nil	No	Yes	Depo-Provera	0	0	1	0	0	0	0		New	Positive	Yes	5465	Nil	Other (specify)	Erosive cervicitis,squamous metaplasia	LEEP		2021-03-31	2021-09-30									259659634	408e6b3c-4af2-4a01-95fd-63bc3a15e79c
2022-02-11 10:27:27	2022-02-11 10:32:04	2022-02-11	Positive	Manicaland	Buhera	Murambinda - 101124 - District Hospital	2021-04-01	3202160	00391/21	1994-05-18	26	Married		2	19	2	COC	No	No	Pill	1	0	0	0	0	0	0		New	Positive	Yes	5499	Nil	Other (specify)	Active chronic follicular cervicitis	LEEP		2021-06-18	2021-12-18									259659640	e9473c4d-96e7-41cb-bcd5-25c11814c29b
2022-02-11 10:33:42	2022-02-11 10:43:54	2022-02-11	Positive	Manicaland	Buhera	Murambinda - 101124 - District Hospital	2021-04-14	3202161	00453/21	1997-04-05	24	Separated		1	18	3	Jadelle	Yes	Yes	Inplant	0	1	0	0	0	0	0		New	Negative		5812	Nil	Not available		Thermocoagulation		2021-04-15	2021-10-15									259659643	bed206b1-0d88-4265-9f1e-96440f83374d
2022-02-11 10:44:38	2022-02-11 10:47:45	2022-02-11	Positive	Manicaland	Buhera	Murambinda - 101124 - District Hospital	2021-04-22	4202162	00476/21	1995-10-21	25	Married		1	17	2	Depo	No	Yes	Depo-Provera	0	0	1	0	0	0	0		New	Positive	Yes	5917	Nil	Not available		Thermocoagulation		2021-04-27	2021-10-27									259659647	0eac1204-33da-48c6-94e3-49c62bd74d2f
2022-02-11 10:50:05	2022-02-11 10:52:55	2022-02-11	Positive	Manicaland	Buhera	Murambinda - 101124 - District Hospital	2021-05-18	5202163	00591/21	1995-11-19	25	Married		3	18	2	POP	No	Yes	Pill	1	0	0	0	0	0	0		New	Positive	Yes	6792	Nil	Not available		LEEP		2021-05-31	2021-11-30									259659652	11524b9b-425e-4d63-bd2d-5028920c5f2a
2022-02-11 10:53:14	2022-02-11 10:57:10	2022-02-11	Positive	Manicaland	Buhera	Murambinda - 101124 - District Hospital	2021-05-20	5202164	18385	1978-05-09	43	Married		2	20	1	Jadelle	No	Yes	Inplant	0	1	0	0	0	0	0		Repeat	Positive	Yes	6839	Nil	Not available		LEEP		2021-05-31	2021-11-30									259659659	b5731c48-3065-4dbf-8069-2af3e03bd118
2022-02-11 10:59:03	2022-02-11 11:02:37	2022-02-11	Positive	Manicaland	Buhera	Murambinda - 101124 - District Hospital	2021-06-14	6202165	00670/21	1995-12-13	25	Single		1	18	4	Implanon	No	Yes	Inplant	0	1	0	0	0	0	0		New	Positive	Yes	8349	Nil	Other (specify)	LSIL,Active chronic inflammation	LEEP		2021-06-18	2021-12-18									259659664	ef3a18c0-1916-4b8c-8157-0734fa2ef98d
2022-02-11 11:15:32	2022-02-11 11:19:01	2022-02-11	Positive	Manicaland	Buhera	Murambinda - 101124 - District Hospital	2021-07-12	7202166	00789/21	1981-05-03	40	Widowed		3	17	2	Control	No	Yes	Pill	1	0	0	0	0	0	0		New	Positive	Yes	9489	Nil	Not available		Thermocoagulation		2021-07-12	2022-01-12									259659669	c0dfcd2d-bae5-466d-ae51-2ba22d540210
2022-02-11 11:20:10	2022-02-11 11:24:22	2022-02-11	Positive	Manicaland	Buhera	Murambinda - 101124 - District Hospital	2021-07-28	7202167	00252/19	1977-07-19	44	Single		1	24	3	Depo	No	Yes	Depo-Provera	0	0	1	0	0	0	0		Repeat	Positive	Yes	0019	Nil	Not available		Not treated			2021-08-28	Referred out for treatment								259659674	421f6d3c-8e52-41f2-878a-5ae3cfbf967e
2022-02-11 11:25:08	2022-02-11 11:27:23	2022-02-11	Positive	Manicaland	Buhera	Murambinda - 101124 - District Hospital	2021-08-05	8202168	00859/21	1989-09-17	31	Married		3	18	1	Depo	Yes	No	Depo-Provera	0	0	1	0	0	0	0		New	Negative		0122	Nil	Not available		Thermocoagulation		2021-11-25	2021-05-25									259659681	4ac11883-1e46-4970-beec-b14045c514bd
2022-02-11 11:28:39	2022-02-11 11:31:18	2022-02-11	Positive	Manicaland	Buhera	Murambinda - 101124 - District Hospital	2021-08-30	8202169	00543/19	1986-10-23	34	Single		0	14	100	Nil	No	Yes	None	0	0	0	0	0	1	0		New	Positive	Yes	1050	Nil	Not available		Not treated			2021-09-30									259659692	d64937ba-c525-471c-9129-d334dd489c43
2022-02-09 17:18:22	2022-02-11 12:16:29	2022-02-09	Positive	Midlands	Gokwe South	Tongwe - 101697 - Clinic	2021-04-30	42021173	2021CC070839	1972-03-27	49	Widowed		5	20	1	Depo	Yes	Always	Depo-Provera	0	0	1	0	0	0	0		New	Positive	Yes	5644	5643	Not available	Nil	LEEP		2021-06-02	2021-11-24	Nil								259671283	43dad704-03bd-4bb7-b682-8d0f5a1bc2e1
2022-02-10 11:17:12	2022-02-10 13:53:57	2022-02-10	Positive	Midlands	Gokwe South	Cheziya - 100162 - Clinic	2020-11-05	112020104	2020CC07081301009	1986-11-11	33	Married		2	20	5	Pill	No	No	Pill	1	0	0	0	0	0	0		New	Positive	Yes	1313	Acetowhite lesions covering less than 75%of TMZ	Not available	Nil	Cryotherapy		2020-11-05	2021-05-17	Post treatment done 25/11/21 client is Viac negative								259671319	91c7b0d1-45b9-44d0-a07a-8c9d18af4107
2022-02-10 13:55:25	2022-02-10 14:01:05	2022-02-10	Positive	Midlands	Gokwe South	Tongwe - 101697 - Clinic	2021-11-13	112021123	2020CC070813 1026	1975-04-11	46	Married		3	20	3	Implant	No	Always	Inplant	0	1	0	0	0	0	0		New	Positive	Yes	1388	Acetowhite lesions covering less than 75% of TMZ on 1145 to 1215 region	Not available	Nil	Thermocoagulation		2020-11-30	2021-05-13	Post treatment Review was done in May 21								259671328	1b02ac66-a995-4fc0-ae19-3281a741fce4
2022-02-10 14:01:34	2022-02-10 14:11:27	2022-02-10	Positive	Midlands	Gokwe South	Cheziya - 100162 - Clinic	2020-11-13	112020133	2020CC07081301035	1992-03-19	28	Married		2	18	1	Pill	No	Always	Pill	1	0	0	0	0	0	0		New	Positive	Yes	1717		Not available	Nil	Thermocoagulation		2020-11-13	2021-02-10	Post treatment Review done 09 /2021 viac negative								259671342	21447902-3572-4445-9fd1-d8977928d900
2022-02-10 14:11:51	2022-02-10 14:18:36	2022-02-10	Positive	Midlands	Gokwe South	Tongwe - 101697 - Clinic	2020-12-02	122021169	2020CC07081301070	1985-01-01	35	Married		1	18	3	Nil	No	Always	None	0	0	0	0	0	1	0		New	Positive	Yes	1756 , 1757	Thick acetowhite lesions covering more than 75% of TMZ and entering the endocervix	Normal	Nil	LEEP		2021-03-15	2021-09-15	Post treatment Review done 14/09/21; client is viac negative								259671352	fdf0c11c-0a5c-4c56-8ce9-f0016568ebcf
2022-02-10 14:19:08	2022-02-10 14:25:52	2022-02-10	Positive	Midlands	Gokwe South	Cheziya - 100162 - Clinic	2020-12-21	122020219	2020CC07081301119	1990-12-25	29	Married		1	23	3	Condoms	No	Always	Other(specify)	0	0	0	0	0	0	1	Condoms	New	Positive	Yes	1929 ,1930 , post thermo 1931	External genital warts plus acetowhite lesions covering less than 75% of TMZ	Not available	Nil	Thermocoagulation		2020-12-21	2021-06-21	Client is in Gundura . She is yet to go for post treatment Review								259671370	f58b44a1-18f9-4b66-99e7-d3d3af0b040b
2022-02-10 14:26:07	2022-02-10 14:32:06	2022-02-10	Positive	Midlands	Gokwe South	Cheziya - 100162 - Clinic	2020-12-21	122020231	2020CC07081301130	1981-10-24	39	Married		1	27	2	Condoms	No	Always	Other(specify)	0	0	0	0	0	0	1	Condoms	New	Positive	Yes	1943	Nil	Other (specify)	Chronic Inflammation	LEEP		2021-06-02	2021-12-15	Post treatment Review was viac positive on 15/12/21, Repeat LEEP done on 26/01/2022 biopsy results show complete excision and chronic inflammation and antibiotics were prescribed.								259671385	8a1a606f-a40a-42b2-a4ea-addd96cd3ad8
2022-02-10 14:33:48	2022-02-10 14:38:55	2022-02-10	Positive	Midlands	Gokwe South	Cheziya - 100162 - Clinic	2021-01-07	1202129	2021CC07081300029	1986-11-28	34	Separated		0	18	5	Nil	No	Sometimes	None	0	0	0	0	0	1	0		New	Positive	Yes	2034 post thermo 2035	Fungal infection noted and prescribed fluconazole	Not available	Nil	Thermocoagulation		2021-01-21	2021-07-27	Post treatment Review was viac positive on 27/07/21 and LEEP done 28/07/21 post treatment Review was then done 26/01/22 and client is viac negative								259671414	b8ef4aca-6f52-43af-ac10-72ae479e84c4
2022-02-10 14:39:22	2022-02-10 14:44:29	2022-02-10	Positive	Midlands	Gokwe South	Cheziya - 100162 - Clinic	2021-01-07	1202131	2020CC07081300031	1973-07-23	47	Married		3	17	3	Iucd	No	Sometimes	Intra Uterine Device	0	0	0	1	0	0	0		New	Positive	Yes	2038 post thermo 2039	Iucd in situ and removed, back up family planning was given	Not available	Nil	Thermocoagulation		2021-01-07	2021-07-06	Post treatment Review done 10/06/21 and client was viac negative								259671426	fa23d1ab-63a0-4c53-a1cd-9c42d3cde732
2022-02-10 14:44:37	2022-02-11 12:14:55	2022-02-10	Positive	Midlands	Gokwe South	Cheziya - 100162 - Clinic	2021-01-07	1202132	2020CC07081300032	1978-07-03	42	Married		2	17	3	Nil	No	Sometimes	None	0	0	0	0	0	1	0		New	Positive	Yes	2040, post thermo 2042	Genital warts noted, podophyllin paint prescribed	Not available	Nil	Thermocoagulation		2021-01-07	2021-06-10	Client is currently being followed up for post treatment Review								259671440	0cbe1077-b2f1-4815-8f3e-3e2f92ab3117
2022-02-10 14:56:28	2022-02-10 15:18:24	2022-02-10	Positive	Midlands	Gokwe South	Cheziya - 100162 - Clinic	2021-01-21	1202168	2020CC07081300066	1985-06-02	35	Married		2	16	1	Nil	No	No	None	0	0	0	0	0	1	0		New	Positive	Yes	0073, 0075	Punch biopsy done 21/01/21	Cancer	Squamous cell carcinoma	Hysterectomy(Vag/Abd)		2021-01-21	2021-02-23	Client referred for hysterectomy at Gweru Provincial hospital but due to financial constraints client did not manage to go								259671458	6cf837e6-c771-4a2d-ad59-84c55da0eb18
2022-02-10 15:18:48	2022-02-10 15:24:25	2022-02-10	Positive	Midlands	Gokwe South	Cheziya - 100162 - Clinic	2021-01-25	1202176	2021CC07081300073	1984-09-06	36	Widowed		1	25	1	Implant	No	Abstaining	Inplant	0	1	0	0	0	0	0		New	Positive	Yes	0083	Thick acetowhite lesions	Not available	Nil	Thermocoagulation		2021-01-25	2021-07-27	Post treatment Review done 24/08/21 and client was viac positive LEEP done 24/08/21								259671484	f5a56762-ec85-4ad8-a3e7-bb50e7b05fa9
2022-02-10 15:24:29	2022-02-10 15:30:20	2022-02-10	Positive	Midlands	Gokwe South	Cheziya - 100162 - Clinic	2021-02-08	22021116	2020CC07081300113	1980-03-03	40	Married		3	17	1	Iucd	No	Never	Intra Uterine Device	0	0	0	1	0	0	0		New	Positive	Yes	0225	Nil	Not available	Nil	Thermocoagulation		2021-03-22	2021-08-10	Post treatment Review done 30/12/21 and Client was viac positive, client awaits treatment camp booked again for 23/02/22								259671498	7dafbfb4-527b-43f9-bbe5-4b70223cfd4b
2022-02-10 17:38:28	2022-02-10 17:44:24	2022-02-10	Positive	Midlands	Gokwe South	Cheziya - 100162 - Clinic	2021-02-08	22021119	2021CC0708130116	1986-12-29	34	Married		4	18	1	Condoms	No	Always	Other(specify)	0	0	0	0	0	0	1	Condoms	New	Positive	Yes	0228 , 0229 post thermo 0230	Nil	Other (specify)	Nil	Thermocoagulation		2021-02-08	2021-08-10	Nil								259671514	14ce7a78-3876-4c96-9ca0-b61eaa39e7c4
2022-02-10 17:44:29	2022-02-10 17:50:09	2022-02-10	Positive	Midlands	Gokwe South	Cheziya - 100162 - Clinic	2021-02-09	22021120	2021CC07081300118	1979-12-10	41	Married		4	18	4	Condoms	No	Always	Other(specify)	0	0	0	0	0	0	1	Condoms	New	Positive	Yes	0232 , 0233 post thermo 0234	Nil	Not available	Nil	Thermocoagulation		2021-02-09	2021-08-10	Nil								259671525	fdc88495-c5ce-4907-9b65-8f4ec1557e0d
2022-02-11 09:15:16	2022-02-11 09:22:07	2022-02-11	Positive	Midlands	Gokwe South	Cheziya - 100162 - Clinic	2021-02-23	22021210	2021CC07081300236	1994-04-18	26	Separated		1	13	3	Nil	No	Always	None	0	0	0	0	0	1	0		New	Positive	Yes	0439 , 0440	Nil	Not available	Nil	LEEP		2021-03-03	2021-06-02	Client awaits LEEP treatment, she is currently pregnant EDD is ?March 2022								259671536	bcf96f8d-1dfc-404e-9ae9-a89761551191
2022-02-11 09:22:26	2022-02-11 09:27:29	2022-02-11	Positive	Midlands	Gokwe South	Cheziya - 100162 - Clinic	2021-02-24	22021220	2021CC07081300245	1983-06-23	37	Separated		1	22	4	Nil	No	Sometimes	None	0	0	0	0	0	1	0		New	Positive	Yes	0445	Nil	Normal	Nil	LEEP		2021-03-03	2021-09-16	Post treatment Review done 14/09/21 and client was viac negative								259671559	2e104cc6-02a2-4b7a-84bb-bb55bd94f9a7
2022-02-11 09:27:32	2022-02-11 09:35:19	2022-02-11	Positive	Midlands	Gokwe South	Cheziya - 100162 - Clinic	2021-03-15	32021298	2020CC07081300312	1986-05-18	34	Married		3	18	3	Depo	No	Sometimes	Depo-Provera	0	0	1	0	0	0	0		New	Positive	Yes	1025	Nil	Not available	Nil	Thermocoagulation		2021-03-15	2021-09-15	Client awaits post treatment Review, she has missed her appointment dates and is being followed up by the OW								259671567	f091b66c-26a3-4ceb-a431-557ec4dbf2ed
2022-02-11 09:35:23	2022-02-11 09:39:48	2022-02-11	Positive	Midlands	Gokwe South	Cheziya - 100162 - Clinic	2021-03-22	32021396	2021CC07081300400	2000-02-15	21	Single		1	15	5	Condoms	No	Always	Other(specify)	0	0	0	0	0	0	1	Condoms	New	Positive	Yes	1167	Nil	Normal	Nil	LEEP		2021-06-02	2021-12-06	Post treatment Review done 06/12/21 and client was viac negative								259671578	92a75cfa-29ea-4954-8f2f-eb9fe687cbcb
2022-02-11 09:40:35	2022-02-11 09:49:12	2022-02-11	Positive	Midlands	Gokwe South	Cheziya - 100162 - Clinic	2021-03-23	32021419	2021CC07081300423	1995-06-28	25	Separated		0	17	3	Nil	Yes	Sometimes	None	0	0	0	0	0	1	0		New	Positive	Yes	1205 , 1206	Client has extensive external genital warts for possible cautersation	Not available	Nil	LEEP		2021-04-07	2021-06-21	Post treatment Review done and client was Viac positive and LEEP done 28/07/21 . Client awaits post treatment Review.								259671588	eeb2355f-cb8d-4ceb-b910-566545b08e09
2022-02-11 09:49:20	2022-02-11 09:58:54	2022-02-11	Positive	Midlands	Gokwe South	Cheziya - 100162 - Clinic	2021-03-26	32021449	2021CC07081300451	1989-12-12	31	Married		4	17	3	Depo	No	Sometimes	Depo-Provera	0	0	1	0	0	0	0		New	Positive	Yes	1268 1267		Other (specify)	Chronic inflammation and antibiotics were prescribed	LEEP		2021-04-07	2021-10-07	Post treatment Review was done 7/10/21 and client was viac positive, thermo was done 07/10/21								259671610	a0919574-b526-471f-83f9-5fcef0cb89c1
2022-02-11 09:59:59	2022-02-11 10:07:30	2022-02-11	Positive	Midlands	Gokwe South	Cheziya - 100162 - Clinic	2021-04-20	42021567	2021CC07081300563	1985-11-11	35	Single		1	19	2	Impl5	No	Sometimes	Inplant	0	1	0	0	0	0	0		New	Positive	Yes	1458 , 1460 post thermo 1462	Nil	Not available	Nil	Thermocoagulation		2021-04-20	2021-10-20	Post treatment Review was done 17/01/22 and client was viac negative								259671620	7bcfff7e-a7c6-432a-b6ba-c330079a1199
2022-02-11 10:07:35	2022-02-11 10:16:38	2022-02-11	Positive	Midlands	Gokwe South	Cheziya - 100162 - Clinic	2021-04-20	42021582	2021CC07081300576	1981-12-08	39	Married		1	19	1	Nil	No	Always	None	0	0	0	0	0	1	0		New	Positive	Yes	1484, 1486 and post thermo 1488	Nil	Not available	Nil	Thermocoagulation		2021-04-20	2021-10-20	Post treatment Review done 20/10/21 and client was viac positive, cryotherapy was done and Review is 20/04/22								259671804	882fee60-8565-40f6-9da4-f32e3edb14e3
2022-02-11 10:16:42	2022-02-11 10:25:21	2022-02-11	Positive	Midlands	Gokwe South	Cheziya - 100162 - Clinic	2021-04-27	42021629	2021CC07081300616	1984-10-16	36	Married		3	16	+50	Implant	No	Sometimes	Inplant	0	1	0	0	0	0	0		New	Positive	Yes	1565 ,post thermo 1566	Nil	Not available	Nil	Thermocoagulation		2021-04-27	2021-10-27	Post treatment Review was done 07/11/21 and client is viac negative								259671817	858b9df4-401d-4ca3-b187-9aae5184e4e2
2022-02-11 10:25:30	2022-02-11 10:32:49	2022-02-11	Positive	Midlands	Gokwe South	Cheziya - 100162 - Clinic	2021-05-10	52021677	2021CC07081300656	2003-02-24	18	Married		1	16	03	Condoms	No	Always condoms	Other(specify)	0	0	0	0	0	0	1	Condoms	New	Positive	Yes	1634 , 1635	Nil	Not available	Nil	LEEP		2021-06-02	2021-11-04	LEEP was not done. Client had thermo done 4/11/21 and awaits post treatment Review 05/05/2022								259671832	1629a4bf-3d50-43e3-a4a3-248b1ff425a9
2022-02-11 10:32:54	2022-02-11 10:37:00	2022-02-11	Positive	Midlands	Gokwe South	Cheziya - 100162 - Clinic	2021-05-31	52021727	2020CC07081300702	1995-01-28	26	Married		2	30	3	Nil	No	Never	None	0	0	0	0	0	1	0		New	Positive	Yes	1800	Nil	Not available	Nil	Thermocoagulation		2021-05-31	2021-11-24	Awaits post treatment Review, client is being followed up								259671887	948213c7-afca-4ec1-b34e-ab6a9072ac38
2022-02-11 10:42:11	2022-02-11 10:45:50	2022-02-11	Positive	Midlands	Gokwe South	Cheziya - 100162 - Clinic	2021-06-22	62021812	2021CC07081300357	1972-02-28	49	Widowed		3	18	2	Depo	No	Sometimes	Depo-Provera	0	0	1	0	0	0	0		Repeat	Positive	Yes	2000	Nil	Normal	Nil	LEEP		2021-07-28	2022-01-14	Post treatment Review done 06/01/22 and client is viac negative								259671912	8652db73-63d3-4176-ac8e-7d0795e01a2e
2022-02-11 10:45:54	2022-02-11 10:51:46	2022-02-11	Positive	Midlands	Gokwe South	Cheziya - 100162 - Clinic	2021-06-25	62021825	2021CC07081300783	1980-04-21	41	Widowed		1	15	2	Depo	No	Always	Depo-Provera	0	0	1	0	0	0	0		New	Positive	Yes	2022	Nil	Other (specify)	Chronic inflammation	LEEP		2021-07-06	2022-01-10	Client awaits post treatment Review, states that she is Chireya and will come by 28/02/22								259671922	9a6aebb2-6bf9-4ae2-a986-0a61feb6ccff
2022-02-11 10:52:18	2022-02-11 10:56:26	2022-02-11	Positive	Midlands	Gokwe South	Cheziya - 100162 - Clinic	2021-07-19	72021859	2020CC07081300956	1996-01-03	25	Married		3	17	1	Nil	No	Always	None	0	0	0	0	0	1	0		Repeat	Positive	Yes	2200 post thermo 2201	Nil	Not available	Nil	Thermocoagulation		2021-07-19	2022-01-12	Post treatment Review was done 25/01/22 and client is viac negative								259671933	d7d7e002-eb8d-44b8-a9ff-2e605cf29c88
2022-02-11 10:56:30	2022-02-11 11:07:48	2022-02-11	Positive	Midlands	Gokwe South	Cheziya - 100162 - Clinic	2021-07-27	72021874	2021CC07081300029	1986-11-28	34	Single		0	20	4	Nil	No	Sometimes	None	0	0	0	0	0	1	0		Post Treatment	Positive	Yes	2219 , 2220	Nil	Not available	Nil	LEEP		2021-07-28	2022-01-14	Post treatment Review done 26/01/22 and is viac negative								259671955	64c67a6d-bf45-4d08-a066-b0300c070c89
2022-02-11 11:07:58	2022-02-11 11:16:47	2022-02-11	Positive	Midlands	Gokwe South	Cheziya - 100162 - Clinic	2021-07-30	72021882	2020CC07081300834	1992-11-17	28	Single		1	18	4	Depo	No	Sometimes	Depo-Provera	0	0	1	0	0	0	0		New	Positive	Yes	2230	Nil	Other (specify)	Chronic inflammation , antibiotics were prescribed	LEEP		2022-01-26	2022-07-26	Client awaits post treatment Review								259671965	75b1eff7-645e-4215-9651-e592e986d584
2022-02-11 11:17:05	2022-02-11 11:21:52	2022-02-11	Positive	Midlands	Gokwe South	Cheziya - 100162 - Clinic	2021-08-03	82021887	2021CC07081300839	1987-04-23	34	Married		2	16	1	Pill	No	Sometimes	Pill	1	0	0	0	0	0	0		New	Positive	Yes	2236	Nil	Not available	Nil	Thermocoagulation		2021-08-03	2022-02-10	Client awaits post treatment Review, states that she will come 14/02/22								259671973	cd5b0e50-4176-48b5-a041-27afd83fae41
2022-02-11 11:21:57	2022-02-11 11:27:36	2022-02-11	Positive	Midlands	Gokwe South	Cheziya - 100162 - Clinic	2021-08-11	82021895	2021CC070813847	1977-08-14	43	Widowed		3	17	10	Pill	No	Sometimes	Pill	1	0	0	0	0	0	0		New	Positive	Yes	2245 post thermo 2246	Nil	Not available	Nil	Thermocoagulation		2021-08-11	2022-02-11	Client tracked for post treatment Review, to come 24/02/22								259671983	4b5357ed-bcfe-4914-9956-dd8ccaaa6a22
2022-02-11 11:27:57	2022-02-11 11:34:44	2022-02-11	Positive	Midlands	Gokwe South	Cheziya - 100162 - Clinic	2021-08-12	82021891	2021CC07081300851	1980-04-21	41	Divorced		2	16	5	Depo	No	Sometimes	Depo-Provera	0	0	1	0	0	0	0		New	Negative	Yes	2250 , 2251	Nil	Normal	Nil	LEEP		2021-08-24	2022-02-24	Client awaits post treatment Review								259671988	5e11b42a-a50b-4acd-9428-29b90075f34d
2022-02-11 11:37:36	2022-02-11 11:41:13	2022-02-11	Positive	Midlands	Gokwe South	Cheziya - 100162 - Clinic	2021-08-13	82021899	2021CC07081300859	1974-03-10	47	Widowed		2	20	1	Pill	Yes	Abstaining	Pill	1	0	0	0	0	0	0		New	Negative	No	2259,2260 post thermo 2261	Nil	Not available	Nil	Thermocoagulation		2021-08-13	2022-02-14	Nil								259672012	875c0c08-4bdf-402e-bfee-8fa064f8b9be
2022-02-11 11:41:27	2022-02-11 11:44:55	2022-02-11	Positive	Midlands	Gokwe South	Cheziya - 100162 - Clinic	2021-08-17	82021904	2021CC07081300864	1979-09-13	41	Married		4	21	1	Pill	No	Sometimes	Pill	1	0	0	0	0	0	0		New	Negative	No	2267	Nil	Not available	Nil	Thermocoagulation		2021-08-17	2022-02-16	Nil								259672203	6b86569f-3bbf-4fa4-a18a-62400d2103b8
2022-02-11 11:44:59	2022-02-11 11:48:29	2022-02-11	Positive	Midlands	Gokwe South	Cheziya - 100162 - Clinic	2021-08-23	82021916	2021CC07081300749	1966-05-11	55	Separated		4	25	2	Pill	No	Sometimes	Pill	1	0	0	0	0	0	0		Repeat	Positive	Yes	2282	Nil	Other (specify)	Chronic inflammation noted. Antibiotics were prescribed	LEEP		2021-08-24	2022-02-23	Nil								259672214	d7c142ce-1e87-4575-b904-dd6431462cc2
2022-02-11 11:48:33	2022-02-11 11:54:08	2022-02-11	Positive	Midlands	Gokwe South	Cheziya - 100162 - Clinic	2021-08-24	82021917	2021CC07081300073	1984-09-06	36	Widowed		1	23	1	Pill	No	Abstaining	Pill	1	0	0	0	0	0	0		Post Treatment	Positive	Yes	2284 2285	Nil	Other (specify)	Chronic inflammation noted, antibiotics were prescribed	LEEP		2021-08-24	2022-02-24	Post treatment Review done 18/01/22 earlier as client stated that she will be going back to SA, viac positive and thermo was done								259672227	682e4d02-ce75-4459-9233-68f2e440c03f
2022-02-11 11:54:12	2022-02-11 11:58:04	2022-02-11	Positive	Midlands	Gokwe South	Cheziya - 100162 - Clinic	2021-08-31	82021927	2021CC07081300883	1979-04-16	42	Separated		2	20	3	Implant	Yes	Always	Inplant	0	1	0	0	0	0	0		New	Positive	Yes	2241, 2243 post thermo 2244	Nil	Not available	Nil	Thermocoagulation		2021-08-31	2022-02-28	Nil								259672237	fb239523-d39d-4eda-a89e-5c3e4ee026b1
2022-02-11 11:58:08	2022-02-11 12:04:12	2022-02-11	Positive	Midlands	Gokwe South	Cheziya - 100162 - Clinic	2021-09-16	92021958	2020CC07081300418	1993-12-10	27	Married		3	18	1	Pill	No	Sometimes	Pill	1	0	0	0	0	0	0		Repeat	Positive	Yes	2284, 2285 post thermo 2286	Nil	Not available	Nil	Thermocoagulation		2021-09-16	2022-03-20	Nil								259672246	38b4323f-5d20-41c0-8076-d880d9329c45
2022-02-11 12:04:18	2022-02-11 12:08:41	2022-02-11	Positive	Midlands	Gokwe South	Cheziya - 100162 - Clinic	2021-09-21	92021968	2021CC07081300921	2000-02-11	21	Separated		0	13	2	Nil	No	Sometimes	None	0	0	0	0	0	1	0		New	Positive	Yes	2399 post thermo, 2400	Nil	Not available	Nil	Thermocoagulation		2021-09-21	2022-03-21	She is to get tracked through the phone for post treatment Review due in March								259672253	dadc27d5-86cb-4bd1-ac18-d25d66ea10d4
2022-02-11 12:08:53	2022-02-11 12:12:01	2022-02-11	Positive	Midlands	Gokwe South	Cheziya - 100162 - Clinic	2021-09-24	92021976	2021CC07081300929	1993-02-11	28	Married		3	16	2	Condoms	No	Always	Other(specify)	0	0	0	0	0	0	1	Condoms	New	Positive	Yes	2409 post thermo 2410	Nil	Not available	Nil	Thermocoagulation		2021-09-24	2022-03-24	Nil								259672262	f60efc13-5d7f-48f7-8357-efcd11d4df1c
2022-02-11 10:37:32	2022-02-11 10:41:32	2022-02-11	Positive	Midlands	Gokwe South	Cheziya - 100162 - Clinic	2021-06-14	62021782	2021CC07081300745	1993-07-11	27	Married		1	18	1	Depo	Yes	Sometimes	Depo-Provera	0	0	1	0	0	0	0		New	Negative	No	1950 post thermo 1951	Nil	Not available	Nil	Thermocoagulation		2021-06-14	2021-12-09	Post treatment Review not done client is currently pregnant and EDD is 07/2022								259672456	eabeaecd-2999-43f0-a302-9c155edc4442
2022-02-10 16:45:04	2022-02-10 16:50:16	2022-02-10	Positive	Midlands	Kwekwe	Silobela - 101590 - District Hospital	2021-02-15	2202108	2021CC00016	1980-04-04	40	Widowed		2	22	2	Nil	Yes	Sometimes	None	0	0	0	0	0	1	0		New	Positive	Yes	3724	Wartson external genitalia	Pre-cancer High grade		LEEP		2021-02-25	2021-08-16									259688635	deec7103-60be-4013-8272-b978a327988d
2022-02-10 16:50:26	2022-02-10 16:56:04	2022-02-10	Positive	Midlands	Kwekwe	Silobela - 101590 - District Hospital	2021-02-15	2202115	2019CC00144	1977-06-06	43	Married		2	19	6	Nil	Yes	Sometimes	None	0	0	0	0	0	1	0		Repeat	Positive	Yes	3750	Breasts NAD	Pre-cancer High grade		LEEP		2021-05-31	2021-11-10									259688642	105be58e-02a0-4bec-8540-ca97debcef3c
2022-02-10 16:56:35	2022-02-10 17:05:05	2022-02-10	Positive	Midlands	Kwekwe	Silobela - 101590 - District Hospital	2021-02-18	2202135	2021CC00039	1987-09-19	33	Married		1	18	3	Nil	No	Sometimes	None	0	0	0	0	0	1	0		New	Positive	Yes		Warts on external genitalia	Not available		Not treated			2021-02-25									259688645	f05624b3-44c5-44de-a107-607d134cfd76
2022-02-10 17:05:10	2022-02-10 17:11:47	2022-02-10	Positive	Midlands	Kwekwe	Silobela - 101590 - District Hospital	2021-02-22	2202140	2019CC000130	1973-07-15	47	Married		3	3	3	Depo	No	Sometimes	Depo-Provera	0	0	1	0	0	0	0		Repeat	Positive	Yes	3880	Breasts NAD	Normal		LEEP		2021-02-25	2021-08-16									259688654	5b081547-2483-4709-a10e-797ed681a379
2022-02-10 17:12:16	2022-02-10 17:18:56	2022-02-10	Positive	Midlands	Kwekwe	Silobela - 101590 - District Hospital	2021-02-23	2202146	2021CC00049	1995-08-06	25	Separated		0	17	1	Nil	No	Sometimes	None	0	0	0	0	0	1	0		New	Positive	Yes	3912	Breasts NAD	Pre-cancer High grade		LEEP		2021-02-25	2021-08-16									259688660	e2567c43-7e3c-41a3-a20c-fa944f614348
2022-02-10 17:20:41	2022-02-10 17:26:43	2022-02-10	Positive	Midlands	Kwekwe	Silobela - 101590 - District Hospital	2021-02-24	2202152	2021CC00054	1979-12-23	41	Married		2	22	2	Control No	No	Always	Pill	1	0	0	0	0	0	0		New	Positive	Yes	Nil	Breast NAD	Pre-cancer High grade		LEEP		2021-02-25	2021-08-16									259688666	3232c0df-d6eb-4b17-bb58-c25e035ab0b4
2022-02-10 17:27:23	2022-02-10 17:33:12	2022-02-10	Positive	Midlands	Kwekwe	Silobela - 101590 - District Hospital	2021-03-05	3202126	2021CC00090	1995-07-06	25	Married		1	23	1	Nil	Yes	Sometimes	None	0	0	0	0	0	1	0		New	Positive	Yes	4145.4148	Breasts NAD	Not available		Thermocoagulation		2021-03-05	2021-09-16									259688670	ecb44cda-8da6-4406-85f5-694af9700c00
2022-02-10 17:33:48	2022-02-10 17:39:31	2022-02-10	Positive	Midlands	Kwekwe	Silobela - 101590 - District Hospital	2021-03-09	3202134	2021CC00097	1992-02-25	29	Married		2	21	3	Depo	No	Sometimes	Depo-Provera	0	0	1	0	0	0	0		New	Positive	Yes	4182	Breasts NAD	Not available		Thermocoagulation		2021-03-09	2021-09-09									259688677	335a152c-2026-426b-a42f-e2debdfb8b5a
2022-02-10 17:40:12	2022-02-10 17:47:15	2022-02-10	Positive	Midlands	Kwekwe	Silobela - 101590 - District Hospital	2021-03-16	3202162	2018CC00118B	1974-11-11	46	Widowed		5	17	5	Nil	No	Sometimes	None	0	0	0	0	0	1	0		New	Positive	Yes	4370	Breasts NAD	Pre-cancer High grade		LEEP		2021-04-23	2021-10-04									259688706	5a4a56c7-c5c8-436d-8b1e-668854cc12c9
2022-02-10 17:47:43	2022-02-10 17:52:58	2022-02-10	Positive	Midlands	Kwekwe	Silobela - 101590 - District Hospital	2021-03-17	3202176	2021CC00131	1977-02-23	44	Married		5	17	1	Control	No	Sometimes	Pill	1	0	0	0	0	0	0		New	Positive	Yes	4402		Pre-cancer High grade		LEEP		2021-02-23	2021-10-04									259688716	f8851f8e-229a-4ecc-b062-54e16584081a
2022-02-10 18:19:16	2022-02-10 18:24:35	2022-02-10	Positive	Midlands	Kwekwe	Silobela - 101590 - District Hospital	2021-03-22	3202184	2021CC00138	1981-06-24	39	Married		4	19	3	Control	No	Always	Pill	1	0	0	0	0	0	0		New	Positive	Yes	4486	Breasts NAD	Normal		LEEP		2021-05-31	2021-11-08									259688722	55a4a1c6-7e5f-4318-9688-3aa8cf28f38d
2022-02-10 18:25:03	2022-02-10 18:31:27	2022-02-10	Positive	Midlands	Kwekwe	Silobela - 101590 - District Hospital	2021-03-23	32021140	2021CC00140	1972-01-01	49	Widowed		2	17	2	Control	No	Sometimes	Pill	1	0	0	0	0	0	0		New	Positive	Yes	4493	Breasts NAD	Pre-cancer High grade		LEEP		2021-06-02	2021-10-11									259688728	7344690e-7be0-41de-9d3e-051ca2ec9756
2022-02-10 18:31:35	2022-02-10 18:38:27	2022-02-10	Positive	Midlands	Kwekwe	Silobela - 101590 - District Hospital	2021-03-22	32021141	2021CC141	1986-02-04	35	Married		4	16	5	Depo	Yes	Always	Depo-Provera	0	0	1	0	0	0	0		New	Positive	Yes	63	Breasts NAD	Not available		Thermocoagulation		2021-05-22	2022-11-14									259688736	c50c5bb8-725b-4009-b0c8-3a717f877a9e
2022-02-10 18:53:41	2022-02-10 19:00:18	2022-02-10	Positive	Midlands	Kwekwe	Silobela - 101590 - District Hospital	2021-03-23	3202198	2021CC00153	1989-06-25	31	Married		1	17	4	Jadelle	No	Always	Inplant	0	1	0	0	0	0	0		New	Positive	Yes	4228	Breasts NAD	Not available		Not treated			2021-04-23									259688742	50fe5d36-1e95-4a04-9f59-3070f4445059
2022-02-10 19:01:57	2022-02-10 19:09:44	2022-02-10	Positive	Midlands	Kwekwe	Silobela - 101590 - District Hospital	2021-03-29	32021136	2021CC00190	1995-03-03	26	Married		4	22	3	Control	No	Always	Pill	1	0	0	0	0	0	0		New	Positive	Yes	4630		Pre-cancer High grade		LEEP		2021-04-23	2021-10-11									259688750	d14bc423-5ed8-48b5-834c-41143038911d
2022-02-10 19:14:42	2022-02-10 19:31:43	2022-02-10	Positive	Midlands	Kwekwe	Silobela - 101590 - District Hospital	2021-03-29	32021139	2021CC00192	1998-09-22	22	Married		1	15	Control	Control	No	Control	Pill	1	0	0	0	0	0	0		New	Positive	Yes	4643	Breasts NAD	Not available		Not treated			2021-04-23									259688759	a6af508a-8cac-4a56-ba84-da9427533199
2022-02-10 19:32:12	2022-02-10 19:39:38	2022-02-10	Positive	Midlands	Kwekwe	Silobela - 101590 - District Hospital	2021-03-31	32021160	2021CC213	1975-02-08	46	Married		3	18	18	3	Yes	Always	Depo-Provera	0	0	1	0	0	0	0		New	Positive	Yes	4699		Pre-cancer High grade		LEEP		2021-04-23	2021-10-11									259688774	0c778204-8b9a-4948-ac41-0dd058e0f6ee
2022-02-11 05:36:21	2022-02-11 05:41:43	2022-02-11	Positive	Midlands	Kwekwe	Silobela - 101590 - District Hospital	2021-04-07	4202119	2021CC00235	1984-06-28	36	Married		3	16	4	Depo	No	Sometimes	Depo-Provera	0	0	1	0	0	0	0		New	Positive	Yes	4762		Not available		Thermocoagulation		2021-04-12	2021-10-11									259688796	1b9fe826-fc9a-4153-9148-e438e8736fc9
2022-02-11 05:42:05	2022-02-11 05:47:38	2022-02-11	Positive	Midlands	Kwekwe	Silobela - 101590 - District Hospital	2021-04-07	4202124	2021CC00240	1977-10-27	43	Married		5	19	2	Depo	No	Sometimes	Depo-Provera	0	0	1	0	0	0	0		New	Positive	Yes	4776		Pre-cancer High grade		LEEP		2021-04-23	2021-10-11									259688801	738cfafb-208b-4c1d-8f34-534d94b5932f
2022-02-11 05:47:43	2022-02-11 05:53:18	2022-02-11	Positive	Midlands	Kwekwe	Silobela - 101590 - District Hospital	2021-04-08	4202138	2020CC00055	1980-09-05	40	Married		1	16	2	Nil	Yes	Never	None	0	0	0	0	0	1	0		New	Positive	Yes	4813		Normal		LEEP		2021-04-23	2021-10-11									259688818	08a0bacc-5a38-462d-82b5-b64ca490af25
2022-02-11 05:54:13	2022-02-11 06:01:32	2022-02-11	Positive	Midlands	Kwekwe	Silobela - 101590 - District Hospital	2021-04-08	4202141	2021CC00256	1991-12-17	29	Married		2	23	3	Depo	No	Sometimes	Depo-Provera	0	0	1	0	0	0	0		New	Positive	Yes	4819		Not available		Not treated			2021-04-12									259688824	24e1239f-f993-4193-a6fc-4a138414aa89
2022-02-11 07:12:58	2022-02-11 07:22:57	2022-02-11	Positive	Midlands	Kwekwe	Silobela - 101590 - District Hospital	2021-04-22	4202181	2021CC00310	1991-03-20	30	Married		2	16	1	Control no	No	Never	Pill	1	0	0	0	0	0	0		New	Positive	Yes	5015	Breasts NAD	Not available		Thermocoagulation		2021-06-04	2021-11-08									259688831	73bddc73-4739-4172-8a43-19b3cdb0bc46
2022-02-11 07:23:07	2022-02-11 07:29:02	2022-02-11	Positive	Midlands	Kwekwe	Silobela - 101590 - District Hospital	2021-04-22	4202185	2021CC313	1992-12-15	28	Married		4	16	4	Depo	No	Sometimes	Depo-Provera	0	0	1	0	0	0	0		New	Positive	Yes	5022		Normal		LEEP		2021-05-31	2021-11-30									259688841	edf0f7a6-c482-4edd-a3af-a8fed615b6b8
2022-02-11 07:29:09	2022-02-11 07:35:49	2022-02-11	Positive	Midlands	Kwekwe	Silobela - 101590 - District Hospital	2021-04-22	4202186	2021CC314	1994-06-06	26	Married		2	17	3	Depo	No	Always	Depo-Provera	0	0	1	0	0	0	0		New	Positive	Yes	5026		Not available		Not treated			2022-01-10									259688847	45544b07-09b7-4820-9335-612b80d4c732
2022-02-11 07:36:06	2022-02-11 07:41:24	2022-02-11	Positive	Midlands	Kwekwe	Silobela - 101590 - District Hospital	2021-04-23	4202190	2021CC00318	1989-07-03	31	Separated		3	18	4	Control	No	Always	Pill	1	0	0	0	0	0	0		New	Positive	Yes	5039		Not available		Thermocoagulation			2021-04-23									259688856	0c085254-9088-44ae-8478-fbbc7f07a544
2022-02-11 07:41:50	2022-02-11 07:47:31	2022-02-11	Positive	Midlands	Kwekwe	Silobela - 101590 - District Hospital	2021-04-26	42021325	2021CC00325	2002-10-04	18	Married		1	16	3	Deponever	No	Never	Depo-Provera	0	0	1	0	0	0	0		New	Negative		5062k		Normal		LEEP		2021-05-31	2021-11-30									259688862	ff95fe20-ac67-44ca-8bc9-272c340fc376
2022-02-11 07:47:46	2022-02-11 07:52:31	2022-02-11	Positive	Midlands	Kwekwe	Silobela - 101590 - District Hospital	2021-05-26	42021100	2021CC00326	1988-04-03	33	Married		3	20	1	Depo	No	Sometimes	Depo-Provera	0	0	1	0	0	0	0		New	Positive	Yes	5069		Not available		Thermocoagulation		2021-04-26	2021-11-08									259688871	51e40828-5817-4b45-84d7-5cabab2be357
2022-02-11 07:53:23	2022-02-11 08:01:48	2022-02-11	Positive	Midlands	Kwekwe	Silobela - 101590 - District Hospital	2021-04-30	42021114	2012A00071	1988-08-05	32	Separated		1	18	18	Control	No	Sometimes	Pill	1	0	0	0	0	0	0		Repeat	Positive	Yes	5146		Not available		Not treated			2021-05-31									259688876	ae5267a1-adba-42aa-b6ef-8a9ba118a2a9
2022-02-11 08:02:05	2022-02-11 08:10:43	2022-02-11	Positive	Midlands	Kwekwe	Silobela - 101590 - District Hospital	2021-04-29	42021123	2021CC00348	1976-06-27	44	Married		3	17	5	Depo	Yes	Sometimes	Pill	1	0	0	0	0	0	0		New	Positive	Yes	5160		Pre-cancer High grade		LEEP		2021-05-31	2021-11-08									259688883	0bf5ce94-9c57-40c7-8418-91878b7b5cc8
2022-02-11 08:11:11	2022-02-11 08:17:29	2022-02-11	Positive	Midlands	Kwekwe	Silobela - 101590 - District Hospital	2021-04-29	42021127	2021CC00352	1999-12-03	21	Married		0	19	3	Nil	No	Sometimes	None	0	0	0	0	0	1	0		New	Positive	Yes	5171		Not available		Thermocoagulation		2021-07-09	2022-01-07									259688890	22f7aa95-589e-4d6c-b0ce-c6b346c36424
2022-02-11 08:26:34	2022-02-11 09:01:08	2022-02-11	Positive	Midlands	Kwekwe	Silobela - 101590 - District Hospital	2021-05-05	5202108	2021CC00357	1991-11-01	29	Separated		2	18	4	Jadelle	No	Sometimes	Inplant	0	1	0	0	0	0	0		New	Positive	Yes	5199	No	Normal		LEEP		2021-05-31	2021-11-30									259688894	1b131089-40c5-466f-b092-d2595920a38a
2022-02-11 08:33:01	2022-02-11 09:00:23	2022-02-11	Positive	Midlands	Kwekwe	Silobela - 101590 - District Hospital	2021-05-05	5202109	2021CC00358	1989-09-21	31	Married		1	19	1	Jadelle	Yes	Never	Inplant	0	1	0	0	0	0	0		New	Positive	Yes	5201		Pre-cancer High grade		LEEP		2021-05-31	2021-11-08									259688905	2524f453-5e57-4355-8e66-3c1dda65b8c1
2022-02-11 09:01:30	2022-02-11 09:05:39	2022-02-11	Positive	Midlands	Kwekwe	Silobela - 101590 - District Hospital	2021-05-06	5202116	2021CC00364	1973-02-11	48	Widowed		3	22	1	Control	No	Sometimes	Pill	1	0	0	0	0	0	0		New	Positive	Yes	5222		Normal		LEEP		2021-05-31	2021-11-08									259688911	dac0c143-a461-4f50-b1ab-3e56bb106fdf
2022-02-11 09:05:53	2022-02-11 09:10:20	2022-02-11	Positive	Midlands	Kwekwe	Silobela - 101590 - District Hospital	2021-05-11	5202137	2021CC391	1974-09-10	46	Married		2	17	4	Nil	No	Always	None	0	0	0	0	0	1	0		New	Positive	Yes	5288		Not available		Not treated			2021-05-31									259688928	be70bf51-603b-43c3-a641-5386f5c37df4
2022-02-11 09:10:57	2022-02-11 09:16:26	2022-02-11	Positive	Midlands	Kwekwe	Silobela - 101590 - District Hospital	2021-05-17	5202154	2021CC405	1984-11-26	36	Married		4	16	6	Control	No	No	Pill	1	0	0	0	0	0	0		New	Positive	Yes	5372		Pre-cancer High grade		LEEP		2021-08-25	2022-02-07									259688947	3a3352e1-8f37-4170-b258-a27d34fc3bb3
2022-02-11 09:17:03	2022-02-11 09:23:54	2022-02-11	Positive	Midlands	Kwekwe	Silobela - 101590 - District Hospital	2021-05-19	52021416	2021CC416	1974-06-06	46	Married		0	18	04	Nil	No	Sometimes	None	0	0	0	0	0	1	0		New	Positive	Yes	5398		Pre-cancer High grade		LEEP		2021-03-31	2021-11-08									259688954	d3aebf46-6b52-4282-87df-790b4de6e16e
2022-02-11 09:24:16	2022-02-11 09:30:59	2022-02-11	Positive	Midlands	Kwekwe	Silobela - 101590 - District Hospital	2021-05-19	522170	2021CC00421	1966-06-16	54	Widowed		2	23	2	Control	No	Sometimes	Pill	1	0	0	0	0	0	0		New	Positive	Yes	5420		Pre-cancer High grade		LEEP		2021-05-31	2021-11-08									259688976	476545d5-89b9-4d0c-ad6a-9c4fda287468
2022-02-11 09:31:43	2022-02-11 09:38:18	2022-02-11	Positive	Midlands	Kwekwe	Silobela - 101590 - District Hospital	2021-05-28	52021105	2021CC00454	1972-07-16	48	Married		5	19	5	Depo	Yes	Never	Depo-Provera	0	0	1	0	0	0	0		New	Positive	Yes	5558		Pre-cancer High grade		LEEP		2021-05-31	2021-11-08									259689004	a87917f4-80b9-473f-a593-b7bcb8ba411a
2022-02-11 09:42:14	2022-02-11 09:51:48	2022-02-11	Positive	Midlands	Kwekwe	Silobela - 101590 - District Hospital	2021-06-07	6202124	2021CC479	1972-11-07	48	Widowed		5	14	2	Depo	Yes	Nevrt	Depo-Provera	0	0	1	0	0	0	0		New	Positive	Yes	5632		Not available		Not treated			2021-08-25									259689013	bf3179e0-ddb4-4cf1-8981-ea1814924d33
2022-02-11 09:53:14	2022-02-11 09:57:14	2022-02-11	Positive	Midlands	Kwekwe	Silobela - 101590 - District Hospital	2021-06-17	62021399	2021CC00399	1997-09-10	23	Married		2	19	1	Secure	No	Never	Pill	1	0	0	0	0	0	0		Repeat	Negative		5788		Not available		Not treated			2021-08-25									259689019	725cf763-3f2c-4afb-9b0b-a5dec1456f42
2022-02-11 09:58:01	2022-02-11 10:02:59	2022-02-11	Positive	Midlands	Kwekwe	Silobela - 101590 - District Hospital	2021-06-29	62021114	2021CC00562	1979-10-27	41	Married		3	18	3	Jadelle	No	Never	Pill	1	0	0	0	0	0	0		New	Positive	Yes	5885		Pre-cancer High grade		LEEP		2021-08-25	2022-02-07									259689031	da367808-b970-4996-9285-6d59285d4021
2022-02-11 10:03:42	2022-02-11 10:09:07	2022-02-11	Positive	Midlands	Kwekwe	Silobela - 101590 - District Hospital	2021-07-07	7202120	2021CC605	1980-10-19	40	Married		2	18	2	Control	No	Sometimes	Pill	1	0	0	0	0	0	0		New	Positive	Yes	5967	Severe Warts on vulva	Pre-cancer High grade		LEEP		2021-08-25	2022-02-07									259689038	62b2928c-2567-4bf3-8310-50e456e67f30
2022-02-11 10:12:49	2022-02-11 10:18:51	2022-02-11	Positive	Midlands	Kwekwe	Silobela - 101590 - District Hospital	2021-07-26	4202151	2021CC00634	1975-05-14	46	Married		2	18	5	Condom	No	Always	Other(specify)	0	0	0	0	0	0	1	Condom	New	Positive	Yes	6080		Pre-cancer High grade		LEEP		2021-08-25	2022-02-07									259689045	c5e8be24-9b93-4019-8e57-1ad37e31a77f
2022-02-11 10:19:19	2022-02-11 10:24:47	2022-02-11	Positive	Midlands	Kwekwe	Silobela - 101590 - District Hospital	2021-08-06	8202114	2021CC00655	1981-10-07	39	Married		3	17	2	Control	No	No	Pill	1	0	0	0	0	0	0		New	Positive	Yes	6142 6144		Not available		Not treated			2021-08-25									259689055	a7a877eb-4cbf-4eb0-8128-5b5d97f77048
2022-02-11 10:25:11	2022-02-11 10:52:45	2022-02-11	Positive	Midlands	Kwekwe	Silobela - 101590 - District Hospital	2021-08-16	8202122	2021CC00007	1979-07-07	42	Married		2	16	2	Condom	Yes	Sometimes	Other(specify)	0	0	0	0	0	0	1	Condom	Post Treatment	Positive	Yes	6184		Normal		LEEP		2021-08-25	2022-02-07									259689059	aee111f8-81ae-47d8-ae28-0193d2eec513
2022-02-11 10:53:24	2022-02-11 10:57:44	2022-02-11	Positive	Midlands	Kwekwe	Silobela - 101590 - District Hospital	2021-08-17	8202132	2021CC00666	1980-05-18	41	Married		3	21	2	Control	Yes	No	Pill	1	0	0	0	0	0	0		New	Positive	Yes	6204		Pre-cancer High grade		LEEP		2021-08-25	2022-02-07									259689067	91712e02-0233-4c2f-96a2-3fa87421c55a
2022-02-11 10:57:56	2022-02-11 11:05:18	2022-02-11	Positive	Midlands	Kwekwe	Silobela - 101590 - District Hospital	2021-08-23	8202139	2021CC00673	1983-07-26	38	Married		2	20	2	Control	No	Sometimes	Pill	1	0	0	0	0	0	0		New	Positive	Yes	6238		Pre-cancer High grade		LEEP		2021-08-25	2022-02-07									259689075	bfe4694a-237d-4da4-ae56-499e690f3b61
2022-02-11 11:07:37	2022-02-11 11:12:39	2022-02-11	Positive	Midlands	Kwekwe	Silobela - 101590 - District Hospital	2021-09-14		2021CC00784	1986-02-27	35	Single		2	16	3	Depo	No	Sometimes	Depo-Provera	0	0	1	0	0	0	0		New	Positive	Yes	6452		Not available		Not treated			2022-02-24									259689108	86d54647-8189-4979-9af8-4ff25939ec9b
2022-02-11 11:12:58	2022-02-11 11:56:35	2022-02-11	Positive	Midlands	Kwekwe	Silobela - 101590 - District Hospital	2021-09-15	9202139	2021CC00756	1998-06-06	23	Married		2	18	1	Depo	No	Never	Depo-Provera	0	0	1	0	0	0	0		New	Negative		6465		Not available		Not treated			2022-02-24									259689120	25601af8-cf4e-453c-be5b-3706b24dc5cb
2022-02-11 11:57:04	2022-02-11 12:11:09	2022-02-11	Positive	Midlands	Kwekwe	Silobela - 101590 - District Hospital	2021-09-09	9202181	2021CC00792	1994-12-26	26	Separated		2	16	10	Depo	Yes	Sometimes	Depo-Provera	0	0	1	0	0	0	0		New	Positive	Yes	6589		Not available		Not treated			2022-02-24									259689126	df080716-4786-4906-a63e-c3bbcc16733e
2022-02-11 12:11:39	2022-02-11 12:18:09	2022-02-11	Positive	Midlands	Kwekwe	Silobela - 101590 - District Hospital	2020-11-12	11202001	2020CC00528	1982-07-28	38	Separated		2	21	3	Nil	No	Never	None	0	0	0	0	0	1	0		New	Positive	Yes	3551 3552	Cervicitis	Not available		Cryotherapy		2020-11-12	2021-05-18									259689156	15d50dee-81b0-4207-93af-d5774f074913
2022-02-11 12:18:50	2022-02-11 12:26:52	2022-02-11	Positive	Midlands	Kwekwe	Silobela - 101590 - District Hospital	2020-11-12	11202004	2020CC00530	1987-10-10	33	Separated		2	21	3	Pills	Yes	Never	Pill	1	0	0	0	0	0	0		New	Positive	Yes	3556 3559 3561		Not available		Cryotherapy		2020-11-11	2021-05-12									259689172	1d94d9b0-ce7a-41c8-b6cb-efbcf23efb7f
2022-02-11 12:27:39	2022-02-11 12:33:43	2022-02-11	Positive	Midlands	Kwekwe	Silobela - 101590 - District Hospital	2020-11-12	11202018	2020CC00540	1992-02-11	28	Single		0	26	3	Nil	No	Sometimes	None	0	0	0	0	0	1	0		New	Positive	Yes	3590 3591 3593		Not available		Not treated			2021-02-25	Client currently pregnant								259689180	aee5ae6a-ec5f-4e12-97cb-044d21a6ed0d
2022-02-11 12:34:07	2022-02-11 12:41:35	2022-02-11	Positive	Midlands	Kwekwe	Silobela - 101590 - District Hospital	2020-11-12	11202020	2020CC00541	1998-08-10	22	Married		1	20	2	Pills	Yes	Always	Pill	1	0	0	0	0	0	0		New	Positive	Yes	3595		Pre-cancer High grade		LEEP		2021-05-31	2021-11-08									259689185	2d2bb028-7abc-4563-be30-d51b4654c2d6
2022-02-11 12:42:24	2022-02-11 12:47:42	2022-02-11	Positive	Midlands	Kwekwe	Silobela - 101590 - District Hospital	2020-11-23	11202030	2020CC00549	1970-02-11	50	Widowed		1	15	2	Nil	Yes	Never	None	0	0	0	0	0	1	0		New	Positive	Yes	3600	Breasts NAD	Pre-cancer High grade		LEEP		2021-05-31	2021-11-08									259689194	87a0f967-9fde-42be-9c59-b2ac5b23cdee
2022-02-11 12:48:11	2022-02-11 12:56:00	2022-02-11	Positive	Midlands	Kwekwe	Silobela - 101590 - District Hospital	2020-12-16	12202012	Nil	1984-02-11	36	Married		0	18	1	Nil	No	Never	None	0	0	0	0	0	1	0		New	Positive	Yes			Not available		Cryotherapy		2020-12-16	2021-06-15									259689203	5edb78a5-aebf-41bf-b5f3-8d259f5d1903
2022-02-11 12:56:20	2022-02-11 13:01:00	2022-02-11	Positive	Midlands	Kwekwe	Silobela - 101590 - District Hospital	2020-12-21	12202014	2020CC00694	1987-12-21	33	Married		5	19	1	Pills	Yes	No	Pill	1	0	0	0	0	0	0		New	Negative				Pre-cancer High grade		LEEP		2021-05-31	2021-11-08									259689213	866e7f86-8017-4af4-a5f1-9452ff94d01c
2022-02-11 13:01:10	2022-02-11 13:05:55	2022-02-11	Positive	Midlands	Kwekwe	Silobela - 101590 - District Hospital	2020-12-31	12202016	Nil	1950-02-11	70	Widowed		7	17	3	Pills	Yes	Never	Pill	1	0	0	0	0	0	0		Repeat	Positive	Yes	3772		Not available		Cryotherapy		2020-12-31	2021-06-30									259689220	edbd60f5-a6c2-47fe-93f3-1f7dc37083b3
2022-02-11 04:19:51	2022-02-11 04:24:43	2022-02-11	Positive	Manicaland	Buhera	Chiweshe - 100324 - Clinic	2020-11-16	11202017	0101312020cc00016	1983-03-12	37	Widowed		4	18	2	Coc	No	Never	Pill	1	0	0	0	0	0	0		New	Positive	Yes	9736	Nil	Not available		Not treated			2020-12-12	N								259705911	be0c4586-c2ce-4e3f-a5ad-ddebcbc853ea
2022-02-11 04:25:38	2022-02-11 04:31:49	2022-02-11	Suspicious Cancer	Manicaland	Buhera	Chiweshe - 100324 - Clinic	2021-03-11	3202109	0101312021cc00043	1973-02-11	48	Married		12	22	2	Coc	No	Yes	Pill	1	0	0	0	0	0	0		New	Positive	Yes	4610	Nil	Not available		Not treated			2021-04-06	Punch biopsy not done.Client not reachable								259705913	4faf2fa3-ed4d-491a-80a9-12ee345fc615
2022-02-11 04:32:14	2022-02-11 04:38:35	2022-02-11	Positive	Manicaland	Buhera	Chiweshe - 100324 - Clinic	2021-03-11	3202113	0101132021cc00047	1984-09-03	36	Married		3	20	2	Coc	No	Never	Pill	1	0	0	0	0	0	0		New	Positive	Yes	4624	Nil	Pre-cancer High grade		LEEP		2021-12-04	2022-01-17	Well								259705915	669947b2-4664-4680-b232-d1e1673e41ad
2022-02-11 04:40:35	2022-02-11 04:44:20	2022-02-11	Positive	Manicaland	Buhera	Chiweshe - 100324 - Clinic	2021-03-11	3202114	0101312021cc00048	1989-12-25	31	Married		3	20	2	Coc	No	Never	Pill	1	0	0	0	0	0	0		New	Positive	Yes	4625	Nil	Pre-cancer High grade		LEEP		2021-03-24	2021-05-06	Well								259705919	597de648-d56b-482f-a1be-0795b611aa09
2022-02-11 04:47:06	2022-02-11 04:51:16	2022-02-11	Positive	Manicaland	Buhera	Chiweshe - 100324 - Clinic	2021-03-11	3202150	0101312021cc00077	1978-12-05	42	Married		5	19	2	Jadelle	No	Yes	Inplant	0	1	0	0	0	0	0		New	Positive	Yes	4733	Nil	Other (specify)	Chronic inflammation	LEEP		2021-03-24	2021-04-06	Well								259705922	5bab1504-af55-43da-adc7-7e49979b5c97
2022-02-11 08:18:49	2022-02-11 08:26:55	2022-02-11	Suspicious Cancer	Manicaland	Buhera	Munyanyi - 101110 - Clinic	2021-06-18	6202114	0101192021cc00097	1973-08-02	47	Widowed		3	15	2	Condoms	No	Yes	None	0	0	0	0	0	1	0		New	Positive	Yes	8748	Nil	Cancer		Hysterectomy(Vag/Abd)		2022-01-19	2022-01-31	Hysterectomy done at Parirenyatwa hospital								259705946	9aa899b7-aaa0-4b37-b5de-9342fbe18c82
2022-02-11 11:45:41	2022-02-11 11:50:18	2022-02-11	Positive	Manicaland	Buhera	Chimbudzi - 100210 - Clinic	2021-02-24	2202105	00116/18	1985-03-22	35	Married		2	17	2	Coc	No	Yes	Pill	1	0	0	0	0	0	0		Repeat	Positive	Yes	3697	Nil	Pre-cancer High grade		LEEP		2021-03-04	2021-04-13	Well								259705960	4ec8b556-8c81-40d5-a76f-e5a4ea01be92
2022-02-11 11:50:40	2022-02-11 11:54:47	2022-02-11	Positive	Manicaland	Buhera	Chimbudzi - 100210 - Clinic	2021-06-26	6202130	0101172021cc00076	1987-01-07	34	Married		4	21	1	Coc	No	Never	Pill	1	0	0	0	0	0	0		New	Negative		9228	Nil	Not available		Thermocoagulation		2021-06-25	2021-08-06	Well								259705962	5f33bb41-5d45-4c74-956c-b6393e67cf8e
2022-02-11 12:23:11	2022-02-11 12:27:43	2022-02-11	Positive	Manicaland	Buhera	Chirozva - 100274 - Clinic	2021-01-18	1202105	0101292021cc0005	1980-11-28	40	Married		3	20	2	Coc	No	Never	Pill	1	0	0	0	0	0	0		New	Negative		2262	Nil	Normal		LEEP		2021-02-03	2021-03-14	Well								259705977	7ed10326-c52f-494a-b545-721f29e2a334
2022-02-11 13:18:20	2022-02-11 13:34:16	2022-02-11	Positive	Manicaland	Buhera	Nerutanga - 101231 - Clinic	2021-01-27	2	0101372021cc00002	1976-09-05	44	Widowed		5	14	6	Coc	No	Yes	Pill	1	0	0	0	0	0	0		New	Positive	Yes	2731	Nil	Pre-cancer High grade		LEEP		2021-02-03	2021-03-08	Well								259705993	508cd835-7298-445f-abad-7cf73df53224
2022-02-11 13:37:02	2022-02-11 13:44:38	2022-02-11	Positive	Manicaland	Buhera	Nerutanga - 101231 - Clinic	2021-01-27	1202118	0101372021cc009018	1989-12-25	31	Married		3	21	1	Coc	No	Never	Pill	1	0	0	0	0	0	0		New	Positive	Yes	2783	Nil	Not available		Thermocoagulation		2022-02-09	2022-03-23	Well								259705996	9da63cac-0225-4f4c-97ef-a87b44b9eb9e
2022-02-11 13:45:09	2022-02-11 13:49:04	2022-02-11	Positive	Manicaland	Buhera	Nerutanga - 101231 - Clinic	2021-05-21	5202107	0101372021cc00062	1982-01-01	39	Married		4	22	4	Coc	No	Yes	Pill	1	0	0	0	0	0	0		New	Positive	Yes	7477	Nil	Not available		Thermocoagulation		2021-05-21	2021-07-06	Well								259705998	9e5c268c-60e5-4bcc-ad20-bbf1e0fb8c49
2022-02-11 13:50:02	2022-02-11 13:55:30	2022-02-11	Positive	Manicaland	Buhera	Nerutanga - 101231 - Clinic	2021-05-05	5202109	0101372021cc00064	1991-09-21	29	Single		3	15	100	Coc	No	Yes	Pill	1	0	0	0	0	0	0		Repeat	Positive	Yes	7483	Nil	Not available		Not treated			2021-05-24	Well								259706001	ccb6c41d-125f-4436-9da4-cd0b745739a1
2022-02-07 21:29:52	2022-02-07 21:42:39	2022-02-07	Positive	Midlands	Gokwe South	Chitave - 100291 - Clinic	2021-08-31	83	2021CC070816-00061	1982-08-29	39	Widowed		2	19	1	None	No	Never used	None	0	0	0	0	0	1	0		New	Positive	Yes	7218	None	Pre-cancer High grade	High Grade squamous intraepithial lesion, excision complete.	LEEP	LEEP	2021-09-21	2022-03-29	None								259725203	cd246282-1dfc-4b96-bdcc-8b3889d123b2
2022-02-09 09:13:59	2022-02-09 09:21:09	2022-02-09	Positive	Midlands	Gokwe South	Gawa - 100497 - Clinic	2021-02-18	12	2021CC070826-00012	1985-06-16	35	Married		5	18	5	Control	No	Sometimes	Pill	1	0	0	0	0	0	0		New	Positive	Yes	0016 0018	None	Not available	None	Thermocoagulation	None	2021-01-18	2021-07-19	None								259725232	9254030f-f58a-4130-9fc5-e52661a46fb3
2022-02-09 13:22:00	2022-02-09 13:30:28	2022-02-09	Positive	Midlands	Gokwe South	Mateta - 100951 - Rural Health Centre	2020-11-11	1	2020CC07080600001	1990-05-07	30	Married		5	16	3	Control	No	Always	Pill	1	0	0	0	0	0	0		New	Positive	Yes	1362	Nil	Not available	Not applicable	Cryotherapy	Nil	2020-11-12	2021-05-12	She finally came for review on 22/4/21 and tested VIAC negative								259727065	81c03493-19a6-4167-adf4-01e05789efca
2022-02-09 13:30:39	2022-02-09 13:36:29	2022-02-09	Positive	Midlands	Gokwe South	Mateta - 100951 - Rural Health Centre	2021-02-16	26	2021CC07080600025	1973-06-06	47	Married		5	18	1	Nil	No	Sometimes	None	0	0	0	0	0	1	0		New	Positive	Yes	0337	Nil	Not available	Not applicable	Thermocoagulation	None	2021-02-16	2021-08-17	Did not come for review								259727071	7137320b-ad9e-4e31-903d-879f5f1cdff9
2022-02-09 13:36:55	2022-02-09 13:47:15	2022-02-09	Positive	Midlands	Gokwe South	Mateta - 100951 - Rural Health Centre	2021-08-19	128	2021CC070806001175	1989-12-25	31	Married		5	18	2	POP	No	Sometimes	Pill	1	0	0	0	0	0	0		New	Positive	Yes	6970 & 6971	Nil	Not available	Not applicable	Thermocoagulation	Nil	2021-08-19	2022-02-08	To be followed up								259727076	3a15a4d0-e053-4777-b19c-383e2ca984f2
2022-02-09 13:47:27	2022-02-09 13:58:02	2022-02-09	Positive	Midlands	Gokwe South	Mateta - 100951 - Rural Health Centre	2021-08-19	144	2020CC07080600133	1986-10-19	34	Married		2	18	2	Nil	No	Never used	None	0	0	0	0	0	1	0		New	Positive	Yes	6989	Nil	Not available	Not applicable	Thermocoagulation	Nil	2021-02-19	2022-02-08	Still to be followed up								259727081	b322f4e4-cca8-47b5-bc9d-c9d2826f74ee
2022-02-09 13:58:12	2022-02-09 14:03:42	2022-02-09	Positive	Midlands	Gokwe South	Mateta - 100951 - Rural Health Centre	2021-08-19	146	2021CC07080600135	1975-04-03	46	Married		3	18	1	Nil	No	Never	None	0	0	0	0	0	1	0		New	Positive	Yes	6995	Nil	Not available	Not applicable	Thermocoagulation	Nil	2021-02-19	2022-02-09	To be followed up								259727087	81f163d2-af90-4d23-8e68-8ce0b77ab96f
2022-02-09 14:03:47	2022-02-09 14:12:40	2022-02-09	Positive	Midlands	Gokwe South	Mateta - 100951 - Rural Health Centre	2021-08-19	147	2021CC07080600136	1980-12-05	40	Married		6	18	1	Nil	No	Never used	None	0	0	0	0	0	1	0		New	Positive	Yes	6998/7000		Not available	Not applicable	Thermocoagulation	Nil	2021-08-19	2022-02-08	To be followed up								259727089	6e00104b-29d0-4b4a-841d-243cb6055778
2022-02-09 14:13:13	2022-02-09 14:19:51	2022-02-09	Positive	Midlands	Gokwe South	Mateta - 100951 - Rural Health Centre	2021-08-19	162	2021CC07080600150	1982-06-26	39	Married		2	19	3	Condoms	No	Always	None	0	0	0	0	0	1	0		New	Positive	Yes	7018/19	Nil	Not available	Not applicable	Thermocoagulation	None	2021-08-19	2022-02-08	Still to be followed up								259727095	26d7eb00-0cc3-46fd-a696-5309203f7462
2022-02-09 14:21:52	2022-02-09 14:28:36	2022-02-09	Positive	Midlands	Gokwe South	Mateta - 100951 - Rural Health Centre	2021-08-19	165	2020CC07080600153	1982-08-12	39	Married		2	18	2	Condoms	No	Always	None	0	0	0	0	0	1	0		New	Positive	Yes			Not available	Not applicable	Thermocoagulation	None	2021-08-19	2022-02-08	To be followed up								259727099	2ceddc3c-7c29-4b47-a79a-c857569f17d0
2022-02-09 14:31:28	2022-02-09 14:37:46	2022-02-09	Positive	Midlands	Gokwe South	Mateta - 100951 - Rural Health Centre	2021-02-25		2021CC07080600180	1993-09-23	27	Married		3	16	2	Control	No	At times	Pill	1	0	0	0	0	0	0		New	Positive	Yes	7566/7	Nil	Not available	Not applicable	Thermocoagulation	Ñil	2021-10-25	2022-04-29	To be reminded when moving towards the review date.								259727104	3447fbbb-c841-4aca-b1ae-298b6b05fb95
2022-02-09 14:38:14	2022-02-09 14:52:33	2022-02-09	Positive	Midlands	Gokwe South	Mateta - 100951 - Rural Health Centre	2021-10-25	199	2021CC07080600185	1976-09-02	45	Married		4	18	1	Control	No	Never used	Pill	1	0	0	0	0	0	0		New	Positive	Yes	7573 & 7574	Nil	Not available	Not applicable	Thermocoagulation	None	2021-10-25	2022-04-25	Still to go for review								259727109	7e26cf3c-545b-45bf-b37d-6a1b6408a1e4
2022-02-11 13:30:11	2022-02-11 13:36:03	2022-02-11	Positive	Midlands	Kwekwe	Nyoni - 101387 - Rural Health Centre	2020-11-12	11202003	2020CC00422	1984-06-27	36	Married		3	14	4	Nil	Yes	Never	None	0	0	0	0	0	1	0		New	Positive	Yes	6195,6196		Normal		LEEP		2020-12-09	2021-06-09									259746897	cfe4d1d5-cef0-4b0f-8672-e543bbe15f10
2022-02-11 13:48:12	2022-02-11 13:55:07	2022-02-11	Positive	Midlands	Kwekwe	Nyoni - 101387 - Rural Health Centre	2021-02-10	2202107	2021CC00006	1979-02-11	41	Married		2	18	2	Condom	No	always	Other(specify)	0	0	0	0	0	0	1	Condom	New	Positive	Yes	0819 to 0821		Pre-cancer High grade		LEEP		2021-02-25	2021-08-09									259746939	d4bba4d9-3b20-4eb8-9e75-0d4b4bed1909
2022-02-11 13:55:19	2022-02-11 14:02:26	2022-02-11	Positive	Midlands	Kwekwe	Silobela - 101590 - District Hospital	2022-02-10	2202109	2021CC00012	1976-03-28	45	Married		8	17	3	Jadelle	No	Sometimes	Inplant	0	1	0	0	0	0	0		New	Positive	Yes	0833,0834,0835		Pre-cancer High grade		LEEP		2021-02-25	2021-08-16									259746982	4d928c48-ad0f-4ee5-bea6-8f5782742e65
2022-02-11 14:02:30	2022-02-11 14:10:05	2022-02-11	Positive	Midlands	Kwekwe	Nyoni - 101387 - Rural Health Centre	2021-06-22	6202115	2021CC00028	1980-10-05	40	Single		4	17	3	Control	No	Sometimes	Pill	1	0	0	0	0	0	0		New	Positive	Yes	7836 7838		Not available		Not treated			2021-02-25									259747042	cc6a43ac-46f7-47ec-acde-367cf7c93c7b
2022-02-11 14:11:14	2022-02-11 14:15:57	2022-02-11	Positive	Midlands	Kwekwe	Nyoni - 101387 - Rural Health Centre	2021-06-22	6202122	2021CC00034	1980-01-15	41	Married		4	16	2	Nil	No	Sometimes	None	0	0	0	0	0	1	0		New	Positive	Yes	7845-7847		Pre-cancer High grade		LEEP		2021-08-25	2022-02-07									259747147	11f3b10a-9140-45cf-a160-e2467d8642ca
2022-02-11 14:18:33	2022-02-11 14:22:19	2022-02-11	Positive	Midlands	Kwekwe	Nyoni - 101387 - Rural Health Centre	2021-08-11	8202102	2021CC0050	1973-11-11	47	Married		6	21	1	Control	No	Sometimes	Pill	1	0	0	0	0	0	0		New	Positive	Yes	6157		Not available		Not treated			2021-08-25									259747160	86486855-d821-4edf-a9bf-c4fdefc7672c
2022-02-11 14:23:47	2022-02-11 14:41:42	2022-02-11	Positive	Midlands	Kwekwe	Nyoni - 101387 - Rural Health Centre	2021-08-24	11202119	2021CC00064	1975-03-08	46	Married		4	18	1	Depo	No	Sometimes	Depo-Provera	0	0	1	0	0	0	0		New	Positive	Yes	6264		Not available		Thermocoagulation		2021-08-24	2022-02-07									259747181	965a2a10-af99-47f2-8b7d-6577f022b93a
2022-02-11 14:42:29	2022-02-11 14:47:48	2022-02-11	Positive	Midlands	Kwekwe	Exchange - 100457 - Clinic	2020-12-09	12202005	2020CC00003	2020-12-01	0	Married		5	21	3	Depo	No	Never	Depo-Provera	0	0	1	0	0	0	0		New	Positive	Yes	0345 0346		Normal		LEEP		2020-12-09	2021-06-15									259747200	43bb271d-f982-486b-a2f9-d6df83f2ff0e
2022-02-11 14:48:39	2022-02-11 14:52:48	2022-02-11	Positive	Midlands	Kwekwe	Exchange - 100457 - Clinic	2020-12-01	12202011	2020CC00006	1985-09-09	35	Married		3	27	2	Secure	No	Sometimes	Pill	1	0	0	0	0	0	0		New	Positive	Yes	3616 3619		Pre-cancer High grade		LEEP		2021-04-23	2021-10-11									259747249	bcaff08f-43a3-49c5-a0af-a7708f272375
2022-02-11 14:53:17	2022-02-11 14:57:20	2022-02-11	Positive	Midlands	Kwekwe	Exchange - 100457 - Clinic	2021-03-18	2202105	2021CC00005	1972-09-08	48	Widowed		3	25	3	Control	No	Sometimes	Pill	1	0	0	0	0	0	0		New	Positive	Yes	4439		Pre-cancer High grade		LEEP		2021-05-31	2021-11-08									259747262	637b0d59-94a4-4cd1-96b5-7bf542e58487
2022-02-11 14:57:55	2022-02-11 15:04:00	2022-02-11	Positive	Midlands	Kwekwe	Exchange - 100457 - Clinic	2021-03-18	3202118	2021CC00018	1980-01-17	41	Married		1	30	1	Depo	Yes	Sometimes	Depo-Provera	0	0	1	0	0	0	0		New	Positive	Yes	4458		Not available		Cryotherapy		2021-03-18	2021-09-16									259747274	f8fabe7f-369b-4d1c-ac71-af453fc7842d
2022-02-11 08:43:13	2022-02-11 12:40:27	2022-02-11	Positive	Manicaland	Buhera	Gunura - 100550 - Clinic	2020-12-09	12202001	0101322020cc00057	1979-05-02	41	Married		6	18	1	Depo provera	No	Never	Depo-Provera	0	0	1	0	0	0	0		New	Negative		1204-1209	Nil	Not available		Not treated			2020-12-14	Client not reachable								259751131	1c3e8728-d290-4fb3-885d-a9b2130d7c77
2022-02-11 12:42:49	2022-02-11 15:41:10	2022-02-11	Positive	Manicaland	Buhera	Gunura - 100550 - Clinic	2021-04-21	4202102	0101322021cc00021	2001-07-26	19	Married		1	18	1	Secure	No	Yes	Pill	1	0	0	0	0	0	0		New	Negative		6119-6123	Nil	Not available		Not treated			2022-01-17	Well								259751134	a5ddad30-347a-4218-a038-c003df9444b5
2022-02-11 15:45:01	2022-02-11 15:49:55	2022-02-11	Positive	Manicaland	Buhera	Gunura - 100550 - Clinic	2021-04-21	4202103	0101322021cc00023	1973-05-02	47	Single		2	18	2	Control	Yes	Yes	Pill	1	0	0	0	0	0	0		New	Positive	Yes	6126-6128	Nil	Not available		Not treated			2021-12-21	Reviac post treatment negative								259751138	e6f627e0-a277-471d-89b6-bc2ede902b70
2022-02-11 15:50:09	2022-02-11 15:56:20	2022-02-11	Positive	Manicaland	Buhera	Gunura - 100550 - Clinic	2021-04-21	4202104	0101322021cc00026	1982-02-11	39	Married		4	18	1	Control	No	No	Pill	1	0	0	0	0	0	0		New	Positive	Yes	6136-6145	Nil	Pre-cancer High grade		LEEP		2021-12-10	2022-06-10	Well								259751141	890e41da-c9c0-4d58-bde8-832180efc69e
2022-02-11 18:57:57	2022-02-11 19:01:55	2022-02-11	Positive	Midlands	Kwekwe	Ntabeni - 101301 - Clinic	2020-10-29	10202001	2020CC00017	1983-06-05	37	Single		2	14	5	Condoms	No	Always	Other(specify)	0	0	0	0	0	0	1	Condoms	New	Positive	Yes	1317-18	Aceto white lesions eligible for LEEP	Normal		LEEP		2020-12-07	2021-06-07	Nil								259840228	bcfa1019-db80-4956-865d-406652ea1829
2022-02-11 19:01:59	2022-02-11 19:05:19	2022-02-11	Positive	Midlands	Kwekwe	Ntabeni - 101301 - Clinic	2020-10-29	10202002	2020CC00027	1979-08-26	41	Married		3	22	1	Control	Yes	Sometimes	Pill	1	0	0	0	0	0	0		New	Positive	Yes	1330-31	Aceto white leisons eligible for LEEP	Pre-cancer High grade		LEEP		2020-12-07	2021-06-07	Nil								259840236	4c43edcf-d889-4600-969f-8823588b224a
2022-02-11 19:05:25	2022-02-11 19:07:51	2022-02-11	Positive	Midlands	Kwekwe	Ntabeni - 101301 - Clinic	2020-10-29	10202003	2020CC00048	1981-03-03	39	Married		9	16	1	Nil	No	Never	None	0	0	0	0	0	1	0		New	Positive	Yes	1361-63	Aceto white leisons noted eligible for LEEP	Not available		Not treated			2022-02-22	Nil								259840241	5ef0f2da-5147-4acc-a813-e2334581ffb2
2022-02-11 19:07:56	2022-02-11 19:11:07	2022-02-11	Positive	Midlands	Kwekwe	Ntabeni - 101301 - Clinic	2021-03-04	3202104	2021CC00045	1999-01-05	22	Married		1	20	1	Nil	No	Sometimes	None	0	0	0	0	0	1	0		New	Positive	Yes	1039-40	Aceto white lesions eligible for thermo	Not available		Thermocoagulation		2021-04-01	2021-10-01	Nil								259840247	5338e5e1-35cc-4c0d-b19f-182eebca71ee
2022-02-11 19:11:16	2022-02-11 19:15:14	2022-02-11	Positive	Midlands	Kwekwe	Ntabeni - 101301 - Clinic	2021-04-29	4202105	2021 CC00327	2000-03-07	21	Married		1	16	1	Nil	No	Sometimes	None	0	0	0	0	0	1	0		New	Positive	Yes	4569-70	Aceto white lesions eligible for thermo	Not available		Thermocoagulation		2021-04-29	2021-10-29	Nil								259840255	f65fe675-a7a9-410c-9389-bcbae3212fd8
2022-02-11 19:15:19	2022-02-11 19:25:14	2022-02-11	Positive	Midlands	Kwekwe	Ntabeni - 101301 - Clinic	2021-04-29	4202106	2021CC00335	1987-07-26	33	Married		2	17	3	Control	Yes	Always	Pill	1	0	0	0	0	0	0		New	Positive	Yes	4581-82	Nil	Not available		Thermocoagulation		2021-04-29	2021-10-29	Nil								259840262	b469e14b-1e8e-48c1-a5bd-bbcfd954c83f
2022-02-11 19:21:38	2022-02-11 19:24:31	2022-02-11	Positive	Midlands	Kwekwe	Ntabeni - 101301 - Clinic	2021-04-29	4202107	2021CC00345	1990-01-13	31	Married		5	16	1	Secure	No	Never	Pill	1	0	0	0	0	0	0		New	Positive	Yes	4592-93	Nil	Not available		Thermocoagulation		2021-04-29	2021-10-29	Nil								259840266	ef8d689b-c3ea-4fec-aea9-a62253911fd0
2022-02-11 19:25:19	2022-02-11 19:28:40	2022-02-11	Positive	Midlands	Kwekwe	Ntabeni - 101301 - Clinic	2021-06-17	6202108	2021CC00368	1998-07-06	22	Married		2	23	1	Secure	No	Never	Pill	1	0	0	0	0	0	0		New	Positive	Yes	7755-56	Aceto white lesions at 12 o'clock eligible for thermo	Not available		Thermocoagulation		2021-06-17	2021-12-16	Nil								259840272	043c8748-092d-481a-ad36-23d98a20fd6a
2022-02-11 19:28:47	2022-02-11 19:35:42	2022-02-11	Positive	Midlands	Kwekwe	Ntabeni - 101301 - Clinic	2021-06-17	6202109	2021CC00369	1983-05-31	38	Married		3	21	2	Depo provera	No	Sometimes	Depo-Provera	0	0	1	0	0	0	0		New	Positive	Yes	7759-61	Nil	Not available		Thermocoagulation		2021-06-17	2021-12-16	Nil								259840280	a3bc3f1d-41da-466f-bbb0-8c7295c046e9
2022-02-11 19:32:21	2022-02-11 19:35:31	2022-02-11	Positive	Midlands	Kwekwe	Ntabeni - 101301 - Clinic	2021-07-22	7202110	2021CC00374	1981-07-19	40	Married		4	19	4	Jadelle	No	Sometimes	Inplant	0	1	0	0	0	0	0		New	Positive	Yes	5287	Nil	Not available		Thermocoagulation		2021-07-22	2022-01-20	Nil								259840295	a4afcc04-1b71-4432-b067-de269c7cf94a
2022-02-11 19:35:48	2022-02-11 19:37:51	2022-02-11	Positive	Midlands	Kwekwe	Ntabeni - 101301 - Clinic	2021-08-19	8202111	2021CC00401	1957-10-10	63	Widowed		6	17	1	Nil	No	Never	None	0	0	0	0	0	1	0		New	Positive	Yes	5561	Aceto white leisons more than 75 %	Not available		Not treated			2022-02-22	Nil								259840300	25d888a1-dbad-4512-8493-b77f457219e3
2022-02-11 19:37:56	2022-02-11 19:41:01	2022-02-11	Positive	Midlands	Kwekwe	Ntabeni - 101301 - Clinic	2021-08-19	8202112	2021CC00405	1986-02-11	35	Single		3	17	4	No	No	Sometimes	Pill	1	0	0	0	0	0	0		New	Positive	Yes	5571	Nil	Not available		Thermocoagulation		2021-08-19	2022-02-24	Nil								259840306	1f9342d6-9e6e-4740-b32b-881390b4adae
2022-02-11 18:04:59	2022-02-11 18:09:08	2022-02-11	Positive	Midlands	Kwekwe	Malisa Josefa - 100863 - Clinic	2020-11-19	11202006	2020CC00005	1983-04-12	37	Married		3	19	2	Control	No	Never	Pill	1	0	0	0	0	0	0		New	Negative		0195		Pre-cancer High grade		LEEP		2020-12-09	2021-06-15									259859589	0ee68406-7200-4d30-b7e6-0032e863e8b2
2022-02-11 18:10:10	2022-02-11 18:32:43	2022-02-11	Positive	Midlands	Kwekwe	Malisa Josefa - 100863 - Clinic	2020-11-19	11202008	2020CC00006	1983-08-29	37	Married		2	25	2	Jadelle	No	Always	Inplant	0	1	0	0	0	0	0		New	Positive	Yes	01900-0201	Nil	Pre-cancer High grade		LEEP		2020-12-09	2021-06-15									259859595	75b807e4-765e-4ad8-8525-ece831f86c66
2022-02-11 18:16:05	2022-02-11 18:33:48	2022-02-11	Positive	Midlands	Kwekwe	Malisa Josefa - 100863 - Clinic	2020-11-19	11202018	2020CC00016	1957-06-06	63	Divorced		5	15	3	Nil	No	No	Depo-Provera	0	0	1	0	0	0	0		New	Positive	Yes	0208 0209		Pre-cancer High grade		LEEP		2020-12-09	2021-06-15									259859601	c83b7c00-6fb5-4a25-b1f1-b250affb4f05
2022-02-11 18:24:07	2022-02-11 18:30:40	2022-02-11	Positive	Midlands	Kwekwe	Malisa Josefa - 100863 - Clinic	2020-11-19	11202019	2020CC00017	1982-04-06	38	Married		4	17	2	Depo	No	Always	Depo-Provera	0	0	1	0	0	0	0		New	Positive	Yes	0210 0211		Pre-cancer High grade		LEEP		2020-12-09	2021-06-15									259859606	b4725499-a402-4d16-a007-4c64a25c2434
2022-02-11 18:33:58	2022-02-11 18:57:43	2022-02-11	Positive	Midlands	Kwekwe	Malisa Josefa - 100863 - Clinic	2020-11-19	11202025	2020CC00025	1986-02-02	34	Separated		3	18	2	Nil	No	Always	None	0	0	0	0	0	1	0		New	Negative		0220 0221 0221		Pre-cancer High grade		LEEP		2020-12-09	2021-06-15									259859615	0d4953e0-c126-4c24-9a6d-30e6c94dfa26
2022-02-11 19:00:11	2022-02-11 19:05:01	2022-02-11	Positive	Midlands	Kwekwe	Malisa Josefa - 100863 - Clinic	2021-03-09	3202121	2021CC00021	1995-08-07	25	Married		1	18	1	Control	No	Always	Pill	1	0	0	0	0	0	0		New	Positive	Yes	6591		Not available		Thermocoagulation		2021-03-09	2021-09-09									259859622	6a3b8fe7-1f91-492f-a168-a57612e9b61f
2022-02-11 19:08:20	2022-02-11 19:14:28	2022-02-11	Positive	Midlands	Kwekwe	Malisa Josefa - 100863 - Clinic	2021-04-08	4202143	2021CC00043	1991-08-03	29	Married		4	16	2	Controls	No	Always	Pill	1	0	0	0	0	0	0		New	Positive	Yes	6925		Normal		LEEP		2021-05-31	2021-11-08									259859633	28fb0108-9cea-4a6d-a32e-5cc8c6d37dc9
2022-02-11 19:16:33	2022-02-11 19:21:01	2022-02-11	Positive	Midlands	Kwekwe	Malisa Josefa - 100863 - Clinic	2021-05-13	5202119	2021CC00069	1983-10-25	37	Married		4	20	4	Jadelle	No	Sometimes	Inplant	0	1	0	0	0	0	0		New	Positive	Yes	5347		Pre-cancer High grade		LEEP		2021-05-31	2021-11-15									259859646	6988551c-a507-4cf8-9216-dfe3b1813ed6
2022-02-11 19:24:35	2022-02-11 19:34:22	2022-02-11	Positive	Midlands	Kwekwe	Malisa Josefa - 100863 - Clinic	2021-06-14	6202116	2021CC00016	1979-06-11	42	Married		5	19	4	Control	Yes	Always	Pill	1	0	0	0	0	0	0		New	Positive	Yes	2194 2195		Not available		Not treated			2021-08-25	Rebooked for treatment on 24/02/2022								259859655	e78699ea-c140-485f-9151-fb1d7254011c
2022-02-11 19:38:21	2022-02-11 19:47:16	2022-02-11	Positive	Midlands	Kwekwe	Malisa Josefa - 100863 - Clinic	2021-08-17	8202102	2021CC00133	1973-04-10	48	Single		4	15	2	Nil	No	Always	Pill None	1	0	0	0	0	1	0		New	Positive	Yes	2854		Normal		LEEP		2021-08-25	2022-02-07									259859665	1a9ef7d5-24d5-4e4a-9312-cd1751c752c5
2022-02-11 14:46:25	2022-02-11 14:50:16	2022-02-11	Positive	Midlands	Gweru	Mangwande - 100872 - Clinic	2021-02-02	19	00020/21	1981-03-08	39	Married		2	20	1	Jadelle	Yes	Always	Inplant	0	1	0	0	0	0	0		New	Positive	Yes	3249	Very small warts	Not available	Nil	Thermocoagulation		2021-02-02	2021-08-03	Nil								259868508	05954bc6-75eb-4aee-ad05-0bf0b3df917c
2022-02-11 16:07:07	2022-02-11 17:07:04	2022-02-11	Positive	Midlands	Gweru	Gunde - 100545 - Clinic	2021-06-09	85	00080/21	1979-02-28	42	Married		3	21	2	Coc	No	Sometimes	Pill	1	0	0	0	0	0	0		New	Positive	Yes	1366	Nil	Pre-cancer Low grade	Nil	LEEP		2021-06-25	2021-12-30	Nil								259868526	5304800f-bab1-4637-b88e-2e603d8553d0
2022-02-10 17:27:44	2022-02-10 17:35:36	2022-02-10	Positive	Midlands	Gweru	Monomutapa - 101034 - Clinic	2020-10-26	65	00904/20	1996-11-21	23	Single		1	16	5	Coc	No	Sometimes	Pill	1	0	0	0	0	0	0		New	Negative	No	0821	Nil	Not available	N/A	Cryotherapy		2020-10-26	2021-10-26	Nil								259869816	d8f46341-f62f-4df4-a9e6-1e53163b3bb0
2022-02-09 18:28:14	2022-02-11 22:16:58	2022-02-09	Positive	Manicaland	Mutasa	Bonda - 100080 - Mission Hospital	2021-03-31	15	2021CC02672	1978-06-06	42	Married		2	18	2	Nil	No	Sometimes	None	0	0	0	0	0	1	0		New	Positive	Yes	167-0667-06670	Nil	Not available		Not treated			2021-09-28	Client refused treatment								259878088	5379279e-5d4b-4623-8c18-b41e0a09af05
2022-02-11 06:44:52	2022-02-12 11:38:08	2022-02-11	Positive	Manicaland	Makoni	Nyazura - 101381 - Mission Clinic	2021-03-17	86	010491202101582	1974-09-24	46	Married		2	18	1	Nil	No	Yes	Other(specify)	0	0	0	0	0	0	1	Condoms	New	Positive	Yes	2684	Nil	Not available	Nil	LEEP	Nil	2021-04-15	2022-02-11	Nil								260001742	6340a042-4b15-4cde-aab9-2fb882f22f6b
2022-02-12 09:34:46	2022-02-12 11:00:08	2022-02-12	Positive	Manicaland	Makoni	Headlands - 100587 - Clinic	2020-10-23	30	010440202000030	1982-04-15	38	Married		0	17	3	Nil	No	Yes	None	0	0	0	0	0	1	0		New	Positive	Yes	0827, 0830	Nil	Not available	Nil	Cryotherapy	Nil	2020-11-06	2021-05-06									260001759	ededd296-f4c5-4ca7-bb83-64f4a5a038ba
2022-02-12 09:41:05	2022-02-12 10:59:28	2022-02-12	Positive	Manicaland	Makoni	Headlands - 100587 - Clinic	2020-10-23	33	010440202000030	1957-12-01	62	Married		9	19	2	COC	Yes	Yes	Pill	1	0	0	0	0	0	0		New	Positive	Yes	0835	Nil	Not available	Nil	Cryotherapy	Nil	2020-11-06	2020-12-07									260001766	b511305d-a479-49c4-abbb-5b8d303826dd
2022-02-12 09:51:38	2022-02-12 10:58:40	2022-02-12	Positive	Manicaland	Makoni	Headlands - 100587 - Clinic	2020-11-16	272	010440202000436	1986-06-01	34	Married		3	20	5	Depo	No	Yes	Depo-Provera	0	0	1	0	0	0	0		New	Positive	Yes	916	Nil	Not available	Nil	LEEP	Nil	2020-12-10	2021-01-01									260001777	def44dc4-5efb-4e3d-84be-c972afc49576
2022-02-12 10:10:02	2022-02-12 11:36:50	2022-02-12	Positive	Manicaland	Makoni	Headlands - 100587 - Clinic	2021-03-02	177	Nil	1963-07-27	57	Widowed		3	19	5	COC	No	Never	Pill	1	0	0	0	0	0	0		New	Positive	Yes	2398 ,2399	Nil	Not available	Nil	Thermocoagulation	Nil	2021-03-02	2022-04-12									260001794	f05c0ef6-db1b-42ac-aedf-50440ada6962
2022-02-12 11:27:44	2022-02-12 11:35:59	2022-02-12	Positive	Manicaland	Makoni	Headlands - 100587 - Clinic	2021-02-02	178	010440202100009	1977-11-11	43	Widowed		5	18	8	Jadelle	No	Yes	Inplant	0	1	0	0	0	0	0		New	Positive	Yes	2400 2401 ,2402 ,24023	Nil	Not available	Nil	Thermocoagulation	Nil	2021-03-02	2021-10-11									260001805	94213511-5b7b-4f3d-83ad-99755b3931a8
2022-02-12 10:01:27	2022-02-12 10:04:52	2022-02-12	Positive	Midlands	Gweru	Monomutapa - 101034 - Clinic	2020-10-26	66	Mpilo 11145/16	1975-03-02	45	Married		3	20	1	Coc	No	Never	Pill	1	0	0	0	0	0	0		Repeat	Negative	No	0825	Nil	Not available	N/A	Cryotherapy		2020-10-26	2021-04-26	Nil								260129470	41bbda8c-e7cf-4d49-a3c2-e71fa377cf14
2022-02-12 10:05:18	2022-02-12 10:07:54	2022-02-12	Positive	Midlands	Gweru	Monomutapa - 101034 - Clinic	2020-10-28	118	00949/20	1990-08-04	30	Married		2	21	2	Depo	No	Never	Depo-Provera	0	0	1	0	0	0	0		New	Negative	No	0957	Nik	Not available	Nil	Cryotherapy		2020-10-29	2021-04-29	Nil								260129474	5b7ae17d-611e-4751-8d28-4f5544d5b967
2022-02-12 10:08:11	2022-02-12 10:11:02	2022-02-12	Positive	Midlands	Gweru	Monomutapa - 101034 - Clinic	2020-10-28	122	00953/20	1988-12-20	31	Single		0	19	2	Coc	No	Always	Pill	1	0	0	0	0	0	0		New	Positive	Yes	0968	Nil	Not available	Nil	Cryotherapy		2020-10-29	2021-04-29	Viac negative								260129479	ab85b40e-59e1-42f6-8b8a-8bc03ef737c2
2022-02-12 10:11:18	2022-02-12 10:16:12	2022-02-12	Positive	Midlands	Gweru	Monomutapa - 101034 - Clinic	2020-10-28	124	00955/20	1978-08-16	42	Single		0	19	3	Nil	No	Sometimes	None	0	0	0	0	0	1	0		New	Positive	Yes	0972	Nil	Not available	Nil	Cryotherapy		2020-10-29	2021-04-21	Nil								260129485	65975e59-ec1c-430f-bba2-432cad3ce397
2022-02-12 10:16:37	2022-02-12 10:20:51	2022-02-12	Positive	Midlands	Gweru	Monomutapa - 101034 - Clinic	2020-10-30	156	00983/20	1968-02-02	52	Widowed		4	18	2	Coc	No	Sometimes	Pill	1	0	0	0	0	0	0		New	Positive	Yes	1069	Nil	Not available	Nil	Cryotherapy		2020-11-02	2021-05-03	Nil								260129490	cf1fbfbb-5bcc-4cef-bfb9-d5d076e96973
2022-02-12 10:20:56	2022-02-12 10:24:26	2022-02-12	Positive	Midlands	Gweru	Monomutapa - 101034 - Clinic	2020-10-30	157	00984/20	1985-06-10	35	Single		3	19	3	Coc	No	Always	Pill	1	0	0	0	0	0	0		New	Positive	Yes	1071	Nil	Other (specify)	Squamous metaplasia	LEEP		2020-12-10	2021-06-11	Nil								260129495	b7e88e7a-83bb-4e68-9b80-45bfb2f49bd7
2022-02-12 12:37:12	2022-02-12 12:40:35	2022-02-12	Positive	Midlands	Gweru	Monomutapa - 101034 - Clinic	2020-12-09	555	01345/20	1969-11-12	51	Separated		1	23	3	Depo	Yes	Abstinence	Depo-Provera	0	0	1	0	0	0	0		Repeat	Positive	Yes	2113	Genital ulcer	Pre-cancer High grade	Nil	LEEP		2020-12-11	2021-08-30	Viac pos post treatment thermo done								260132231	a8cb962d-8f82-43ab-a3a5-a39438b2b92a
2022-02-12 12:40:43	2022-02-12 12:43:28	2022-02-12	Positive	Midlands	Gweru	Monomutapa - 101034 - Clinic	2020-12-10	575	01365/20	1984-11-05	36	Married		4	19	2	Depo	No	Sometimes	Depo-Provera	0	0	1	0	0	0	0		New	Positive	Yes	2178	Nil	Not available	Nil	Thermocoagulation		2020-12-10	2021-06-10	Nil								260132239	bc3559eb-cd0b-4a32-bec6-fc13fe5724d3
2022-02-12 12:43:34	2022-02-12 12:48:46	2022-02-12	Positive	Midlands	Gweru	Monomutapa - 101034 - Clinic	2020-11-18	647	01430/20	1981-11-09	39	Married		3	19	1	Depo	No	Always	Depo-Provera	0	0	1	0	0	0	0		Repeat	Negative	Yes	2428	Nil	Not available	Nil	Thermocoagulation		2020-12-18	2021-06-25	Nil								260132245	452f14ff-ba78-4648-a25c-fdf9641aafde
2022-02-12 12:48:51	2022-02-12 12:52:07	2022-02-12	Positive	Midlands	Gweru	Monomutapa - 101034 - Clinic	2020-12-21	667	01447/20	1991-04-04	29	Married		2	19	2	Jadelle	No	Sometimes	Inplant	0	1	0	0	0	0	0		New	Positive	Yes	2474	Nil	Not available	Nil	Thermocoagulation		2020-12-21	2021-06-28	Nil								260132249	21317e66-607f-4abe-bd50-bdea744ef0aa
2022-02-12 12:52:21	2022-02-12 12:57:28	2022-02-12	Positive	Midlands	Gweru	Monomutapa - 101034 - Clinic	2021-01-13	835	00069/21	1982-06-15	38	Married		1	18	2	Condoms	No	Sometimes	None	0	0	0	0	0	1	0		Repeat	Positive	Yes	2840	Extensive Genital warts	Pre-cancer Low grade	Nil	LEEP		2021-02-25	2021-08-26	Nil								260132256	65bb0d02-7c53-4b10-a0be-512b94065316
2022-02-12 12:57:36	2022-02-12 13:00:56	2022-02-12	Positive	Midlands	Gweru	Monomutapa - 101034 - Clinic	2021-01-18	882	00109/21	1985-02-12	35	Married		1	20	3	Nil	No	Never	None	0	0	0	0	0	1	0		New	Positive	Yes	2942	Nil	Not available	Nil	Thermocoagulation		2021-01-18	2021-07-12	Nil								260132262	60c1a3bb-8712-4450-87bc-ecfbe775bedf
2022-02-12 13:01:00	2022-02-12 13:23:58	2022-02-12	Positive	Midlands	Gweru	Monomutapa - 101034 - Clinic	2021-01-22	931	GPH 01322/19	1981-08-12	39	Married		2	18	6	Coc	No	Always	Pill	1	0	0	0	0	0	0		Repeat	Positive	Yes	3075	Genital warts upper labia	Not available	Nil	Thermocoagulation		2021-01-22	2022-07-25	Nil								260132272	a0e883f2-358a-4265-842b-6ad4203cbf22
2022-02-12 13:24:12	2022-02-12 13:26:45	2022-02-12	Positive	Midlands	Gweru	Monomutapa - 101034 - Clinic	2021-01-29	982	00196/21	1982-01-14	39	Married		5	17	2	Coc	No	Always	Pill	1	0	0	0	0	0	0		New	Positive	Yes	3189	Nil	Not available	Nil	Thermocoagulation		2021-01-29	2021-07-30	Nil								260132299	19e95fbe-d6d7-4de2-9fe5-c6980da4666e
2022-02-12 13:57:17	2022-02-12 13:59:47	2022-02-12	Positive	Midlands	Gweru	Monomutapa - 101034 - Clinic	2021-02-02	988	00202/21	1979-11-20	41	Single		1	17	5	Depo	No	Sometimes	Depo-Provera	0	0	1	0	0	0	0		New	Positive	Yes	3208	Nil	Not available	Nil	Thermocoagulation		2021-02-02	2021-07-02	Nil								260132306	68eb7528-2fa7-4f83-9a50-5a39a006ae13
2022-02-12 13:59:57	2022-02-12 14:04:17	2022-02-12	Positive	Midlands	Gweru	Nyama - 101326 - Clinic	2021-02-15	1116	00315/21	1992-01-28	29	Married		2	20	1	Jadelle	No	Never	Inplant	0	1	0	0	0	0	0		New	Positive	Yes	3549	Nil	Not available	Nil	Thermocoagulation		2021-02-15	2021-08-16	6/12 review viac pos .LEEP done result chronic inflammation.								260132315	5926fd59-2ba3-4db8-bb83-4328201c5ef2
2022-02-12 15:09:01	2022-02-12 15:15:56	2022-02-12	Positive	Midlands	Gweru	Monomutapa - 101034 - Clinic	2021-02-23	1177	00064/20b	1982-10-10	38	Married		2	18	2	Nil	No	Sometimes	None	0	0	0	0	0	1	0		Repeat	Positive	Yes	3680	Nil	Not available	Nil	Thermocoagulation		2021-02-23	2021-08-24	Nil								260132327	85b955b8-c42d-486e-ab22-59486699fc54
2022-02-12 15:16:14	2022-02-12 15:18:40	2022-02-12	Positive	Midlands	Gweru	Monomutapa - 101034 - Clinic	2021-02-25	1222	00406/21	1987-08-01	33	Married		3	17	3	Coc	No	Sometimes	Pill	1	0	0	0	0	0	0		New	Positive	Yes	3780	Nil	Not available	Nil	Thermocoagulation		2021-03-11	2021-09-09	Nil								260132342	d7afd645-e59e-492d-83e6-f64604ccde1f
2022-02-12 15:18:43	2022-02-12 15:24:04	2022-02-12	Positive	Midlands	Gweru	Monomutapa - 101034 - Clinic	2021-03-02	1274	00453/21	1983-11-24	37	Married		2	17	2	Depo	No	Sometimes	Depo-Provera	0	0	1	0	0	0	0		New	Positive	Yes	3895	Nil	Not available	Nil	Thermocoagulation		2021-03-31	2021-09-29	Repeat viac pos thermo done								260132355	8bc9691d-afe5-427b-887c-db178d339ac8
2022-02-12 15:24:31	2022-02-12 15:27:56	2022-02-12	Positive	Midlands	Gweru	Monomutapa - 101034 - Clinic	2021-03-01	124	00429/21	1981-03-07	39	Married		5	17	4	Coc	No	Sometimes	Pill	1	0	0	0	0	0	0		New	Positive	Yes	3837	Nil	Not available	Nil	Thermocoagulation		2020-11-30	2021-05-31	Not treated								260132373	c16a6e72-bdab-49df-a162-9c3641ce9cca
2022-02-12 15:28:29	2022-02-12 15:31:00	2022-02-12	Positive	Midlands	Gweru	Monomutapa - 101034 - Clinic	2021-03-04	1317	00494/21	1974-03-03	47	Widowed		3	21	2	Coc	No	Always	Pill	1	0	0	0	0	0	0		New	Positive	Yes	3975	Nil	Not available	Nil	Thermocoagulation		2021-03-11	2021-09-09	Nil								260132379	ff07f0ee-8f98-4db2-9737-f82a5b4d24d8
2022-02-12 15:31:13	2022-02-12 15:35:41	2022-02-12	Positive	Midlands	Gweru	Monomutapa - 101034 - Clinic	2021-03-04	1323	00500/21	1978-03-01	43	Married		2	19	2	IUCD	Yes	Sometimes	Intra Uterine Device	0	0	0	1	0	0	0		New	Positive	Yes	3989 & 3990	Nil	Pre-cancer High grade	Nil	LEEP		2021-03-11	2021-09-08	Nil								260132386	f01142a0-d2e6-4b0c-bd12-7fcf670e5e02
2022-02-12 15:35:58	2022-02-12 15:39:01	2022-02-12	Positive	Midlands	Gweru	Monomutapa - 101034 - Clinic	2021-03-05	1332	00509/21	1970-06-23	50	Married		2	22	1	Coc	No	Sometimes	Pill	1	0	0	0	0	0	0		New	Positive	Yes	4004/4005/4006	Nil	Other (specify)	Chronic inflammation and squamous metaplasia	LEEP		2021-03-10	2021-09-08	Nil								260132393	31e527ef-22fc-4655-9250-8b6451c8fc01
2022-02-12 15:39:23	2022-02-12 15:43:47	2022-02-12	Positive	Midlands	Gweru	Monomutapa - 101034 - Clinic	2021-03-08	1356	00531/21	1985-01-01	36	Widowed		1	15	15	Condoms	No	Always	None	0	0	0	0	0	1	0		New	Positive	Yes	4057	Cervical and genital warts	Not available	Nil	LEEP		2021-05-27	2021-09-30	Not treated								260132398	2bb7082b-7ed0-41c3-9944-1400d83c6027
2022-02-12 15:43:58	2022-02-12 15:47:01	2022-02-12	Positive	Midlands	Gweru	Monomutapa - 101034 - Clinic	2021-03-10	1365	00540/21	1984-10-11	36	Married		0	20	10	Nil	No	Sometimes	None	0	0	0	0	0	1	0		New	Positive	Yes	4100	Nil	Not available	Nil	Thermocoagulation		2021-03-10	2021-09-08	Nil								260132405	854c19aa-815b-449f-8eb6-528c0943ba8b
2022-02-12 15:47:34	2022-02-12 15:50:02	2022-02-12	Positive	Midlands	Gweru	Monomutapa - 101034 - Clinic	2021-03-17	1466	00629/21	1978-10-06	42	Married		5	17	1	Coc	No	Sometimes	Pill	1	0	0	0	0	0	0		New	Positive	Yes	4252/4253	Nil	Not available	Nil	LEEP		2021-04-30	2021-10-29	Nil								260132407	eceb653f-6efe-48ce-be7d-8b85b00a49d9
2022-02-12 15:50:12	2022-02-12 15:54:54	2022-02-12	Positive	Midlands	Gweru	Monomutapa - 101034 - Clinic	2021-03-17	1469	00632/21	1973-12-28	47	Widowed		2	18	2	Coc	No	Sometimes	Pill	1	0	0	0	0	0	0		New	Positive	Yes	4259/4260	Nil	Not available	Nil	Thermocoagulation		2021-03-17	2021-09-28	Nil								260132413	a3946c86-9b50-4bfa-b05d-75b4020bcb67
2022-02-12 15:55:10	2022-02-12 16:12:01	2022-02-12	Positive	Midlands	Gweru	Monomutapa - 101034 - Clinic	2021-03-18	1486	00648/21	1984-12-05	36	Married		4	18	4	Coc	Yes	Never	Pill	1	0	0	0	0	0	0		New	Positive	Yes	4287/4288	Nil	Pre-cancer High grade	Ni	LEEP		2021-04-30	2021-10-29	Nil								260132416	4a6dbd43-eb34-4c71-8dce-8c9f3c209183
2022-02-12 16:12:04	2022-02-12 16:22:15	2022-02-12	Positive	Midlands	Gweru	Monomutapa - 101034 - Clinic	2021-03-18	1489	GPH 04088/20A	1984-07-15	36	Married		3	23	1	Depo	No	Always	Depo-Provera	0	0	1	0	0	0	0		Repeat	Positive	Yes	4293/4294	Nil	Not available	Nil	Thermocoagulation		2021-03-18	2021-05-16	Nil								260132419	2db0041e-aacf-4151-866f-80d57f3c3dd3
2022-02-12 16:22:48	2022-02-12 16:27:02	2022-02-12	Positive	Midlands	Gweru	Monomutapa - 101034 - Clinic	2021-03-22	1507	00666/21	1987-03-20	34	Separated		1	17	6	Condoms	No	Sometimes	None	0	0	0	0	0	1	0		New	Positive	Yes	4330	GUD	Not available	Nil	LEEP		2021-04-30	2021-10-29	Died in May before receiving treatment.								260132421	389d1bba-8c0d-45b6-8a29-9ca7fc6c6581
2022-02-12 16:27:16	2022-02-12 16:30:17	2022-02-12	Positive	Midlands	Gweru	Monomutapa - 101034 - Clinic	2021-03-25	1537	00696/21	1993-06-22	27	Married		2	22	1	Coc	No	Never	Pill	1	0	0	0	0	0	0		New	Positive	Yes	4373	Nil	Not available	Ni	Thermocoagulation		2021-03-25	2021-09-23	Nil								260132425	a00f1169-47cc-4379-951b-931a2fe3029c
2022-02-12 16:30:23	2022-02-12 16:34:15	2022-02-12	Positive	Midlands	Gweru	Monomutapa - 101034 - Clinic	2021-04-07		00771	1985-11-27	35	Widowed		1	24	1	Coc	No	Abstinence	Pill	1	0	0	0	0	0	0		New	Positive	Yes	4504	Nil	Not available	Nil	Thermocoagulation		2021-04-07	2021-10-06	Nil								260132428	95a431b4-6629-4f78-babb-404fd16c3350
2022-02-12 16:34:33	2022-02-12 16:43:59	2022-02-12	Positive	Midlands	Gweru	Monomutapa - 101034 - Clinic	2021-04-12		00796/21	1987-12-23	33	Married		1	21	3	Nil	No	Sometimes	None	0	0	0	0	0	1	0		New	Positive	Yes	4560	Nil	Not available	Nil	Thermocoagulation		2021-04-12	2021-10-11	Nil								260132435	5edb260b-c70d-413f-add2-70a98fa66324
2022-02-12 17:11:23	2022-02-12 17:14:18	2022-02-12	Positive	Midlands	Gweru	Monomutapa - 101034 - Clinic	2021-04-13		00798/21	1974-08-18	46	Married		3	21	1	Coc	No	Sometimes	Pill	1	0	0	0	0	0	0		New	Positive	Yes	4565	Nil	Not available	Nil	Thermocoagulation		2021-04-13	2021-10-12	Nil								260132441	82c6a4cf-7daa-4c21-8494-b5adc63fe13c
2022-02-12 17:21:06	2022-02-12 17:24:59	2022-02-12	Positive	Midlands	Gweru	Monomutapa - 101034 - Clinic	2021-04-14		00813/21	1982-03-17	39	Married		3	21	1	IUCD	No	Never	Intra Uterine Device	0	0	0	1	0	0	0		New	Positive	Yes	4592	Nil	Not available	Nil	Thermocoagulation		2021-04-15	2021-10-14	Nil								260132447	8b30fcf9-18bc-4ab7-a2e8-6f35d52480de
2022-02-12 10:24:38	2022-02-12 10:29:01	2022-02-12	Positive	Midlands	Gweru	Monomutapa - 101034 - Clinic	2020-10-30	158	00985/20	1981-03-03	39	Separated		5	17	55	Depo	Yes	Sometimes	Depo-Provera	0	0	1	0	0	0	0		New	Positive	Yes	1074/2209	GUD and warts	Not available	Nil	Thermocoagulation		2020-12-11	2022-06-13	Biopsy was later done on the warts >CA vulva								260132549	df753d2b-8492-42aa-9035-18291c5a1ece
2022-02-12 10:31:09	2022-02-12 10:34:35	2022-02-12	Positive	Midlands	Gweru	Monomutapa - 101034 - Clinic	2020-11-02	165	00992/20	1980-08-10	40	Married		2	23	20	Coc	No	Always	Pill	1	0	0	0	0	0	0		New	Positive	Yes	1097	VDS	Not available	Nil	Cryotherapy		2020-11-03	2021-05-03	Nil								260132555	809969de-05fd-49a6-a53b-6697eac3953a
2022-02-12 10:35:26	2022-02-12 10:38:58	2022-02-12	Positive	Midlands	Gweru	Monomutapa - 101034 - Clinic	2020-11-02	167	00994/20	1984-10-14	36	Separated		1	21	3	Nil	No	Always	None	0	0	0	0	0	1	0		New	Positive	Yes	1106	Nil	Not available	Nil	Cryotherapy		2020-11-03	2021-05-03	Nil								260132562	41bf9478-b102-47c2-9a5a-0518937cfdb3
2022-02-12 10:39:02	2022-02-12 10:42:32	2022-02-12	Positive	Midlands	Gweru	Monomutapa - 101034 - Clinic	2020-11-03	177	01003	1991-11-28	28	Married		2	16	60	Coc	No	Always	Pill	1	0	0	0	0	0	0		New	Positive	Yes	1132	Nil	Not available	Nil	Thermocoagulation		2021-01-26	2021-07-27	Nil								260132567	9d2ded87-db64-4e07-b015-677ad4654a9e
2022-02-12 10:43:03	2022-02-12 10:46:00	2022-02-12	Positive	Midlands	Gweru	Monomutapa - 101034 - Clinic	2020-11-03	186	01010/20	1996-02-26	24	Single		1	19	2	Coc	No	S	Pill	1	0	0	0	0	0	0		New	Negative	No	1167	Nil	Not available	Nil	Cryotherapy		2020-11-02	2021-05-03	Nil								260132572	e94783f6-aa0e-4e3e-bf07-82fdb92c104e
2022-02-12 11:35:23	2022-02-12 11:41:30	2022-02-12	Positive	Midlands	Gweru	Monomutapa - 101034 - Clinic	2020-11-03	200	01024/20	1986-12-16	33	Married		2	25	1	Coc	No	Never	Pill	1	0	0	0	0	0	0		New	Positive	Yes	1216	Nil	Not available	Nil	Thermocoagulation		2020-11-20	2021-05-21	Nil								260132578	8607f333-4724-40b4-b041-7964dea4959c
2022-02-12 11:41:35	2022-02-12 11:45:38	2022-02-12	Positive	Midlands	Gweru	Monomutapa - 101034 - Clinic	2020-11-03	203	01027/20	1997-11-19	22	Single		2	15	2	Depo	No	Sometimes	Depo-Provera	0	0	1	0	0	0	0		New	Positive	Yes	1227	Nil	Not available	Nil	Thermocoagulation		2020-12-11	2021-06-15	Nil								260132584	d1360faa-8d95-4746-b3b5-2e54af1d22bc
2022-02-12 11:45:56	2022-02-12 11:50:57	2022-02-12	Positive	Midlands	Gweru	Monomutapa - 101034 - Clinic	2020-11-04	213	01038/20	1973-09-04	47	Married		4	16	2	Nil	No	Never	None	0	0	0	0	0	1	0		New	Positive	Yes	1257	Nil	Not available	Nil	Thermocoagulation		2021-03-10	2021-09-08	Nil								260132589	0089fb5d-71ef-4559-aae6-ba952cd60c06
2022-02-12 11:51:15	2022-02-12 11:54:25	2022-02-12	Positive	Midlands	Gweru	Monomutapa - 101034 - Clinic	2020-11-06	238	01061/20	1979-07-11	41	Separated		4	17	3	Secure	No	Always	Pill	1	0	0	0	0	0	0		New	Positive	Yes	1314	Nil	Not available	Nil	Cryotherapy		2020-11-16	2021-05-18	Nil								260132593	6b846a4f-3f35-479f-bb60-2bfe117b9f86
2022-02-12 11:55:55	2022-02-12 12:02:52	2022-02-12	Positive	Midlands	Gweru	Monomutapa - 101034 - Clinic	2020-11-10	262	01083/20	1981-06-04	39	Single		2	20	2	Coc	No	Never	Pill	1	0	0	0	0	0	0		New	Positive	Yes	1379	Nil	Not available	Nil	Not treated		2020-12-30	2021-06-30	Nil								260132600	52bbbac1-80f0-413d-a3fb-0d28c32ff526
2022-02-12 12:03:19	2022-02-12 12:18:24	2022-02-12	Positive	Midlands	Gweru	Monomutapa - 101034 - Clinic	2020-11-10	271	01091/20	1986-03-11	34	Married		2	24	1	Coc	Yes	Always	Pill	1	0	0	0	0	0	0		New	Positive	Yes	1407	Genital warts on treatment	Not available	Nil	Cryotherapy		2020-11-13	2021-05-14	Nil								260132606	b32b6cdf-92ec-4a50-89b1-8c9238e0a7f1
2022-02-12 12:19:50	2022-02-12 12:22:46	2022-02-12	Positive	Midlands	Gweru	Monomutapa - 101034 - Clinic	2020-11-11	287	01105/20	1979-12-16	40	Married		3	17	9	Coc	No	Sometimes	Pill	1	0	0	0	0	0	0		New	Positive	Yes	1450	Nil	Pre-cancer High grade	Nil	LEEP		2021-02-25	2021-08-26	Nil								260132610	717b7c21-5ef9-43d3-9133-896e9a58326f
2022-02-12 12:23:06	2022-02-12 12:25:48	2022-02-12	Positive	Midlands	Gweru	Monomutapa - 101034 - Clinic	2020-11-13	315	01131/20	1975-03-16	45	Married		3	16	3	Coc	No	Sometimes	Pill	1	0	0	0	0	0	0		New	Positive	Yes	1515	Nil	Not available	Nil	Cryotherapy		2020-11-13	2021-05-14	Nil								260132615	213edcc3-a8cc-4c96-9a4a-2caeef789193
2022-02-12 12:26:03	2022-02-12 12:29:05	2022-02-12	Positive	Midlands	Gweru	Monomutapa - 101034 - Clinic	2020-11-23	387	01196/20	1981-10-25	39	Married		4	20	5	Depo	No	Always	Depo-Provera	0	0	1	0	0	0	0		New	Positive	Yes	1695	Nil	Not available	Nil	Cryotherapy		2020-11-23	2021-05-24	Nil								260132620	cd504782-86a6-4c49-bfc3-f0811ff2cf88
2022-02-12 12:29:08	2022-02-12 12:33:15	2022-02-12	Positive	Midlands	Gweru	Monomutapa - 101034 - Clinic	2020-11-23	428	01226/20	1978-05-11	42	Married		3	17	4	Jadelle	Yes	Sometimes	Inplant	0	1	0	0	0	0	0		New	Positive	Yes	1807	Herbs on cervix	Not available	Nil	Cryotherapy		2020-11-30	2021-05-31	Nil								260132627	785fe10a-3c2a-40a8-896e-8f79769ff119
2022-02-12 12:33:21	2022-02-12 12:36:14	2022-02-12	Positive	Midlands	Gweru	Monomutapa - 101034 - Clinic	2020-11-30	458	01254/20	1986-09-12	34	Widowed		2	17	2	Coc	No	Always	Pill	1	0	0	0	0	0	0		New	Positive	Yes	1874	Nil	Not available	Nil	Thermocoagulation		2020-12-11	2021-06-11	Nil								260132631	1d88b833-6d33-482a-a861-c69e45bc68c7
2022-02-12 14:38:46	2022-02-12 17:06:22	2022-02-12	Positive	Midlands	Kwekwe	Melisa Zhombe - 101009 - Clinic	2020-11-03	11202024	2020CC00019	1993-01-19	27	Single		4	22	3	Nil	No	No	None	0	0	0	0	0	1	0		New	Positive	Yes	0072-73	Lesions more than 75%of T zone for LEEP	Not available		Not treated			2022-02-15	Awaiting LEEP								260149995	ae60126f-acb8-48dc-afa5-ef43c00b7474
2022-02-12 16:01:27	2022-02-12 17:06:49	2022-02-12	Positive	Midlands	Kwekwe	Melisa Zhombe - 101009 - Clinic	2021-02-08	2202140	2019CC00045	1995-12-01	25	Single		2	18	2	Condoms	No	Always	Other(specify)	0	0	0	0	0	0	1	Condoms	Post Treatment	Positive	Yes	0720-21	Eligible for LEEP	Other (specify)	Chronic cervicitis	LEEP		2021-05-24	2021-11-24	Nil								260150026	85169c94-c243-4cf0-a134-7d29543fbdca
2022-02-12 16:10:34	2022-02-12 17:07:07	2022-02-12	Positive	Midlands	Kwekwe	Melisa Zhombe - 101009 - Clinic	2021-04-13	4202138	2021CC00034	2000-12-25	20	Married		1	19	2	Nil	No	Sometimes	None	0	0	0	0	0	1	0		New	Positive	Yes	1655-56	Lesion eligible for thermo	Other (specify)	Na	Thermocoagulation		2021-09-21	2022-02-21	Nil								260150165	e35527a7-e334-457c-8a6b-55b57ac66b2d
2022-02-12 16:14:32	2022-02-12 17:07:24	2022-02-12	Positive	Midlands	Kwekwe	Melisa Zhombe - 101009 - Clinic	2021-05-20	5202103	2021CC00046	1974-04-03	47	Married		6	18	1	Condoms	No	Always	Other(specify)	0	0	0	0	0	0	1	Condoms	New	Positive	Yes	4683	For LEEP	Pre-cancer High grade		LEEP		2021-08-19	2022-02-18	Nil								260150168	439b2d95-ba63-43cb-a352-8f4ab41c5bd7
2022-02-12 16:28:51	2022-02-12 17:07:45	2022-02-12	Positive	Midlands	Kwekwe	Melisa Zhombe - 101009 - Clinic	2021-07-20	7202121	2021CC00100	1982-03-14	39	Married		1	19	3	Traditional	No	No	None	0	0	0	0	0	1	0		New	Positive	Yes	2643	Eligible for LEEP	Other (specify)	Chronic inflammation	LEEP		2021-08-19	2022-02-18	Nil								260150171	2f1eb2ff-7e5d-4547-84a2-3fb3a68896d5
2022-02-12 16:34:17	2022-02-12 17:08:10	2022-02-12	Positive	Midlands	Kwekwe	Melisa Zhombe - 101009 - Clinic	2021-07-20	7202127	2021CC00136	1984-09-14	36	Married		1	18	2	Pills	No	Always	Pill	1	0	0	0	0	0	0		New	Positive	Yes	072-73	eligible for LEEP cervical warts and vaginal warts noted	Not available		Not treated			2022-02-15	Rebooked for LEEP								260150207	f0820e9a-0d54-4a93-941a-bb5c34921d9f
2022-02-12 16:44:44	2022-02-12 17:09:38	2022-02-12	Positive	Midlands	Kwekwe	Melisa Zhombe - 101009 - Clinic	2021-08-03	8202110	2021CC00115	1985-10-28	35	Widowed		2	18	4	Tubal ligation	No	Sometimes	Tubal ligation	0	0	0	0	1	0	0		New	Positive	Yes	5393	Eligible for thermo	Other (specify)	Na	Thermocoagulation		2021-08-24	2022-02-24	Nil								260150210	34d0f7f0-1bb4-4b08-8e50-66590b7f1d1f
2022-02-12 16:49:58	2022-02-12 17:09:59	2022-02-12	Positive	Midlands	Kwekwe	Melisa Zhombe - 101009 - Clinic	2021-08-24	8202138	0705282021CC00141	1967-09-10	53	Separated		2	16	2	Nil	No	Always	None	0	0	0	0	0	1	0		New	Positive	Yes	5639	Eligible for thermo	Other (specify)	Na	Thermocoagulation		2021-08-24	2022-02-24	Nil								260150226	da843619-f315-44de-bf99-ef471ddfaa72
2022-02-12 16:55:02	2022-02-12 17:10:15	2022-02-12	Positive	Midlands	Kwekwe	Melisa Zhombe - 101009 - Clinic	2021-08-24	8202142	0705282021CC00145	1972-08-18	49	Married		5	18	1	Nil	No	Never	None	0	0	0	0	0	1	0		New	Positive	Yes	5045-46	Lesion at 6 o'clock position	Other (specify)	Na	Thermocoagulation		2021-08-24	2022-02-24	Nil								260150239	ff9b753f-6f4e-46e6-9a70-055a69083485
2022-02-12 16:59:46	2022-02-12 17:10:39	2022-02-12	Positive	Midlands	Kwekwe	Melisa Zhombe - 101009 - Clinic	2021-09-21	9202115	070528CC001772	1982-06-06	39	Married		2	23	1	Control pills	No	Never	Pill	1	0	0	0	0	0	0		New	Positive	Yes	0281-83	Eligible for LEEP	Not available		Not treated			2022-02-15	Rebooked for LEEP 15/02/2022								260150303	e83736c0-e271-4f26-9556-8408a461a5d0
2022-02-12 17:15:34	2022-02-12 17:20:10	2022-02-12	Positive	Midlands	Kwekwe	Melisa Zhombe - 101009 - Clinic	2021-08-24	8202143	0705282021C00151	1975-03-03	46	Widowed		4	14	2	CoC	No	Never	Pill	1	0	0	0	0	0	0		New	Positive	Yes	5652-53	Lesion at 2 o'clock eligible for thermo	Other (specify)	Na	Thermocoagulation		2021-08-24	2022-02-24	Nil								260150311	9ebf759b-be5f-4c0f-aa7f-e7c059270d4f
2022-02-11 16:03:56	2022-02-11 16:08:17	2022-02-11	Positive	Midlands	Kwekwe	Sidakeni - 101579 - Clinic	2020-11-18	11202006	0705322020CC00005	1973-08-23	47	Widowed		3	23	3	Nol	Yes	Never	None	0	0	0	0	0	1	0		New	Positive	Yes	6279	Nil	Other (specify)	Na	Not treated			2022-02-11	Patient died in March 2022								260150825	f93e9590-3c53-4d86-8180-3f3de2a41a99
2022-02-12 14:39:48	2022-02-12 19:35:23	2022-02-12	Positive	Midlands	Kwekwe	Rutendo - 101487 - Clinic	2021-02-11	2022021	0705642021cc00002	1976-09-22	44	Widowed		2	20	2	Control	No	Never	Pill	1	0	0	0	0	0	0		New	Positive	Yes	6400	Nil	Not available		Thermocoagulation		2021-02-15	2021-07-15	Nil								260172044	067e7ee7-7b8d-4a4b-a501-7b03f0e593fc
2022-02-12 14:44:57	2022-02-12 19:38:22	2022-02-12	Positive	Midlands	Kwekwe	Rutendo - 101487 - Clinic	2021-02-11	9022021	0704OA2018A02688	1989-10-07	31	Married		3	24	3	Depo	No	Sometimes	Pill	1	0	0	0	0	0	0		New	Positive	Yes	6426	Nil	Not available		Not treated			2022-02-15	Client was being called but could not be reached.to be followed up by community								260172048	db8d7b66-892b-4d69-8cec-b5bc43dbe685
2022-02-12 14:53:05	2022-02-12 19:38:45	2022-02-12	Positive	Midlands	Kwekwe	Rutendo - 101487 - Clinic	2021-02-25	32022021	0705642021cc00029	1985-07-01	35	Married		2	19	3	Pill	No	Sometimes	Pill	1	0	0	0	0	0	0		New	Positive	Yes	6467	Nil	Not available		Not treated			2022-02-18	To be followed up by community								260172052	1da541c6-d8bc-4d50-8863-04220fa0207b
2022-02-12 14:56:19	2022-02-12 19:38:38	2022-02-12	Positive	Midlands	Kwekwe	Rutendo - 101487 - Clinic	2021-02-25	33022021	0704OA2019cc00507	1985-10-15	35	Single		0	16	105	Control	No	Always	Pill	1	0	0	0	0	0	0		New	Positive	Yes	6471	Nil	Not available		LEEP		2021-04-14	2021-10-15	Nil								260172054	ef0f0ec2-5310-4afd-bcd3-b525aafe84c2
2022-02-12 15:01:11	2022-02-12 19:38:31	2022-02-12	Positive	Midlands	Kwekwe	Rutendo - 101487 - Clinic	2021-02-25	44022021	0705642021cc00038	1987-04-19	33	Single		2	17	4	Pill	No	Always	Pill	1	0	0	0	0	0	0		New	Positive	Yes	6484	Nil	Not available		Thermocoagulation		2021-03-01	2021-09-01	Nil								260172056	01a2cf3a-7392-4d24-971b-36afcd646398
2022-02-12 15:20:18	2022-02-12 19:38:15	2022-02-12	Positive	Midlands	Kwekwe	Rutendo - 101487 - Clinic	2021-02-25	45022021	0705642021cc00039	1983-11-06	37	Married		2	15	2	None	No	Never	None	0	0	0	0	0	1	0		New	Negative		6485	Nil	Not available		Thermocoagulation		2021-04-12	2022-08-09	Nil								260172057	47752b6c-ef57-4c6b-8b9b-df11741919df
2022-02-12 15:23:16	2022-02-12 19:38:06	2022-02-12	Positive	Midlands	Kwekwe	Rutendo - 101487 - Clinic	2021-03-05	10032021	0705642021cc00050	1989-09-25	31	Married		0	23	1	None	No	Never	None	0	0	0	0	0	1	0		New	Positive	Yes	1085	Nil	Not available		Thermocoagulation		2021-03-09	2021-09-10	Nil								260172059	d3c3b80a-0779-49f2-9f4e-aeb55539e24e
2022-02-12 16:45:09	2022-02-12 19:37:59	2022-02-12	Positive	Midlands	Kwekwe	Rutendo - 101487 - Clinic	2021-03-12	28032021	0705642021cc00068	1976-06-13	44	Widowed		2	19	2	Depo	No	Sometimes	Depo-Provera	0	0	1	0	0	0	0		New	Positive	Yes	1350	Nil	Not available		Not treated			2022-02-15	Booked for leep 15february 2022								260172063	0e01665f-0731-4960-a018-525fe597da08
2022-02-12 16:50:11	2022-02-12 19:37:52	2022-02-12	Positive	Midlands	Kwekwe	Rutendo - 101487 - Clinic	2021-03-19	56032021	0705642021cc00097	2002-06-11	18	Married		1	14	1	Nil	No	Never	None	0	0	0	0	0	1	0		New	Negative		1260	Nil	Not available		Not treated			2022-02-18	Awaits partners approval.counselling on-going								260172066	439fc50d-c556-4046-9c49-6e04544e8588
2022-02-12 16:53:27	2022-02-12 19:37:42	2022-02-12	Positive	Midlands	Kwekwe	Rutendo - 101487 - Clinic	2021-03-19	66032021	0705642021cc00106	1980-01-01	41	Married		4	17	3	None	No	Never	None	0	0	0	0	0	1	0		New	Positive	Yes	1275	Nil	Not available		Not treated			2022-02-15	Recalled for treatment								260172067	e33ad5bd-6488-41be-ac95-9868d128bf84
2022-02-12 16:56:19	2022-02-12 19:37:17	2022-02-12	Positive	Midlands	Kwekwe	Rutendo - 101487 - Clinic	2021-03-26	86032021	0705642021cc00124	1990-03-20	31	Married		2	18	3	Inplant	No	Always	Inplant	0	1	0	0	0	0	0		New	Positive	Yes	1406	Nil	Not available		Thermocoagulation		2021-03-09	2021-09-10	Nil								260172070	e5472436-7697-44ea-8df9-22741ac0b463
2022-02-12 17:02:57	2022-02-12 19:37:09	2022-02-12	Positive	Midlands	Kwekwe	Rutendo - 101487 - Clinic	2021-03-26	85032021	0705642021cc00123	1972-01-30	49	Married		3	18	1	Depo	No	Never	Depo-Provera	0	0	1	0	0	0	0		New	Negative		1398	Nil	Not available		Thermocoagulation		2021-03-09	2021-09-09	Nil								260172074	2d19d34b-0d0d-4a9d-8dde-557e9f3d72d3
2022-02-12 17:51:22	2022-02-12 19:37:02	2022-02-12	Positive	Midlands	Kwekwe	Rutendo - 101487 - Clinic	2021-03-26	87032021	0705632021cc00125	1981-02-12	40	Married		2	20	1	Pill	No	Never	Pill	1	0	0	0	0	0	0		New	Negative		1409	Nil	Not available		Not treated			2022-02-15	Client recalled for leep								260172076	ba70b7d3-ae24-4119-aabd-0933b563f1ec
2022-02-12 18:00:13	2022-02-12 19:36:54	2022-02-12	Positive	Midlands	Kwekwe	Rutendo - 101487 - Clinic	2021-04-09	19042021	0705632021cc00146	1966-04-04	55	Divorced		3	20	1	Pill	No	Sometimes	Pill	1	0	0	0	0	0	0		New	Positive	Yes	1607	Nil	Not available		Thermocoagulation		2021-04-09	2021-10-08	Nil								260172083	2cb3ee9a-e1e3-436f-b97a-8e0f0e4f95f9
2022-02-12 18:03:56	2022-02-12 19:36:47	2022-02-12	Positive	Midlands	Kwekwe	Rutendo - 101487 - Clinic	2021-04-09	23042021	0705642021cc00149	1984-08-07	36	Widowed		1	23	3	Depo	No	Always	Depo-Provera	0	0	1	0	0	0	0		New	Positive	Yes	1614	Nil	Not available		Thermocoagulation		2021-04-09	2021-10-08	Nil								260172085	656111dc-8558-4980-a940-035c360fc43b
2022-02-12 18:07:06	2022-02-12 19:36:40	2022-02-12	Positive	Midlands	Kwekwe	Rutendo - 101487 - Clinic	2021-04-09	27042021	0705642021cc00153	1981-10-22	39	Married		2	21	2	Depo	No	Sometimes	Depo-Provera	0	0	1	0	0	0	0		New	Positive	Yes	1623	Nil	Not available		Thermocoagulation		2021-04-09	2021-10-08	Nil								260172089	63aaafd3-517a-4bc2-bd3c-0c5f3d519a49
2022-02-12 18:13:09	2022-02-12 19:36:34	2022-02-12	Positive	Midlands	Kwekwe	Rutendo - 101487 - Clinic	2021-04-09	32042021	0705642021cc00158	1980-02-29	41	Divorced		1	17	5	Pill	No	Always	Pill	1	0	0	0	0	0	0		New	Positive	Yes	1634	Nil	Not available		LEEP		2021-04-14	2021-10-15	Nil								260172092	c5f5890a-064a-4aee-9fc0-f0f1f8a28e86
2022-02-12 18:18:04	2022-02-12 19:36:25	2022-02-12	Positive	Midlands	Kwekwe	Rutendo - 101487 - Clinic	2021-04-23	27042021	0704642021cc00189	1980-09-09	40	Widowed		3	18	3	pill	No	Always	Pill	1	0	0	0	0	0	0		New	Positive	Yes	1745	Nill	Not available		Not treated			2022-02-15	Recalled for treatment								260172095	88cb4eea-975b-478a-933c-5c262c1dcd24
2022-02-12 18:36:50	2022-02-12 19:36:18	2022-02-12	Positive	Midlands	Kwekwe	Rutendo - 101487 - Clinic	2021-05-14	10052021	0705642021cc00200	1991-11-25	29	Widowed		1	21	2	Pill	No	Never	Pill	1	0	0	0	0	0	0		New	Positive	Yes	1895	Nill	Not available		LEEP		2021-06-08	2021-12-08	Nill								260172098	53134cf5-cc98-4c01-8232-31508d883ca9
2022-02-12 18:43:30	2022-02-12 19:36:12	2022-02-12	Suspicious Cancer	Midlands	Kwekwe	Rutendo - 101487 - Clinic	2021-06-04	4062021	0705642021cc00224	1984-01-12	37	Married		1	20	2	Pill	No	Sometimes	Pill	1	0	0	0	0	0	0		New	Positive	Yes	2112	Query fibroid	Not available		Not treated			2022-02-15	Client is a visitor from Redcliff with no phone . To be followed up by community								260172100	1f1e6416-82b9-4c40-9ecf-9782767b839d
2022-02-12 18:57:08	2022-02-12 19:36:04	2022-02-12	Positive	Midlands	Kwekwe	Rutendo - 101487 - Clinic	2021-06-18	20062021	0705642021cc00239	1987-09-25	33	Married		1	18	2	Nill	No	Never	None	0	0	0	0	0	1	0		New	Positive	Yes	2276	Nil	Not available		Not treated			2022-02-15	Called for treatment								260172104	22ddf7db-b6d2-4363-99eb-4ade11ce770b
2022-02-12 19:02:38	2022-02-12 19:35:58	2022-02-12	Suspicious Cancer	Midlands	Kwekwe	Rutendo - 101487 - Clinic	2021-02-18	22062021	0705642021cc00241	1973-07-09	47	Widowed		3	20	2	Nill	No	Sometimes	None	0	0	0	0	0	1	0		New	Positive	Yes	2281	Nill	Not available		Not treated			2022-02-15	Recalled for treatment								260172109	f3230fe7-3ab2-4629-9f16-9c02dba76d58
2022-02-12 19:08:17	2022-02-12 19:35:53	2022-02-12	Positive	Midlands	Kwekwe	Rutendo - 101487 - Clinic	2021-02-18	32062021	0705642021cc00251	1974-11-20	46	Married		3	23	1	Pill	No	Sometimes	Pill	1	0	0	0	0	0	0		New	Positive	Yes	2293	Genital warts	Not available		LEEP		2021-06-22	2021-12-21	HGSIL.no invasion seen								260172110	e13361ce-f5c3-48c5-944a-8d350b6a491f
2022-02-12 19:16:24	2022-02-12 19:35:47	2022-02-12	Positive	Midlands	Kwekwe	Rutendo - 101487 - Clinic	2021-06-18	33062021	0705642021cc00252	1979-02-12	42	Widowed		1	19	3	Nil	No	Sometimes	None	0	0	0	0	0	1	0		New	Positive	Yes	2296	Nil	Normal		LEEP		2021-06-22	2021-12-23	Chronic inflammation.no evidence of malignancy								260172112	d4ac8e83-68b8-4cff-9fd2-b4e18e6bc5d0
2022-02-12 19:22:17	2022-02-12 19:35:42	2022-02-12	Positive	Midlands	Kwekwe	Rutendo - 101487 - Clinic	2021-08-20	21082021	0705642021cc00374	1960-01-01	61	Widowed		2	19	1	Depo	No	Sometimes	Depo-Provera	0	0	1	0	0	0	0		New	Positive	Yes	2882	Nil	Other (specify)	Follicular cervicitis	LEEP		2021-08-24	2022-02-25	Nil								260172114	355ece57-81ac-42e2-a5ff-e4b3919c5e8f
2022-02-12 19:29:25	2022-02-12 19:35:31	2022-02-12	Positive	Midlands	Kwekwe	Rutendo - 101487 - Clinic	2021-08-27	53082021	0705632021cc00403	1981-01-12	40	Single		2	20	2	None	No	Every time	None	0	0	0	0	0	1	0		New	Positive	Yes	5742	Nil	Not available		Not treated			2022-02-15	Recalled for treatment								260172115	4e124bcf-8d72-4c8a-90e0-d719e28e4434
2022-02-12 15:14:57	2022-02-12 15:33:35	2022-02-12	Positive	Midlands	Gweru	Chikwingwizha - 100203 - Mission Clinic	2020-12-16		00059/20	1983-07-24	37	Married		4	23	1	Depo	No	Sometimes	Depo-Provera	0	0	1	0	0	0	0		New	Positive	Yes	0789,90	Nil	Not available		LEEP		2021-02-25	2022-04-07	Not Treated lost to follow								260174507	fcd480af-db8f-4eea-876f-c82b488e767d
2022-02-12 15:20:31	2022-02-12 15:33:57	2022-02-12	Positive	Midlands	Gweru	Chikwingwizha - 100203 - Mission Clinic	2021-03-17		00037/21	1986-02-18	35	Married		4	17	2	Control	No	Never	Pill	1	0	0	0	0	0	0		New	Positive	Yes	9776	Nil	Not available		Other(Specify)	Thermocoagulation	2021-09-15	2021-09-17									260174511	1fa33327-7465-4780-af79-8a5516be97c8
2022-02-12 15:25:25	2022-02-12 15:28:29	2022-02-12	Positive	Midlands	Gweru	Chikwingwizha - 100203 - Mission Clinic	2021-03-17		00021/21	1976-06-16	44	Married		3	22	2	Depo	No	Sometimes	Depo-Provera	0	0	1	0	0	0	0		New	Positive	Yes	9657	No	Not available		Other(Specify)	Thermocoagulation	2021-03-17	2021-09-15									260174516	f5a89901-bb4e-456d-8584-281be3fa4ab4
2022-02-12 15:28:34	2022-02-12 15:32:12	2022-02-12	Positive	Midlands	Gweru	Chikwingwizha - 100203 - Mission Clinic	2021-03-17		00046/21	1982-10-01	38	Married		3	16	5	JADELLE	No	Sometimes	Inplant	0	1	0	0	0	0	0		New	Positive	Yes	9767	Genial sores	Not available		Thermocoagulation		2021-03-17	2021-09-15									260174522	df823fb1-28ae-48fc-a0dc-41411c978544
2022-02-12 15:34:05	2022-02-12 15:36:52	2022-02-12	Positive	Midlands	Gweru	Chikwingwizha - 100203 - Mission Clinic	2021-03-17		00049/21	1986-06-10	34	Married		6	19	3	Depo	No	Sometimes	Depo-Provera	0	0	1	0	0	0	0		New	Positive	Yes	9767,9768	Nil	Not available		Thermocoagulation		2021-03-17	2021-09-15									260174526	23003c0b-3f56-4e80-9ebe-bec4d9786f6a
2022-02-12 15:36:56	2022-02-12 15:39:47	2022-02-12	Positive	Midlands	Gweru	Chikwingwizha - 100203 - Mission Clinic	2021-03-17		00050/21	1994-03-05	27	Married		2	17	1	Depo	No	Never	Depo-Provera	0	0	1	0	0	0	0		New	Positive	Yes	9785	Nil	Not available		Thermocoagulation		2021-03-17	2021-09-15									260174534	f9ddc614-19cc-4acd-b348-fdd626ebf257
2022-02-12 15:39:50	2022-02-12 15:42:42	2022-02-12	Positive	Midlands	Gweru	Chikwingwizha - 100203 - Mission Clinic	2021-03-17		00052/21	1983-01-22	38	Married		1	20	3	Condom	No	Always	Other(specify)	0	0	0	0	0	0	1	Barrier methods	New	Positive	Yes	9769	Nil	Not available		Thermocoagulation		2021-03-17	2021-09-15									260174537	b8bfdbeb-5e41-4ae5-b211-1ac9f2660780
2022-02-12 15:43:18	2022-02-12 15:46:15	2022-02-12	Positive	Midlands	Gweru	Chikwingwizha - 100203 - Mission Clinic	2021-04-14		00072/21	1975-03-02	46	Married		2	28	2	Control	No	Always	Pill	1	0	0	0	0	0	0		New	Positive	Yes	0035,0036	Nil	Not available		Thermocoagulation		2021-04-14	2021-10-14									260174539	1e3215c9-0b8c-45a5-a103-3807f0724bda
2022-02-12 15:46:19	2022-02-12 15:54:21	2022-02-12	Positive	Midlands	Gweru	Chikwingwizha - 100203 - Mission Clinic	2021-06-16		00171/21	1996-01-30	25	Married		1	19	2	Control	No	Sometimes	Pill	1	0	0	0	0	0	0		New	Positive	Yes	0788	Nil	Not available		LEEP		2021-06-23	2022-12-30									260174544	fe2bdf88-38c3-41c9-b50f-967fbce14f67
2022-02-12 15:54:25	2022-02-12 16:11:00	2022-02-12	Positive	Midlands	Gweru	Chikwingwizha - 100203 - Mission Clinic	2021-06-16		00216/21	1994-12-31	26	Married		3	17	2	Control	No	Sometimes	Pill	1	0	0	0	0	0	0		New	Positive	Yes	1528-29	Nil	Not available		Thermocoagulation		2021-06-16	2021-12-23									260174547	ab2ce46e-dce2-4d85-9a63-32c01f8095ad
2022-02-12 16:15:06	2022-02-12 16:18:31	2022-02-12	Positive	Midlands	Gweru	Chikwingwizha - 100203 - Mission Clinic	2021-06-16		00213/21	1977-10-31	43	Married		3	19	1	Depo	Yes	Always	Depo-Provera	0	0	1	0	0	0	0		New	Positive	Yes	Q524	Nil	Not available		Thermocoagulation		2021-06-21	2021-12-21	Thermocoagulation done at GPH								260174552	facc7536-c58f-4548-8806-bfef4181aea5
2022-02-12 16:18:44	2022-02-12 16:24:42	2022-02-12	Positive	Midlands	Gweru	Chikwingwizha - 100203 - Mission Clinic	2021-07-21		00272/21	1998-10-17	22	Single		5	19	5	Depo	No	Sometimes	Depo-Provera	0	0	1	0	0	0	0		New	Positive	Yes	1779-83	Nil	Not available		Thermocoagulation		2021-07-21	2022-02-21									260174556	5b48fad3-6992-4fc2-96ef-84f35e73bbd9
2022-02-12 16:24:46	2022-02-12 16:28:55	2022-02-12	Positive	Midlands	Gweru	Chikwingwizha - 100203 - Mission Clinic	2021-09-22		00369/21	1994-05-11	27	Married		1	18	4	Jadelle	No	Always	Inplant	0	1	0	0	0	0	0		New	Positive	Yes	2188-86	Peri anal wart	Not available		Thermocoagulation		2021-09-22	2022-03-03									260174561	b2820cdf-573b-4ccc-8583-253f3b0ee36f
2022-02-12 16:28:59	2022-02-12 16:31:33	2022-02-12	Positive	Midlands	Gweru	Chikwingwizha - 100203 - Mission Clinic	2021-09-22		00386/21	1994-04-18	27	Divorced		2	19	2	Jadelle	No	Always	Inplant	0	1	0	0	0	0	0		New	Positive	Yes	2199	Nil	Not available		Thermocoagulation		2021-09-22	2022-03-22									260174565	9b7d5438-79ea-475a-a6d4-98b8280a5994
2022-02-12 17:18:01	2022-02-12 17:22:56	2022-02-12	Positive	Midlands	Gweru	Chiundura - 100309 - Clinic	2020-11-24		00018/20	1994-02-12	26	Married		2	18	3	Depo	No	Sometimes	Depo-Provera	0	0	1	0	0	0	0		New	Positive	Yes	0283	Nil	Not available		Thermocoagulation		2021-11-24	2021-12-23	Not treated -preferred herbs								260174602	ed5eeb4f-e981-4de4-9be9-dd4ecefa6a8b
2022-02-12 17:23:04	2022-02-12 17:26:07	2022-02-12	Positive	Midlands	Gweru	Chiundura - 100309 - Clinic	2021-03-11		00051/21	1982-01-11	39	Married		2	20	2	Nil	No	Never	None	0	0	0	0	0	1	0		New	Positive	Yes	9583-84	Genital warts	Not available		Thermocoagulation		2021-03-11	2021-09-21									260174619	92b4c067-0d23-405e-9dea-5b9ca10844b5
2022-02-12 17:26:42	2022-02-12 17:30:48	2022-02-12	Positive	Midlands	Gweru	Chiundura - 100309 - Clinic	2021-04-22		00063/21	1986-12-31	34	Married		0	24	3	Control	No	Never	Pill	1	0	0	0	0	0	0		New	Positive	Yes	0383-84	Strawberry lesions	Not available		Thermocoagulation		2021-04-22	2021-10-21	Metronidazole 500mg tds po x 1 week								260174623	a9ef6b3a-b0cd-4fb5-9b2a-95797e30ed05
2022-02-12 17:30:52	2022-02-12 17:36:03	2022-02-12	Positive	Midlands	Gweru	Chiundura - 100309 - Clinic	2021-07-29		00083/21	1973-10-10	47	Separated		2	21	3	Control	No	Abstinence	Pill	1	0	0	0	0	0	0		New	Positive	Yes	2200-2202	Nil	Not available		Thermocoagulation		2021-07-29	2021-01-21									260174627	eb9ce12b-7bf5-4252-800f-a3868ec28259
2022-02-12 17:37:34	2022-02-12 17:52:35	2022-02-12	Positive	Midlands	Gweru	Chiundura - 100309 - Clinic	2021-07-29		00095/21	1982-01-11	39	Married		2	20	15	Control	No	Never	Pill	1	0	0	0	0	0	0		New	Positive	Yes	2214-15	Nil	Not available		LEEP		2021-08-26	2021-09-21	Client stated that she was treated at Edith opperman								260174632	3338c218-b44d-444e-aeed-58bc23b70440
2022-02-12 18:06:00	2022-02-12 18:11:38	2022-02-12	Positive	Midlands	Gweru	Madhikani - 100804 - Clinic	2021-03-16		00338/202	1992-11-11	28	Married		2	17	1	Jadelle	No	Always	Inplant	0	1	0	0	0	0	0		Repeat	Positive	Yes	9132	Nil	Not available		Thermocoagulation		2021-03-16	2021-09-16									260174643	1779ee48-8844-42ed-b692-9f63aac9bad6
2022-02-12 18:12:12	2022-02-12 18:15:11	2022-02-12	Positive	Midlands	Gweru	Madhikani - 100804 - Clinic	2021-03-16		00047/21	2021-03-16	0	Married		3	15	3	No	No	A	None	0	0	0	0	0	1	0		New	Positive	Yes	9733-39	Nil	Not available		Thermocoagulation		2021-03-16	2021-09-16									260174651	047b00a3-db2e-4ab2-bd59-654a0c38ed56
2022-02-12 18:15:15	2022-02-12 18:18:26	2022-02-12	Positive	Midlands	Gweru	Madhikani - 100804 - Clinic	2021-06-15		00071/21	1975-06-18	45	Married		3	20	Q	JADELLE	No	Always	Inplant	0	1	0	0	0	0	0		New	Positive	Yes	1459-60	Nil	Not available		LEEP		2021-06-24	2021-12-28									260174656	23272297-291f-414c-bb4a-b716f22b19f9
2022-02-12 18:18:30	2022-02-12 18:20:59	2022-02-12	Positive	Midlands	Gweru	Madhikani - 100804 - Clinic	2021-06-15		00080/215	1989-02-13	32	Married		5	20	1	Control	No	Never	Pill	1	0	0	0	0	0	0		New	Positive	Yes	1475-76	Nil	Not available		Thermocoagulation		2021-06-15	2021-12-15									260174671	38ba03e4-1e3f-48ba-b41d-cc4ec182f5b5
2022-02-12 19:10:52	2022-02-12 19:15:24	2022-02-12	Positive	Midlands	Gweru	ZPS Whawha Prison- Clinic - DEL	2021-04-30		00023/21	1993-02-28	28	Married		1	19	2	Control	No	Sometimes	Pill	1	0	0	0	0	0	0		New	Positive	Yes	9890-91	Nil	Not available		Thermocoagulation		2021-03-30	2021-09-30									260174759	a36ffc46-af75-4dd8-adfc-1cc15458f9af
2022-02-12 19:15:44	2022-02-12 19:19:29	2022-02-12	Positive	Midlands	Gweru	ZPS Whawha Prison- Clinic - DEL	2021-06-23		00069/21	1989-01-14	32	Married		1	15	4	Depo	No	Sometimes	Depo-Provera	0	0	1	0	0	0	0		New	Positive	Yes	1600-1601	Nil	Not available		LEEP		2021-06-23	2021-12-20									260174761	25aee444-0299-4a5f-abb7-895d61ca1a8b
2022-02-12 19:19:35	2022-02-12 19:23:23	2022-02-12	Positive	Midlands	Gweru	ZPS Whawha Prison- Clinic - DEL	2021-06-23		00077/21	1979-11-17	41	Married		3	16	10	Depo	Yes	Sometimes	Depo-Provera	0	0	1	0	0	0	0		New	Positive	Yes	1612-1613	Nil	Not available		LEEP		2021-06-24	2021-12-24									260174764	ad6f6ede-3265-4a94-b044-8ea8ca87b1af
2022-02-12 19:23:27	2022-02-12 19:26:34	2022-02-12	Positive	Midlands	Gweru	ZPS Whawha Prison- Clinic - DEL	2021-09-01		00138/21	1987-10-22	33	Married		2	16	12	Jadelle	No	Always	Inplant	0	1	0	0	0	0	0		New	Positive	Yes	1986-87	Nil	Not available		Thermocoagulation		2021-09-01	2022-03-24									260174767	28e5af1b-165f-4a55-bd99-0ca03e0d5f53
2022-02-12 19:26:39	2022-02-12 19:32:03	2022-02-12	Positive	Midlands	Gweru	ZPS Whawha Prison- Clinic - DEL	2021-09-01		00144/21	1973-07-12	48	Married		2	20	2	Control	No	Sometimes	Pill	1	0	0	0	0	0	0		New	Negative		1995-97	Nil	Not available		Thermocoagulation		2021-09-01	2022-03-01									260174782	0125f9fc-b0d9-4e6f-ad76-3ba6184d6668
2022-02-11 11:50:30	2022-02-13 10:53:34	2022-02-11	Positive	Manicaland	Chipinge	Chiriga - 100266 - Rural Health Centre	2021-03-14	3202116	00016	1977-09-09	43	Married		2	15	2	COC	No	Sometimes	Pill	1	0	0	0	0	0	0		New	Positive	Yes	6920	No breast lumps	Not available	None	Thermocoagulation		2021-03-14	2021-04-28	Post treatment 14 September 2021								260299909	849976a3-b566-4083-a5a8-8ad4f6ec9fa0
2022-02-13 11:46:30	2022-02-13 11:54:51	2022-02-13	Positive	Manicaland	Chipinge	Tamandai - 101676 - Clinic	2021-05-12	5202103	00003	1986-02-13	35	Married		3	16	1	COC	No	Sometimes	Pill	1	0	0	0	0	0	0		New	Positive	Yes	7183	Breasts no lumps	Pre-cancer High grade	HSIL	LEEP		2021-06-09	2021-07-21	For post treatment December 2021								260336644	8e712f90-7241-436c-90e2-2c80c1f00ba7
2022-02-12 21:38:21	2022-02-12 21:41:59	2022-02-12	Positive	Midlands	Gweru	Monomutapa - 101034 - Clinic	2021-04-15		mtp00532/20	1974-12-12	46	Married		4	20	2	Jadelle	No	Sometimes	Pill	1	0	0	0	0	0	0		Repeat	Positive	Yes	4614	Nil	Not available	Nil	Thermocoagulation		2021-04-15	2021-10-14	Nil								260409852	a15404ea-c44b-4c78-8ce5-aac9661e07e9
2022-02-13 05:54:19	2022-02-13 05:57:16	2022-02-13	Positive	Midlands	Gweru	Monomutapa - 101034 - Clinic	2021-04-20		mtp00616/20	1965-08-12	55	Widowed		3	17	2	Depo	No	Abstinence	Depo-Provera	0	0	1	0	0	0	0		Post Treatment	Positive	Yes	4657	Nil	Not available	Nil	Thermocoagulation		2021-04-20	2021-10-19	Nil								260409855	03de4f33-df14-4f82-8c5f-e525b7b42fe3
2022-02-13 05:57:33	2022-02-13 06:05:01	2022-02-13	Positive	Midlands	Gweru	Monomutapa - 101034 - Clinic	2021-04-21		mtp00031/20	1982-08-18	38	Separated		1	20	4	Coc	No	Always	Pill	1	0	0	0	0	0	0		Repeat	Positive	Yes	4670	Nil	Pre-cancer High grade	Nil	LEEP		2021-04-29	2021-10-29	Nil								260409857	db94197c-c3da-4e54-aaa0-c92ae2b2dbf2
2022-02-13 06:05:24	2022-02-13 06:09:16	2022-02-13	Positive	Midlands	Gweru	Monomutapa - 101034 - Clinic	2021-04-23		mtp00033/20	1995-07-28	25	Separated		1	18	3	Depo	Yes	Sometimes	Depo-Provera	0	0	1	0	0	0	0		Repeat	Positive	Yes	4704	Nil	Not available	Nil	Thermocoagulation		2021-04-23	2021-10-22	Nil								260409860	c73bf8ef-06a7-4b51-8d30-79dd6d985373
2022-02-13 06:09:33	2022-02-13 06:12:21	2022-02-13	Positive	Midlands	Gweru	Monomutapa - 101034 - Clinic	2021-04-23		00857/21	1998-05-24	22	Married		1	20	1	Secure	No	Never	Pill	1	0	0	0	0	0	0		New	Positive	Yes	4711	Nil	Not available	Nil	Thermocoagulation		2021-04-23	2022-10-21	Nil								260409865	3a4e9676-9ea5-4390-8780-1e99271f9904
2022-02-13 06:12:26	2022-02-13 06:16:28	2022-02-13	Positive	Midlands	Gweru	Monomutapa - 101034 - Clinic	2021-04-26		mtp00636/20	1988-09-10	32	Married		3	19	1	Jadelle	No	Sometimes	Inplant	0	1	0	0	0	0	0		Repeat	Positive	Yes	4727	Nil	Not available	Nil	Thermocoagulation		2021-04-26	2021-10-25	Nil								260409869	8d9af3bc-779d-4ed8-8fde-306e15342ac7
2022-02-13 06:16:47	2022-02-13 06:20:30	2022-02-13	Positive	Midlands	Gweru	Monomutapa - 101034 - Clinic	2021-04-27		00868/21	1977-08-07	43	Married		3	21	1	Coc	No	Sometimes	Pill	1	0	0	0	0	0	0		New	Negative	No	4737	Nil	Not available	Nil	Thermocoagulation		2021-04-27	2021-10-26	Nil								260409872	5d9fa90f-7460-424d-8e70-32675af37bfe
2022-02-13 13:10:32	2022-02-13 13:13:48	2022-02-13	Positive	Midlands	Gweru	Monomutapa - 101034 - Clinic	2021-04-27		00875/21	1986-06-19	34	Married		4	19	8	Coc	No	Sometimes	Pill	1	0	0	0	0	0	0		New	Positive	Yes	4754	Nil	Not available	Nil	Thermocoagulation		2021-04-27	2021-10-26	Nil								260409874	5bc7ca62-6725-42a9-9797-8bbafdb053ae
2022-02-13 13:14:42	2022-02-13 13:17:26	2022-02-13	Positive	Midlands	Gweru	Monomutapa - 101034 - Clinic	2021-05-04		00902/21	2003-06-29	17	Married		1	16	2	Secure	No	Sometimes	Pill	1	0	0	0	0	0	0		New	Positive	Yes	4807-10	Nil	Not available	Nil	Thermocoagulation		2021-05-06	2021-11-18	Nil								260409877	74b38ad0-191d-4db6-b626-3a8bc4e88c0b
2022-02-13 13:17:52	2022-02-13 13:20:55	2022-02-13	Positive	Midlands	Gweru	Monomutapa - 101034 - Clinic	2021-05-05		00914/21	1997-02-12	24	Married		2	18	2	Coc	No	S	Pill	1	0	0	0	0	0	0		New	Positive	Yes	4834	Nil	Not available	Nil	Thermocoagulation		2021-05-05	2021-11-03	Nil								260409880	56fc97c7-bc1e-49a1-9f90-0c005d90782d
2022-02-13 13:21:22	2022-02-13 13:24:11	2022-02-13	Positive	Midlands	Gweru	Monomutapa - 101034 - Clinic	2021-05-06		00923/21	1995-02-12	26	Married		2	18	2	Jadelle	Yes	Sometimes	Inplant	0	1	0	0	0	0	0		New	Positive	Yes	4849/4850	Nil	Not available	Nil	Thermocoagulation		2021-05-06	2021-11-04	Nil								260409884	91dac314-de5b-4b75-9fcd-905fbc2688ed
2022-02-13 13:34:35	2022-02-13 13:46:24	2022-02-13	Positive	Midlands	Gweru	Monomutapa - 101034 - Clinic	2021-05-06		00927/21	1957-12-20	63	Widowed		4	18	3	Depo	Yes	Abstinence	Depo-Provera	0	0	1	0	0	0	0		Repeat	Positive	Yes	4858-4861	Nil	Other (specify)	Nil	LEEP		2021-05-07	2021-11-05	Nil								260409891	183d8971-fcd6-4653-babf-3637f6c1f5e8
2022-02-13 13:46:52	2022-02-13 13:50:43	2022-02-13	Positive	Midlands	Gweru	Monomutapa - 101034 - Clinic	2021-05-13		00964/21	1992-02-17	29	Married		4	18	2	Coc	No	Never	Pill	1	0	0	0	0	0	0		New	Positive	Yes	4957-9	Nil	Pre-cancer High grade	Nil	LEEP		2021-05-13	2021-11-17	Nil								260409895	c4b2fd09-4ff7-4efa-af1c-457fe50988a5
2022-02-13 13:53:22	2022-02-13 13:56:50	2022-02-13	Positive	Midlands	Gweru	Monomutapa - 101034 - Clinic	2021-05-17		01002/21	1990-06-01	30	Widowed		4	18	2	Nil	No	Abstinence	None	0	0	0	0	0	1	0		New	Positive	Yes	5036	Nil	Not available	Nil	Thermocoagulation		2021-05-17	2021-11-15	Nil								260409900	1aae1f21-6474-4b32-8f30-3ce53c62c0ce
2022-02-13 13:57:28	2022-02-13 14:00:40	2022-02-13	Positive	Midlands	Gweru	Monomutapa - 101034 - Clinic	2021-05-21		01041/21	1984-12-20	36	Married		1	21	3	Coc	No	Never	Pill	1	0	0	0	0	0	0		New	Negative	No	5733	Nil	Not available	Nil	Thermocoagulation		2021-05-21	2021-11-19	Nil								260409904	f6270628-ef74-47f1-8555-290355a731c0
2022-02-13 14:01:16	2022-02-13 14:03:51	2022-02-13	Positive	Midlands	Gweru	Monomutapa - 101034 - Clinic	2021-05-24		01043/21	2000-08-12	20	Married		1	18	1	Coc	No	Never	Pill	1	0	0	0	0	0	0		New	Negative	No	5156/5157	Nil	Not available	Nil	Thermocoagulation		2021-05-24	2021-11-22	Nil								260409911	c7836e8d-4e6a-4830-b451-f8588e0befa3
2022-02-13 14:04:27	2022-02-13 14:07:35	2022-02-13	Positive	Midlands	Gweru	Monomutapa - 101034 - Clinic	2021-05-24		001046/21	1993-10-04	27	Married		1	17	5	Nil	No	Sometimes	None	0	0	0	0	0	1	0		New	Negative	No	5162-4	Nil	Not available	Nil	Thermocoagulation		2021-05-24	2021-11-22	Nil								260409916	e46384a1-598f-4ec7-8216-7cb477e2c159
2022-02-13 14:07:39	2022-02-13 14:13:23	2022-02-13	Positive	Midlands	Gweru	Monomutapa - 101034 - Clinic	2021-06-01		01073/21	1975-12-25	45	Separated		2	20	2	Coc	No	Never	Pill	1	0	0	0	0	0	0		New	Negative	No	5248/5249	?uterine fibroid	Not available	Nil	Thermocoagulation		2021-06-01	2021-12-07	Nil								260409923	067545cd-8d0d-4bd8-b164-ce003d1685bc
2022-02-13 14:13:50	2022-02-13 14:16:46	2022-02-13	Positive	Midlands	Gweru	Monomutapa - 101034 - Clinic	2021-06-01		mtp00159/20	1983-05-28	38	Separated		1	19	6	Coc	No	Sometimes	Pill	1	0	0	0	0	0	0		Repeat	Positive	Yes	5257-5261	Nil	Not available	Nil	Thermocoagulation		2021-06-01	2021-12-07	Nil								260409925	ab7bb21f-9bf0-4fad-84ad-ba383d5dbe89
2022-02-13 14:22:30	2022-02-13 14:26:44	2022-02-13	Positive	Midlands	Gweru	Monomutapa - 101034 - Clinic	2021-06-02		01081/21	1963-07-11	57	Married		3	22	1	Coc	No	Never	Pill	1	0	0	0	0	0	0		New	Positive	Yes	5280/5281	Nil	Other (specify)	Chronic inflammation	LEEP		2021-06-02	2021-12-29	Nil								260409926	acf3ef94-3827-4d8f-8bda-1b91c4809652
2022-02-13 14:28:12	2022-02-13 14:30:45	2022-02-13	Positive	Midlands	Gweru	Monomutapa - 101034 - Clinic	2021-06-09		01109/21	1991-11-28	29	Married		2	16	2	Coc	No	Sometimes	Pill	1	0	0	0	0	0	0		Repeat	Positive	Yes	5345	Nil	Not available	Nil	Thermocoagulation		2021-06-09	2021-12-08	Nil								260409930	2cae5fd3-c87a-4265-a8a9-a55f3feb47bf
2022-02-13 14:30:49	2022-02-13 14:33:53	2022-02-13	Positive	Midlands	Gweru	Monomutapa - 101034 - Clinic	2021-06-09		01112/21	1993-11-29	27	Single		0	25	2	Nil	No	Always	None	0	0	0	0	0	1	0		New	Positive	Yes	5355	Nil	Not available	Nil	Thermocoagulation		2021-06-09	2021-12-08	Nil								260409932	80dd9984-80f4-4004-aeba-d872aecf0226
2022-02-13 14:36:05	2022-02-13 14:39:13	2022-02-13	Positive	Midlands	Gweru	Monomutapa - 101034 - Clinic	2021-06-21		Sasame 00528/20	1987-10-28	33	Married		2	18	2	Nil	Yes	Sometimes	None	0	0	0	0	0	1	0		Repeat	Positive	Yes	5445	Nil	Not available	Nil	Thermocoagulation		2021-06-21	2021-12-20	Nil								260409938	4909ea00-9c1f-40e5-8bdb-a325d343930d
2022-02-13 14:41:04	2022-02-13 14:44:51	2022-02-13	Positive	Midlands	Gweru	Monomutapa - 101034 - Clinic	2021-06-22		01164/21	1992-11-11	28	Single		0	21	3	Nil	No	Always	None	0	0	0	0	0	1	0		Repeat	Positive	Yes	5471-4	?genital herpes,peripheral anal ulcer	Pre-cancer High grade	Nil	LEEP		2021-06-25	2021-12-24	Nil								260409941	8b6540a2-4009-4f4e-a46d-e82713692500
2022-02-13 14:57:59	2022-02-13 15:01:07	2022-02-13	Positive	Midlands	Gweru	Monomutapa - 101034 - Clinic	2021-06-24		01167/21	1992-04-17	29	Married		3	17	3	J6	No	Sometimes	Inplant	0	1	0	0	0	0	0		Repeat	Positive	Yes	5479/5480	Nil	Not available	Nil	Thermocoagulation		2021-06-24	2021-12-23	Nil								260409947	637bc209-f8a2-41e9-af67-742cdac7ef35
2022-02-13 15:01:25	2022-02-13 15:05:27	2022-02-13	Positive	Midlands	Gweru	Monomutapa - 101034 - Clinic	2021-06-24		01171/21	1981-12-23	39	Separated		2	18	5	Depo	No	Sometimes	Depo-Provera	0	0	1	0	0	0	0		Repeat	Positive	Yes	5486/5487	Nil	Not available	Nil	Thermocoagulation		2021-06-24	2021-12-23	Nil								260409950	58a6eff2-95f8-42f3-8233-ee60a00293fe
2022-02-13 15:06:02	2022-02-13 15:09:20	2022-02-13	Positive	Midlands	Gweru	Monomutapa - 101034 - Clinic	2021-06-29		mtp00830/20	1985-04-11	36	Married		3	19	6	IUCD	No	Sometimes	Intra Uterine Device	0	0	0	1	0	0	0		Repeat	Positive	Yes	5514/5515	Nil	Not available	Nil	Thermocoagulation		2021-06-29	2021-12-28	Nil								260409955	a8326972-5b43-4a87-84b6-eb0512a4160a
2022-02-13 15:09:54	2022-02-13 15:12:38	2022-02-13	Positive	Midlands	Gweru	Monomutapa - 101034 - Clinic	2021-06-30		01192/21	1971-11-06	49	Widowed		4	21	3	Depo	No	Abstinence	Depo-Provera	0	0	1	0	0	0	0		Repeat	Positive	Yes	5542-4	Nil	Not available	Nil	Thermocoagulation		2021-06-30	2021-12-29	Nil								260409959	e099fce6-4c1b-4878-a260-ece2235ec53e
2022-02-13 20:03:41	2022-02-13 21:53:37	2022-02-13	Positive	Midlands	Gweru	Monomutapa - 101034 - Clinic	2021-07-13		01193/21	2002-10-08	18	Married		1	17	1	Nil	No	Sometimes	None	0	0	0	0	0	1	0		New	Positive	Yes	5546/5547	Genital warts	Not available	Nil	Thermocoagulation		2021-07-13	2022-01-13	Nil								260531074	b1060165-362b-4629-9210-96ded7c329b7
2022-02-13 20:07:42	2022-02-13 20:10:44	2022-02-13	Positive	Midlands	Gweru	Monomutapa - 101034 - Clinic	2021-07-22		01220/21	1980-03-22	41	Widowed		1	18	3	Nil	No	Always	None	0	0	0	0	0	1	0		New	Positive	No	5599/5601	Nil	Not available	Nil	Thermocoagulation		2021-07-22	2022-01-27	Nil								260531076	f2fe1387-5463-40a1-9654-bf79ff73685e
2022-02-13 20:11:22	2022-02-13 20:14:52	2022-02-13	Positive	Midlands	Gweru	Monomutapa - 101034 - Clinic	2021-07-27		01233/21	1992-06-02	29	Separated		4	16	2	Jadelle	No	Sometimes	Inplant	0	1	0	0	0	0	0		New	Positive	Yes	5625	Nil	Not available	Nil	Thermocoagulation		2021-07-27	2022-01-04	Nil								260531078	f06a23c0-fec2-477a-85ff-9d27609f0f22
2022-02-13 20:16:03	2022-02-13 20:26:58	2022-02-13	Positive	Midlands	Gweru	Monomutapa - 101034 - Clinic	2021-08-02		001244/21-	1980-09-16	40	Married		3	183	3	Depo	No	Always	Depo-Provera	0	0	1	0	0	0	0		New	Positive	Yes	5641-4	Extensive genital warts	Pre-cancer High grade	Nil	LEEP		2021-11-26	2022-05-26	Nil								260531079	781b6797-3307-4713-9da2-cdc92be08d27
2022-02-13 20:27:34	2022-02-13 20:50:25	2022-02-13	Positive	Midlands	Gweru	Monomutapa - 101034 - Clinic	2021-08-02		01247/21	1987-12-25	33	Married		4	19	5	Jadelle	Yes	Never	Inplant	0	1	0	0	0	0	0		New	Positive	No	5648-52	Nil	Not available	Nil	LEEP		2021-09-30	2022-03-31	Pt not treated transferred out on pre ART to Zivuku clinic in Chivhu before treatment. Pt was admitted when we held the first treatment camp after she was screened. On follow up post discharge she was said to have hemiparesis and was being nursed at her rural home.								260531082	2899b3cd-3ee9-4485-a169-5e4607c12165
2022-02-13 20:36:31	2022-02-13 20:41:42	2022-02-13	Positive	Midlands	Gweru	Monomutapa - 101034 - Clinic	2021-03-03		01249/21	2000-01-01	21	Married		1	18	2	Nil	No	Sometimes	None	0	0	0	0	0	1	0		New	Positive	Yes	5656/5657		Not available	Nil	Thermocoagulation		2021-08-03	2022-02-01	Nil								260531083	37b89fd8-a4d7-4ad3-9344-33658c8dbb7c
2022-02-13 20:42:12	2022-02-13 20:49:14	2022-02-13	Positive	Midlands	Gweru	Monomutapa - 101034 - Clinic	2021-08-03		01255/21	2001-06-26	20	Separated		1	18	5	Nil	No	Always	None	0	0	0	0	0	1	0		New	Positive	Yes	5664-66	Nil	Not available	Nil	Thermocoagulation		2021-08-03	2022-02-01	Nil								260531085	ba29aef4-bff2-45f4-842a-0326f80185be
2022-02-13 20:51:24	2022-02-13 20:54:40	2022-02-13	Positive	Midlands	Gweru	Monomutapa - 101034 - Clinic	2021-08-05		01262/21	1985-06-04	36	Separated		2	18	500	Nil	Yes	Always	None	0	0	0	0	0	1	0		Repeat	Positive	Yes	5685/5686	Nil	Not available	Nil	Thermocoagulation		2021-08-05	2022-02-03	Nil								260531087	d25d82b9-dbd2-445b-a278-fb46024098a7
2022-02-13 20:55:17	2022-02-13 20:59:42	2022-02-13	Positive	Midlands	Gweru	Monomutapa - 101034 - Clinic	2021-08-05		01269/21	2000-02-14	21	Married		0	21	1	Nil	No	Sometimes	None	0	0	0	0	0	1	0		New	Positive	Yes	5694	Nil	Not available	Nil	Thermocoagulation		2021-08-05	2022-02-03	Nil								260531090	427e8635-cd9c-4854-8de9-c261d5a15738
2022-02-13 21:00:09	2022-02-13 21:02:43	2022-02-13	Positive	Midlands	Gweru	Monomutapa - 101034 - Clinic	2021-08-11		mtp00340/20	1994-04-09	27	Married		3	16	2	Depo	No	Sometimes	Depo-Provera	0	0	1	0	0	0	0		Repeat	Positive	Yes	5704	Nil	Not available	Nil	Thermocoagulation		2021-08-11	2022-02-09	Nil								260531092	398ec046-d27f-42c3-bee5-eea67c6a2f6a
2022-02-13 21:04:14	2022-02-13 21:07:41	2022-02-13	Positive	Midlands	Gweru	Monomutapa - 101034 - Clinic	2021-08-16		01284/21	2001-08-06	20	Single		0	18	2	Nil	No	Always	None	0	0	0	0	0	1	0		New	Positive	Yes	5734	Nil	Other (specify)	Chronic inflammation and squamous metaplasia	Not treated		2021-09-17	2022-03-31	Pt had punch biopsy done.								260531093	d47825d8-6585-4016-8737-8e150087218b
2022-02-13 21:08:30	2022-02-13 21:11:06	2022-02-13	Positive	Midlands	Gweru	Monomutapa - 101034 - Clinic	2021-08-16		mtp01068/20	1995-09-12	25	Married		2	19	2	Coc	No	Sometimes	Pill	1	0	0	0	0	0	0		Repeat	Positive	Yes	5738	Nil	Not available	Nil	Thermocoagulation		2021-08-16	2022-02-14	Nil								260531096	556a7dab-f625-4aa4-b6b6-eadbdc62d6b5
2022-02-13 21:12:34	2022-02-13 21:16:01	2022-02-13	Positive	Midlands	Gweru	Monomutapa - 101034 - Clinic	2021-08-19		Hurungwe 02163/19	1994-11-24	26	Married		0	21	4	Nil	No	Sometimes	None	0	0	0	0	0	1	0		Repeat	Positive	Yes	5765-68	Nil	Other (specify)	Chronic active inflammation	LEEP		2021-09-17	2022-03-18	Nil								260531098	57380b0c-062d-4582-83c8-2dc45fd89332
2022-02-13 21:16:04	2022-02-13 21:20:18	2022-02-13	Positive	Midlands	Gweru	Monomutapa - 101034 - Clinic	2021-08-19		01291/21	1991-05-21	30	Single		1	21	7	Jadelle	No	Sometimes	Inplant	0	1	0	0	0	0	0		Repeat	Positive	Yes	5769-71	Genital warts	Other (specify)	Chronic inflammation, squamous metaplasia	LEEP		2021-12-06	2022-06-06	Nil								260531100	a917e8c2-f99f-4fbc-a77f-690c19fd1922
2022-02-13 21:21:06	2022-02-13 21:24:41	2022-02-13	Positive	Midlands	Gweru	Monomutapa - 101034 - Clinic	2021-08-20		01293/21	1999-11-16	21	Married		1	20	1	Nil	No	Never	None	0	0	0	0	0	1	0		New	Negative	No	5778-81	Nil	Other (specify)	Chronic active inflammation.	LEEP		2021-09-17	2022-03-18	Nil								260531102	0617ac5e-ff6d-41ba-b58f-976d03aed44a
2022-02-13 21:25:20	2022-02-13 21:29:01	2022-02-13	Positive	Midlands	Gweru	Monomutapa - 101034 - Clinic	2021-08-25		01303/21	2001-01-20	20	Married		1	18	1	Jadelle	No	Always	Inplant	0	1	0	0	0	0	0		New	Positive	Yes	5799/5800	Nil	Not available	Nil	Thermocoagulation		2021-08-25	2022-02-23	Nil								260531104	8fa7a9c2-1a95-4e0a-9678-6ad86ee17434
2022-02-13 21:29:24	2022-02-13 21:32:28	2022-02-13	Positive	Midlands	Gweru	Monomutapa - 101034 - Clinic	2021-08-25		OD Raffingora 00042/20	1978-03-08	43	Separated		2	26	1	Depo	No	Sometimes	Depo-Provera	0	0	1	0	0	0	0		Repeat	Positive	Yes	5803/5805	Nil	Not available	Nil	Thermocoagulation		2021-08-25	2022-02-23	Nil								260531106	f8a57e3b-d37f-4cde-a3a6-261218f732e9
2022-02-13 21:32:46	2022-02-13 21:35:18	2022-02-13	Positive	Midlands	Gweru	Monomutapa - 101034 - Clinic	2021-08-25		mtp01104/20	1985-10-06	35	Widowed		3	16	6	Depo	No	Abstinence	Depo-Provera	0	0	1	0	0	0	0		Repeat	Positive	Yes	5810	Nil	Not available	Nil	Thermocoagulation		2021-08-25	2022-02-23	Nil								260531107	def54ba2-1de1-4646-a59a-e2c169ccefd0
2022-02-13 21:36:58	2022-02-13 21:41:39	2022-02-13	Positive	Midlands	Gweru	Monomutapa - 101034 - Clinic	2021-09-20		GPH 02828/19	1983-02-15	38	Married		3	19	1	Depo	No	Sometimes	Depo-Provera	0	0	1	0	0	0	0		Repeat	Positive	Yes	5934	Nil	Not available	Nil	Thermocoagulation		2021-09-20	2022-03-21	Nil								260531108	0ad18482-ab37-46e4-aad4-4ec982783352
2022-02-13 21:42:19	2022-02-13 21:44:53	2022-02-13	Positive	Midlands	Gweru	Monomutapa - 101034 - Clinic	2021-09-29		01397/21	1978-07-13	43	Separated		4	22	4	Coc	No	Never	Pill	1	0	0	0	0	0	0		New	Positive	Yes	6034/6035	Nil	Not available	Nil	Thermocoagulation		2021-09-29	2022-03-30	Nil								260531109	145852e1-aa4a-45d3-a8e9-12b58c3a43a3
2022-02-13 21:44:58	2022-02-13 21:48:01	2022-02-13	Positive	Midlands	Gweru	Monomutapa - 101034 - Clinic	2021-09-30		01399/21	1982-03-19	39	Married		3	20	2	Coc	No	Always	Pill	1	0	0	0	0	0	0		New	Positive	Yes	6040	Nil	Not available	Nil	Thermocoagulation		2021-09-30	2022-03-31	Nil								260531111	4ec95176-3884-46b1-9d27-13778012bec8
2022-02-13 21:48:24	2022-02-13 21:51:08	2022-02-13	Positive	Midlands	Gweru	Monomutapa - 101034 - Clinic	2021-09-30		GPH 00112/16	1972-10-11	48	Married		2	19	1	Depo	No	Always	Depo-Provera	0	0	1	0	0	0	0		Repeat	Positive	Yes	6049	Nil	Not available	Nil	Thermocoagulation		2021-09-30	2022-03-31	Nil								260531112	16c97a8c-b760-4ccd-a6af-a5e29320651b
2022-02-04 23:35:33	2022-02-13 20:47:51	2022-02-04	Suspicious Cancer	Midlands	Kwekwe	Mbizo 2 - 100997 - Clinic	2020-10-22		0705632020cc00476	1982-05-25	38	Married								Depo-Provera	0	0	1	0	0	0	0	Nil	New	Positive	Yes		Nil	Not available		Not treated		2022-02-15		Client opted to use of herbs.counselling ongoing	Herbs No Condoms	0	0	0	0	1	1	260531381	7d0bd5f4-fe1b-4fe7-a836-61e6f88f8706
2022-02-05 22:42:17	2022-02-13 21:38:19	2022-02-05	Positive	Midlands	Kwekwe	Mbizo 2 - 100997 - Clinic	2020-11-09	335	0705632020cc00568	1982-09-08	38	Single								Pill	1	0	0	0	0	0	0		New	Positive	Yes			Not available	Nil	Thermocoagulation	Nil	2021-09-28	2022-03-28	Client is yet to be reviewed on 28 March 2022.	Herbs No Condoms	0	0	0	0	1	1	260531383	99ee55e2-3f3b-4418-925a-a2914af77a55
2022-02-08 06:08:43	2022-02-13 22:21:04	2022-02-08	Positive	Midlands	Kwekwe	Mbizo 2 - 100997 - Clinic	2020-11-18	415	0705632020cc00653	1988-07-26	32	Single								Pill	1	0	0	0	0	0	0		New	Negative	No	1662	Nil	Not available	Nil	Thermocoagulation	Nkln	2020-12-08	2021-06-08	Nil	FP Herbs No Condoms	0	0	1	0	1	1	260531384	62c506f1-4b7d-48c0-ae78-c3edd2be6b1b
2022-02-08 06:21:33	2022-02-13 22:23:02	2022-02-08	Positive	Midlands	Kwekwe	Mbizo 2 - 100997 - Clinic	2020-11-23	434	0705632020cc00671	1993-05-10	27	Married								Pill	1	0	0	0	0	0	0		New	Positive	Yes	1686	Nil	Not available	Nil	Thermocoagulation	Nil	2020-12-28	2021-06-23	Viac negative post thermocoagulation	Herbs No Condoms	0	0	0	0	1	1	260531385	286d1fc3-499d-4932-82be-92365ef6849b
2022-02-08 06:27:16	2022-02-13 22:25:36	2022-02-08	Positive	Midlands	Kwekwe	Mbizo 2 - 100997 - Clinic	2020-11-30	478	0705632020cc00717	1978-11-12	42	Married								Pill	1	0	0	0	0	0	0		New	Positive	Yes	1754	Nil	Not available	Nil	LEEP	Nil	2020-12-08	2021-06-20	Nil	Herbs No Condoms	0	0	0	0	1	1	260531388	1abdc602-3363-430a-ae00-604f4583e583
2022-02-08 06:31:04	2022-02-13 22:27:37	2022-02-08	Positive	Midlands	Kwekwe	Mbizo 2 - 100997 - Clinic	2020-11-30	482	0705632020cc00721	1986-09-30	34	Married								Pill	1	0	0	0	0	0	0		New	Positive	Yes	1764	Nil	Not available	Nil	Thermocoagulation	Nil	2020-12-29	2021-06-29	Nil	Herbs No Condoms	0	0	0	0	1	1	260531391	2d2392fd-6fdd-4304-abc2-1480f332bc13
2022-02-08 06:35:06	2022-02-13 21:44:15	2022-02-08	Positive	Midlands	Kwekwe	Mbizo 2 - 100997 - Clinic	2020-12-01	1122020	0705632020cc00725	1990-12-15	29	Married								Pill	1	0	0	0	0	0	0		New	Positive	Yes	1771	Nil	Not available	Nil	LEEP	Nil	2020-12-08	2021-06-21	Nil	Herbs No	0	0	0	0	1	0	260531393	db9d2b32-6d81-437a-8d29-a9d8793e8362
2022-02-09 22:45:09	2022-02-12 12:57:30	2022-02-09	Positive	Midlands	Kwekwe	Mbizo 2 - 100997 - Clinic	2020-10-20	215	0705632020cc00457	1974-12-25	45	Married		4	19	2	Control	Yes	Sometimes	Pill	1	0	0	0	0	0	0		New	Positive	Yes	1139	Nil	Not available		Thermocoagulation		2020-12-08	2021-06-08	Viac neg on review								260531395	cc568707-5007-465b-8a3a-c57d7ab6afe0
2022-02-09 22:55:13	2022-02-12 12:57:14	2022-02-09	Suspicious Cancer	Midlands	Kwekwe	Mbizo 2 - 100997 - Clinic	2020-10-22	236	0705632020cc00746	1982-05-21	38	Married		2	18	2	Depo	No	Sometimes	Depo-Provera	0	0	1	0	0	0	0		New	Positive	Yes	1198	Contact bleeding	Not available		Not treated			2022-02-13	Client is being followed up but not yet willing to have biopsy done.she was booked for biopsy on 5 May 2021 but could not turn up.continous counselling to be done								260531396	7ce386ce-c215-4b37-80f6-c91a4f486ff1
2022-02-09 23:01:26	2022-02-12 12:56:57	2022-02-09	Positive	Midlands	Kwekwe	Mbizo 2 - 100997 - Clinic	2020-10-26	253	0705632020cc00490	1981-01-01	39	Single		1	19	20	Control	No	Sometimes	Pill	1	0	0	0	0	0	0		New	Positive	Yes	2559	Nil	Not available		Thermocoagulation		2021-01-21	2021-06-21	Nil								260531398	ae193cc3-d30d-4f93-a2e0-f95a70a8874e
2022-02-09 23:08:54	2022-02-12 12:56:42	2022-02-09	Positive	Midlands	Kwekwe	Mbizo 2 - 100997 - Clinic	2020-10-28	287	070563cc00522	1993-01-27	27	Single		2	18	15	Nil	No	Always	None	0	0	0	0	0	1	0		New	Positive	Yes	1383	Nil	Not available		Thermocoagulation		2020-12-28	2021-06-28	Nil								260531401	29f990e1-8fd3-4d8a-a729-ffbbdbf14bd5
2022-02-09 23:13:02	2022-02-12 12:56:19	2022-02-09	Positive	Midlands	Kwekwe	Mbizo 2 - 100997 - Clinic	2020-10-30	293	0705632020cc00528	1976-04-10	44	Married		5	23	1	Control	No	Never	Pill	1	0	0	0	0	0	0		New	Negative		1399	Nil	Not available		Thermocoagulation		2020-12-07	2021-06-17	Review was done on 1 September 2021 viac negative								260531403	e00a01f4-3061-4308-8181-8c434d6ac67c
2022-02-09 23:18:57	2022-02-12 12:55:50	2022-02-09	Positive	Midlands	Kwekwe	Mbizo 2 - 100997 - Clinic	2020-11-04	305	0705632020cc00539	1979-03-10	41	Widowed		5	17	3	Iucd	No	Every time	Intra Uterine Device	0	0	0	1	0	0	0		New	Positive	Yes	1430	Nil	Not available		LEEP		2020-12-08	2021-06-08	Leep result:LG SIL								260531405	6512586b-12ab-4eb5-ba66-a7b711a4aca7
2022-02-09 23:24:58	2022-02-12 12:55:19	2022-02-09	Positive	Midlands	Kwekwe	Mbizo 2 - 100997 - Clinic	2020-11-05	321	0705632020cc00556	1991-02-12	29	Married		3	23	2	Control	Yes	Every time	Other(specify)	0	0	0	0	0	0	1	Condom	New	Positive	Yes	1482	Niĺ	Not available		Thermocoagulation			1991-02-12	Nil								260531407	58b95574-3a56-4030-9823-932b12a5400c
2022-02-10 04:59:52	2022-02-12 12:55:05	2022-02-10	Positive	Midlands	Kwekwe	Mbizo 2 - 100997 - Clinic	2020-11-05	321	0705632020cc00556	1991-02-12	29	Married		3	23	2	Condom	No	Every time	None	0	0	0	0	0	1	0		New	Positive	Yes	1481	Nil	Not available		Thermocoagulation		2020-12-08	2021-06-08	Viac neg post treatment								260531409	6a06af69-9020-4978-90a1-ce68ef4106b7
2022-02-10 05:05:42	2022-02-12 12:54:52	2022-02-10	Positive	Midlands	Kwekwe	Mbizo 2 - 100997 - Clinic	2020-11-05	326	0705632020cc00359	1994-09-08	26	Married		0	25	1	None	No	Never	None	0	0	0	0	0	1	0		New	Positive	Yes	1495	Nil	Not available		Thermocoagulation		2021-08-08	2022-02-07	Client booked for review on 14 feb 2022								260531411	77bcea50-eb16-4330-8759-d959c828185a
2022-02-10 18:02:12	2022-02-12 12:54:26	2022-02-10	Positive	Midlands	Kwekwe	Mbizo 2 - 100997 - Clinic	2020-11-09	334	0705632020cc00567	1971-12-13	48	Married		4	18	1	Jadelle	No	Sometimes	Inplant	0	1	0	0	0	0	0		New	Positive	Yes	1513	Nil	Not available		Thermocoagulation		2020-12-09	2021-06-09	Nil								260531413	7b8674ac-a1bb-4006-9924-2dbaeb0c9e4c
2022-02-10 18:07:01	2022-02-12 12:50:14	2022-02-10	Positive	Midlands	Kwekwe	Mbizo 2 - 100997 - Clinic	2021-11-09	335	0705632020cc00568	1982-09-08	39	Single		3	14	3	Control	Yes	Sometimes	Pill	1	0	0	0	0	0	0		New	Positive	Yes	1515	Nil	Not available		Thermocoagulation		2021-09-28	2022-03-28	To be reviewed								260531415	35f3e2ad-b022-451d-94f4-179b792b827e
2022-02-10 18:12:46	2022-02-12 12:47:24	2022-02-10	Positive	Midlands	Kwekwe	Mbizo 2 - 100997 - Clinic	2020-11-09	336	0705632020cc00569	1992-12-05	27	Married		3	18	1	Control sometimes	No	Never	Pill	1	0	0	0	0	0	0		New	Negative		1516	Nil	Not available		Thermocoagulation		2021-08-23	2022-02-23	Client fell pregnant soon after viac hence she awaited treatment at 6 weeks post delivery								260531418	feabb13a-b4a1-42d9-9a50-a952009f8549
2022-02-10 18:17:16	2022-02-12 12:47:02	2022-02-10	Positive	Midlands	Kwekwe	Mbizo 2 - 100997 - Clinic	2020-11-10	354	0705632020cc005870	1981-10-01	39	Married		0	16	5	Nil	No	Never	None	0	0	0	0	0	1	0		New	Positive	Yes	1563	Nil	Not available		Thermocoagulation		2021-06-11	2022-02-14	Client is being called for post treatment screening she said she is in harare might come on the 14th								260531420	f5a7de38-906c-4486-8a92-14756ce6ff6c
2022-02-10 18:23:17	2022-02-12 12:44:35	2022-02-10	Positive	Midlands	Kwekwe	Mbizo 2 - 100997 - Clinic	2020-11-17	394	0705632020cc00633	1973-05-07	47	Married		4	18	4	Nil	No	Sometimes	None	0	0	0	0	0	1	0		New	Positive	Yes	1634	Nil	Not available		Thermocoagulation		2020-12-28	2021-06-14	Viac negative post treatment								260531422	bb69b2cb-785d-4438-9082-2594e89ef122
2022-02-10 18:27:55	2022-02-12 12:44:19	2022-02-10	Positive	Midlands	Kwekwe	Mbizo 2 - 100997 - Clinic	2020-11-18	414	0705632020cc00652	1994-03-26	26	Single		1	19	7	Depo	No	Sometimes	Depo-Provera	0	0	1	0	0	0	0		New	Negative		1661	Nil	Not available		Thermocoagulation		2020-12-08	2021-06-08	Nil								260531428	b0bfb745-5063-4c48-ba36-9b5bb9b426fc
2022-02-10 18:30:55	2022-02-12 12:44:04	2022-02-10	Positive	Midlands	Kwekwe	Mbizo 2 - 100997 - Clinic	2020-11-18	415	0705632020cc00653	1988-07-26	32	Married		4	18	3	Control	No	Never	Pill	1	0	0	0	0	0	0		New	Negative		1662	Nil	Not available		Thermocoagulation		2020-12-08	2021-06-08	Nil								260531431	b5c1e13b-7b90-4b70-ba88-1243c18214f1
2022-02-10 18:33:51	2022-02-13 20:41:54	2022-02-10	Positive	Midlands	Kwekwe	Mbizo 2 - 100997 - Clinic	2020-11-19	429	0705632020cc00667	1978-11-07	42	Single		4	18	3	Nil	No	Every time	None	0	0	0	0	0	1	0		New	Positive	Yes	1678	Nil	Not available		Thermocoagulation		2020-12-28	2021-06-16	Viac neg post treatment								260531433	e58bc8ea-907f-45ba-8191-41421e5117dd
2022-02-10 18:42:21	2022-02-12 12:41:38	2022-02-10	Positive	Midlands	Kwekwe	Mbizo 2 - 100997 - Clinic	2020-11-23	434	0705632020cc00671	1973-05-10	47	Married		5	16	3	Control	No	Sometimes	Pill	1	0	0	0	0	0	0		New	Positive	Yes	1686	Nil	Not available		Thermocoagulation		2020-12-28	2021-06-23	Viac negative post treatment								260531435	74bcbbea-1f2d-4526-8a7d-827b9dcf2d69
2022-02-10 18:46:16	2022-02-12 12:41:17	2022-02-10	Positive	Midlands	Kwekwe	Mbizo 2 - 100997 - Clinic	2020-11-30	471	0705632020cc00711	1982-09-06	38	Married		4	19	2	Depo	No	Sometimes	Depo-Provera	0	0	1	0	0	0	0		New	Positive	Yes	1743	Nil	Not available		LEEP		2020-12-08	2021-11-23	Client fell pregnant post treatment								260531438	7a37c7c0-8257-439e-8cf5-a60dc02c2097
2022-02-10 18:57:10	2022-02-12 12:41:28	2022-02-10	Positive	Midlands	Kwekwe	Mbizo 2 - 100997 - Clinic	2020-11-30	478	0705632020cc00717	1978-11-12	42	Married		4	19	3	Control	No	Sometimes	Pill	1	0	0	0	0	0	0		New	Positive	Yes	1754	Nil	Not available		LEEP		2020-12-08	2021-06-08									260531441	85942b38-4f4d-4c90-a8d5-d19ddd52d377
2022-02-10 19:14:24	2022-02-12 12:41:07	2022-02-10	Positive	Midlands	Kwekwe	Mbizo 2 - 100997 - Clinic	2020-11-30	487	0705632020cc00721	1984-11-25	36	Married		2	21	6	Depo	No	Sometimes	Depo-Provera	0	0	1	0	0	0	0		New	Positive	Yes	1764	Nil	Not available		Thermocoagulation		2020-12-29	2021-06-29	Nil								260531443	481587ad-719d-4966-89d7-9a0a520a8b80
2022-02-10 19:20:04	2022-02-12 12:40:57	2022-02-10	Positive	Midlands	Kwekwe	Mbizo 2 - 100997 - Clinic	2020-12-01	1122020	0705632020cc00725	1990-12-15	29	Married		3	15	50	Control	No	Sometimes	Pill	1	0	0	0	0	0	0		New	Positive	Yes	1771	Contact bleeding	Pre-cancer Low grade		LEEP		2020-12-08	2021-06-14	Viac neg post treatment								260531448	6721ffdd-353a-4d11-ba4c-ee1de9654a9a
2022-02-10 19:25:50	2022-02-12 12:40:46	2022-02-10	Positive	Midlands	Kwekwe	Mbizo 2 - 100997 - Clinic	2020-12-01	1122020	0705632020cc00726	1981-07-12	39	Married		2	20	1	Inplant	No	Never	Inplant	0	1	0	0	0	0	0		New	Negative		1774	Nil	Not available		Thermocoagulation		2020-12-08	2021-06-16	Viac negative post treatment								260531451	3b060c09-308d-433b-ba87-4ebd0298fe18
2022-02-10 19:29:20	2022-02-12 12:40:24	2022-02-10	Positive	Midlands	Kwekwe	Mbizo 2 - 100997 - Clinic	2020-12-02	14122020	0705632020cc00737	1992-03-16	28	Married		2	21	1	Nil	No	Sometimes	None	0	0	0	0	0	1	0		New	Positive	Yes	1798	Nil	Not available		Thermocoagulation		2021-06-10	2021-06-10	Post leep screened at kwekwe hospital negative								260531456	6af1438e-1c15-445d-a94a-07de322cb883
2022-02-10 19:33:48	2022-02-12 12:40:13	2022-02-10	Positive	Midlands	Kwekwe	Mbizo 2 - 100997 - Clinic	2020-12-02	16122020	0705632020c 00739	1981-01-21	39	Married		4	15	2	Control	No	Sometimes	Pill	1	0	0	0	0	0	0		New	Positive	Yes	1804	Nil	Not available		Thermocoagulation		2020-12-08	2021-06-08	Nil								260531459	2710483f-1500-4148-b4d1-f71f054b97c7
2022-02-10 19:37:30	2022-02-12 12:39:59	2022-02-10	Positive	Midlands	Kwekwe	Mbizo 2 - 100997 - Clinic	2020-12-07	35122020	0705632020cc00758	1974-07-17	46	Divorced		4	21	5	Control	No	Som	Pill	1	0	0	0	0	0	0		New	Positive	Yes	1832	Genital warts	Not available		Thermocoagulation		2020-12-18	2021-06-18	Podophylin prescribed for genital warts								260531464	e0fecf39-7a06-4ffb-8f00-cbf3ee31fdf0
2022-02-10 19:41:42	2022-02-13 20:40:06	2022-02-10	Positive	Midlands	Kwekwe	Mbizo 2 - 100997 - Clinic	2020-12-07	49122020	0705632020cc771	1986-06-06	34	Married		4	21	4	Secure	No	Sometimes	Pill	1	0	0	0	0	0	0		New	Positive	Yes	1857	Nil	Not available		Not treated			2022-02-15	Client was followed up by phone but could not be reached .upon physical follow up, it was discovered that client had moved from the given address								260531467	87dbdd57-d0e3-49e5-8d11-1ccfaf3f8a76
2022-02-10 19:47:59	2022-02-12 12:39:25	2022-02-10	Positive	Midlands	Kwekwe	Mbizo 2 - 100997 - Clinic	2020-12-10	73122020	0705632020cc00796	1965-06-08	55	Widowed		4	16	3	Pill	No	Never	Pill	1	0	0	0	0	0	0		New	Positive	Yes	1903	Genital warts	Not available		Thermocoagulation		2021-01-18	2021-06-18	Podophylin prescribed for genital warts								260531470	54dd1550-4659-4999-9ee7-65d7d8306548
2022-02-10 20:14:03	2022-02-12 12:39:16	2022-02-10	Positive	Midlands	Kwekwe	Mbizo 2 - 100997 - Clinic	2020-12-14	85122020	0705632020cc00805	1999-03-03	21	Single		1	15	3	Nil	No	Sometimes	None	0	0	0	0	0	1	0		New	Positive	Yes	1923	Nil	Not available		Thermocoagulation		2021-09-13	2022-03-13	Client delayed treatment because she was seeking for permission from her partner								260531472	6073af21-3b77-4a5a-8e93-bcd2d9b93af3
2022-02-10 20:18:54	2022-02-12 12:37:21	2022-02-10	Positive	Midlands	Kwekwe	Mbizo 2 - 100997 - Clinic	2020-12-21	136122020	0704OA2018cc01453	1980-03-14	40	Married		2	23	1	Nil	No	Every time	None	0	0	0	0	0	1	0		Repeat	Positive	Yes	1992	Nil	Not available		Thermocoagulation		2021-06-23	2021-06-23	Negative post treatment								260531474	7eeecac9-04d1-40d9-8059-23243a9d0b71
2022-02-10 20:27:56	2022-02-12 12:37:11	2022-02-10	Suspicious Cancer	Midlands	Kwekwe	Mbizo 2 - 100997 - Clinic	2020-12-30	162122020	0705632020cc00901	1969-08-08	51	Widowed		4	21	1	Control	No	Never	Pill	1	0	0	0	0	0	0		New	Positive	Yes	2070	Bleeding noted on a lacerated polyp	Not available		Not treated			2022-02-14	Client was followed up for treatment but is not reachable								260531477	4da81cac-ae1d-4998-9871-854f64ce4bf8
2022-02-10 20:31:58	2022-02-12 12:37:01	2022-02-10	Positive	Midlands	Kwekwe	Mbizo 2 - 100997 - Clinic	2020-12-30	166122020	0705632020cc00906	1981-03-20	39	Widowed		1	17	2	Nil	No	Sometimes	None	0	0	0	0	0	1	0		New	Positive	Yes	2079/2076	Nil	Not available		Thermocoagulation		2021-01-04	2021-06-04	Client was a visitor from chitungwiza hospital								260531479	1fc3c16e-6220-41f8-988d-a4594425af52
2022-02-10 21:15:07	2022-02-12 12:36:50	2022-02-10	Positive	Midlands	Kwekwe	Mbizo 2 - 100997 - Clinic	2021-01-05	21012021	0705632020cc00245	1991-06-01	29	Married		1	18	3	Pill	No	Sometimes	Pill	1	0	0	0	0	0	0		Repeat	Negative		2113	Nil	Not available		Not treated			2022-02-15	Client is now staying in Gokwe .on follow up she said she is seeking consent from her partner								260531481	24c807a5-30a5-4939-bd64-f5752e0113d5
2022-02-10 21:18:21	2022-02-12 12:36:01	2022-02-10	Positive	Midlands	Kwekwe	Mbizo 2 - 100997 - Clinic	2021-01-05	26012021	0705632021cc00018	1986-08-05	34	Married		2	20	1	Jadelle	No	Sometimes	Inplant	0	1	0	0	0	0	0		New	Positive	Yes	2120	Nil	Not available		Thermocoagulation		2021-01-06	2021-06-16	Viac negative post treatment								260531482	36098d28-2d16-4dde-aca6-ac39bf152045
2022-02-10 21:25:49	2022-02-12 12:35:25	2022-02-10	Positive	Midlands	Kwekwe	Mbizo 2 - 100997 - Clinic	2021-01-07	51012021	0705632021cc00038	1985-03-13	35	Widowed		1	21	2	Control	No	Sometimes	Pill	1	0	0	0	0	0	0		New	Positive	Yes	2164/5	Nil	Not available		Not treated			2022-02-15	Client called for treatment on 15 February 2022.								260531483	2d2fe8a6-9fb2-4fb1-a4dc-52dd43a494d4
2022-02-10 21:32:57	2022-02-12 12:35:16	2022-02-10	Positive	Midlands	Kwekwe	Mbizo 2 - 100997 - Clinic	2021-01-18	124012021	0705632021cc00095	1979-12-23	41	Married		0	24	5	Nil	Yes	Never	None	0	0	0	0	0	1	0		New	Positive	Yes	2336/8	Nil	Not available		Thermocoagulation		2021-01-18	2021-06-16	Viac negative post treatment								260531488	058fb6fb-707f-4c6b-9d40-0fcf8ccc664a
2022-02-10 21:38:08	2022-02-12 12:34:28	2022-02-10	Positive	Midlands	Kwekwe	Mbizo 2 - 100997 - Clinic	2021-01-19	141012021	0705632021cc00110	2002-12-17	18	Married		0	17	1	Nil	No	Sometimes	None	0	0	0	0	0	1	0		New	Negative		2388	Nil	Pre-cancer Low grade		LEEP		2021-02-24	2021-08-24	Leep result shows chronic inflammation. HSIL								260531489	1e83839e-cbac-485a-b8c6-d7d08f12c08b
2022-02-10 21:42:57	2022-02-12 12:33:45	2022-02-10	Positive	Midlands	Kwekwe	Mbizo 2 - 100997 - Clinic	2021-01-20	147012021	0705632021cc00115	1992-07-15	28	Single		1	20	3	Nil	No	Sometimes	None	0	0	0	0	0	1	0		New	Positive	Yes		Nil	Not available		Thermocoagulation		2021-01-20	2021-07-20	Nil								260531490	e3e21185-ad39-4a73-b037-8f63b385bf7d
2022-02-11 04:56:39	2022-02-12 12:34:01	2022-02-11	Positive	Midlands	Kwekwe	Mbizo 2 - 100997 - Clinic	2021-01-20	148012021	0705632021cc00116	1992-08-18	28	Married		1	20	1	Jadelle	No	Sometimes	Inplant	0	1	0	0	0	0	0		New	Negative		2412/13	Nil	Not available		Thermocoagulation		2021-01-27	2021-06-27	Nil								260531491	335bc30c-6d37-4adf-af14-e408c11fad03
2022-02-11 05:02:03	2022-02-12 12:31:32	2022-02-11	Positive	Midlands	Kwekwe	Mbizo 2 - 100997 - Clinic	2021-02-02	11022021	0705632021cc00161	1963-05-06	57	Widowed		4	20	1	Control	No	Never	Pill	1	0	0	0	0	0	0		New	Positive	Yes	2516/	Nil	Pre-cancer Low grade		LEEP		2021-02-24	2021-07-26	Viac pos treatment. Client opted to go to South Africa for further management								260531495	a4994348-08cd-4977-956c-2833de6bdae7
2022-02-11 05:07:37	2022-02-12 12:31:23	2022-02-11	Positive	Midlands	Kwekwe	Mbizo 2 - 100997 - Clinic	2021-02-09	33022021	0705632021cc00183	1991-01-27	30	Married		2	18	2	Depo	No	Sometimes	Depo-Provera	0	0	1	0	0	0	0		New	Positive	Yes	2567	Nil	Not available		Not treated			2022-02-15	Client has no phone she was followed up through home visit and found to have gone to rural areas.to be followed up ontinously until treated								260531496	a958df0d-9771-41a9-9926-c37c8cab1717
2022-02-11 05:13:03	2022-02-12 12:31:11	2022-02-11	Suspicious Cancer	Midlands	Kwekwe	Mbizo 2 - 100997 - Clinic	2021-02-10	47022021	2021cc00196	1968-02-02	53	Married		5	20	2	Control	No	Never	Pill	1	0	0	0	0	0	0		New	Negative		2594	Fresh blood noted	Other (specify)	Cervical cancer stage 3	Knife Cone Biospy		2021-04-12	2021-05-10	Client was referred to parirenyatwa for chemotherapy								260531498	e6cbec22-2a56-498e-a3d6-203a2357738d
2022-02-11 05:18:42	2022-02-12 12:14:18	2022-02-11	Positive	Midlands	Kwekwe	Mbizo 2 - 100997 - Clinic	2021-02-24	91022021	0705632021cc00233b	1984-07-27	36	Married		3	21	2	Depo	No	Never	Depo-Provera	0	0	1	0	0	0	0		New	Positive	Yes	2694	Nil	Not available		Thermocoagulation		2021-02-24	2021-08-24	Nil								260531499	320e9e6a-3ba5-48a6-b6bd-578f1d001a17
2022-02-11 05:22:25	2022-02-12 12:14:08	2022-02-11	Positive	Midlands	Kwekwe	Mbizo 2 - 100997 - Clinic	2021-03-03	8032021	0705632021cc00241	1995-10-16	25	Single		0	18	10	Nil	No	Sometimes	None	0	0	0	0	0	1	0		New	Positive	Yes	2712	Nil	Not available		Thermocoagulation		2021-03-03	2021-08-03	Nil								260531500	96bd9d58-6fe9-4fd5-a68c-a7d834021aa0
2022-02-11 05:26:04	2022-02-12 12:13:57	2022-02-11	Positive	Midlands	Kwekwe	Mbizo 2 - 100997 - Clinic	2021-03-03	13	0705632021cc00245	1983-01-05	38	Married		2	21	2	Control	No	Sometimes	Pill	1	0	0	0	0	0	0		New	Positive	Yes	2227	Genital warts	Not available		Thermocoagulation		2021-03-08	2021-09-08	Podophylin prescribed for genital warts								260531502	a0db380c-37b6-49d5-a5d2-2e843c18e298
2022-02-11 05:30:49	2022-02-13 20:57:22	2022-02-11	Positive	Midlands	Kwekwe	Mbizo 2 - 100997 - Clinic	2021-03-15	81032021	0705632021cc00297	1983-07-21	37	Single		4	18	6	Inplant	No	Sometimes	Inplant	0	1	0	0	0	0	0		New	Positive	Yes	2867	Nil	Not available		Not treated			2022-05-23	Client was followed up and said she is in South Africa. Can only be available in May 2022								260531505	94839111-ee61-4f69-b670-26bd99e834bf
2022-02-11 05:34:57	2022-02-13 20:39:37	2022-02-11	Positive	Midlands	Kwekwe	Mbizo 2 - 100997 - Clinic	2021-03-15	81032021	0705632021cc00297	1983-07-11	37	Single		4	18	6	Inplant	No	Sometimes	Inplant	0	1	0	0	0	0	0		New	Positive	Yes	2868	Nil	Not available		Not treated			2022-02-15	Client recalled for treatment								260531508	e0af9d9c-c012-4ff8-a5e7-e7c76d9e3305
2022-02-11 21:48:06	2022-02-12 12:11:50	2022-02-11	Positive	Midlands	Kwekwe	Mbizo 2 - 100997 - Clinic	2021-03-29	151032021	0705632021cc00359	1975-07-10	45	Widowed		1	19	3	Control	No	Sometimes	None	0	0	0	0	0	1	0		New	Positive	Yes	3008	Nil	Pre-cancer Low grade		LEEP		2021-04-13	2021-10-13	Nil								260531509	4d92b6c5-2ac8-43a6-9d3c-da010225dd8a
2022-02-11 21:57:15	2022-02-12 12:11:41	2022-02-11	Positive	Midlands	Kwekwe	Mbizo 2 - 100997 - Clinic	2021-04-06	16042021	0705632020cc00056	1991-02-12	30	Married		3	21	2	Pill	No	Never	Pill	1	0	0	0	0	0	0		Post Treatment	Positive	Yes	3072	Nil	Pre-cancer Low grade		Thermocoagulation		2021-04-06	2022-11-16	Viac positive post leep								260531513	5e0a1efa-1ccc-45d8-b000-aeaf282dadb8
2022-02-11 22:06:35	2022-02-12 12:11:32	2022-02-11	Positive	Midlands	Kwekwe	Mbizo 2 - 100997 - Clinic	2021-04-06	21042021	0705632021cc00392	1990-04-21	30	Widowed		1	21	2	Pill	No	Sometimes	Pill	1	0	0	0	0	0	0		New	Positive	Yes	3087	Thick yellow discharge with a history of itchiness for 2 weeks.	Not available		Thermocoagulation		2021-04-06	2021-10-06	Visit treatment prescribed. Reviewed for vds on 18 May 2021								260531515	4b8156c9-7e94-4965-add4-a0141ed11ca7
2022-02-11 22:12:40	2022-02-12 12:11:22	2022-02-11	Positive	Midlands	Kwekwe	Mbizo 2 - 100997 - Clinic	2021-04-12	44042021	0705632021cc00413	1983-02-26	38	Single		4	18	30	Control	No	Sometimes 1	Pill	1	0	0	0	0	0	0		New	Negative		313	Nil	Other (specify)	Active chronic cervicitis.no malignancy.	LEEP		2021-04-13	2021-10-13	Nil								260531517	375131df-d6f8-4dec-a6ef-4e9355061db2
2022-02-11 22:20:03	2022-02-12 12:11:14	2022-02-11	Positive	Midlands	Kwekwe	Mbizo 2 - 100997 - Clinic	2021-05-10	27052021	0705632021cc00460	1974-12-26	46	Single		3	18	6	Nil	No	Sometimes	None	0	0	0	0	0	1	0		New	Positive	Yes	3250	Nil	Not available		Thermocoagulation		2021-05-10	2021-10-11	Nil								260531519	2c19b226-4fc2-480f-971e-4d1ab7286bde
2022-02-11 22:30:13	2022-02-12 12:11:06	2022-02-11	Positive	Midlands	Kwekwe	Mbizo 2 - 100997 - Clinic	2021-05-17	55052021	0705632021cc00485	1991-11-14	29	Single		3	18	5	Depo	No	Sometimes	Depo-Provera	0	0	1	0	0	0	0		New	Positive	Yes	3297	Nil	Not available		Thermocoagulation		2021-05-24	2021-11-24	Client was treated after 1 week as per request								260531521	a2f5383a-b038-42c0-9357-2c85cf14115c
2022-02-11 22:34:22	2022-02-12 12:10:58	2022-02-11	Positive	Midlands	Kwekwe	Mbizo 2 - 100997 - Clinic	2021-05-24	62052021	0705632021cc00458b	1986-03-30	35	Married		8	16	2	Inplant	No	Never	Inplant	0	1	0	0	0	0	0		New	Negative		3312	Nil	Not available		Thermocoagulation		2021-05-24	2021-11-24	Nil								260531522	3b02c1f8-0c76-44b7-a54c-92e60b0454cb
2022-02-11 22:38:28	2022-02-12 12:10:48	2022-02-11	Suspicious Cancer	Midlands	Kwekwe	Mbizo 2 - 100997 - Clinic	2021-05-31	80052021	0705632020cc00017	1972-10-04	48	Married		3	23	2	Pill	No	So	Pill	1	0	0	0	0	0	0		Repeat	Positive	Yes	3354/5	Nil	Cancer		Knife Cone Biospy		2021-05-11	2021-08-18	Client referred for chemotherapy at Parirenyatwa								260531525	f3b6119a-1917-4af1-8797-ee94b7ed61b9
2022-02-11 22:48:42	2022-02-12 12:10:38	2022-02-11	Positive	Midlands	Kwekwe	Mbizo 2 - 100997 - Clinic	2021-06-09	51062021	0705632021cc00484	1982-11-11	38	Single		2	19	2	Pill	No	Never	Pill	1	0	0	0	0	0	0		New	Positive	Yes	3470	Nil	Other (specify)	Chronic Follicular cervicitis	LEEP		2021-02-24	2021-12-28	Nil								260531527	f6860dbc-2481-4246-8a3f-6feefe186edc
2022-02-11 22:55:25	2022-02-12 12:10:13	2022-02-11	Positive	Midlands	Kwekwe	Mbizo 2 - 100997 - Clinic	2021-06-16	89062021	Ex ubh 2019cc01111	1986-04-16	35	Married		1	23	1	Pill	No	Sometimes	Pill	1	0	0	0	0	0	0		Repeat	Positive	Yes	3549	Extensive genital warts	Pre-cancer High grade		LEEP		2021-06-24	2021-12-28	Client had first leep done at ubh in 2019								260531529	bb3713ed-9cc9-4d10-a321-fa38a4dcfe24
2022-02-11 23:01:56	2022-02-12 12:10:06	2022-02-11	Positive	Midlands	Kwekwe	Mbizo 2 - 100997 - Clinic	2021-06-16	9206221	0705632021cc00499	1982-01-07	39	Married		1	19	3	Pill	No	Sometimes	Pill	1	0	0	0	0	0	0		New	Positive	Yes	3555	Genital warts	Not available		Thermocoagulation		2021-06-16	2021-12-16	Genital warts treatment prescribed								260531530	8fda3da4-def2-4946-834a-d4d126e9961a
2022-02-11 23:06:35	2022-02-12 12:09:59	2022-02-11	Positive	Midlands	Kwekwe	Mbizo 2 - 100997 - Clinic	2021-06-21	112062021	0705632020cc00302	1993-08-07	27	Married		2	17	2	Secure	No	Sometimes	Pill	1	0	0	0	0	0	0		Repeat	Positive	Yes	3595	Nil	Normal		LEEP		2021-06-21	2022-12-27	Reviewed post treatment								260531533	222638cd-8705-43b7-835d-41cc86a09a8a
2022-02-12 10:07:21	2022-02-12 12:09:51	2022-02-12	Positive	Midlands	Kwekwe	Mbizo 2 - 100997 - Clinic	2021-06-21	113062021	0705632021cc00512	1981-01-17	40	Single		1	19	10	Pill	No	Sometimes	Pill	1	0	0	0	0	0	0		Post Treatment	Positive	Yes	3600	Nil	Not available		Thermocoagulation		2021-06-21	2021-12-21	Client had viac positive result post leep.she had genital warts which were treated								260531534	3076cdbd-117b-44ee-be8d-0b66736932b8
2022-02-12 10:13:15	2022-02-12 12:09:44	2022-02-12	Positive	Midlands	Kwekwe	Mbizo 2 - 100997 - Clinic	2021-06-23	132062021	0705632021cc00523	1996-06-08	25	Married		1	18	3	Control	No	Sometimes	Pill	1	0	0	0	0	0	0		New	Positive	Yes	3634	Extensive genital warts	Pre-cancer High grade		LEEP		2021-06-24	2021-12-23	Referred to gynae clinic for cauterisation								260531536	11bc979d-2c4b-43c1-8c26-4466e635e438
2022-02-12 10:18:16	2022-02-12 12:09:27	2022-02-12	Positive	Midlands	Kwekwe	Mbizo 2 - 100997 - Clinic	2021-06-28	156062021	0705632021cc00537	1981-02-28	40	Married		23	19	1	Pill	No	Never	None Pill	1	0	0	0	0	1	0		New	Negative		3690	Nil	Not available		Not treated			2022-02-15	Client is being followed up but not reachable by cellphone, home visit done and client is said to have relocated								260531537	ec78a1f3-3459-4208-a47b-753015319ec8
2022-02-12 10:25:16	2022-02-12 12:09:19	2022-02-12	Positive	Midlands	Kwekwe	Mbizo 2 - 100997 - Clinic	2021-06-30	173062021	0705632021cc00548	1987-10-29	33	Married		1	16	30	Nil	Yes	Never	None	0	0	0	0	0	1	0		New	Positive	Yes	3719	Nil	Other (specify)	Chrinic cervicitis.no evidence of SIL	LEEP		2021-08-12	2022-03-14	To be reviewed								260531538	730485a7-97a5-449d-aff3-853c6b49106b
2022-02-12 10:31:05	2022-02-12 12:09:12	2022-02-12	Positive	Midlands	Kwekwe	Mbizo 2 - 100997 - Clinic	2021-07-05	3012021	0705632021cc00553	1973-07-24	47	Married		3	15	1	Nil	No	Never	None	0	0	0	0	0	1	0		New	Positive	Yes	3755	Nil	Not available		LEEP		2021-08-12	2022-02-14	To be reviewed								260531540	2731fad1-8b0e-4992-9b0c-1605a2c20ea1
2022-02-12 10:40:05	2022-02-12 12:08:52	2022-02-12	Positive	Midlands	Kwekwe	Mbizo 2 - 100997 - Clinic	2021-07-07	52072021	0705632020cc00526	1989-07-22	31	Single		1	16	7	Nil	No	Sometimes	None	0	0	0	0	0	1	0		Repeat	Positive	Yes	3842	Genital warts on vaginally walls	Not available		Not treated			2022-02-15	Client is being called for treatment but not reachable								260531542	0a8f90d1-a866-4903-92ee-a05fd2b57774
2022-02-12 10:58:31	2022-02-12 12:08:45	2022-02-12	Positive	Midlands	Kwekwe	Mbizo 2 - 100997 - Clinic	2021-07-15	160072021	0705632021cc00615	1994-01-16	27	Married		3	17	2	Nil	No	Never	None	0	0	0	0	0	1	0		Repeat	Positive	Yes	4057	Nil	Not available		Thermocoagulation		2021-07-15	2022-02-15	To be reviewed								260531544	157a4f93-ea95-466c-9033-1250eb9c2ff4
2022-02-12 11:14:33	2022-02-12 12:08:38	2022-02-12	Positive	Midlands	Kwekwe	Mbizo 2 - 100997 - Clinic	2021-07-21	187072021	0705632021cc00626	1975-06-28	46	Single		3	21	4	Control	No	Sometimes	Pill	1	0	0	0	0	0	0		New	Positive	Yes	4118	Nil	Not available		Thermocoagulation		2021-07-21	2022-02-21	To be reviewed								260531546	b31e35b8-15dc-40af-8981-f807c6bade99
2022-02-12 11:18:03	2022-02-12 12:08:29	2022-02-12	Positive	Midlands	Kwekwe	Mbizo 2 - 100997 - Clinic	2021-07-22	215072021	0705632020cc00020	1976-06-06	45	Married		3	18	2	Control	No	Always	Pill	1	0	0	0	0	0	0		Repeat	Positive	Yes	4179	Polyp	Not available		Not treated			2022-02-15	Client has no phone .she was followed up by community cadres but is said to have relocated								260531547	5981adee-9b7f-4808-abfe-12f30b854a7a
2022-02-12 11:22:34	2022-02-12 12:08:22	2022-02-12	Positive	Midlands	Kwekwe	Mbizo 2 - 100997 - Clinic	2021-07-28	255072021	0705632020cc00359	1975-07-10	46	Widowed		1	19	3	None	No	Sometimes	None	0	0	0	0	0	1	0		Post Treatment	Positive	Yes	4268	Genital warts	Pre-cancer High grade		LEEP		2021-08-24	2022-02-24	Podophylin prescribed for genital warts								260531548	910957fd-b233-44fe-8262-9b0ed8ebb451
2022-02-12 11:34:01	2022-02-12 12:08:16	2022-02-12	Positive	Midlands	Kwekwe	Mbizo 2 - 100997 - Clinic	2021-08-04	10082021	0705632020cc00164	1963-05-06	58	Widowed		4	20	1	Control	No	Never	Pill	1	0	0	0	0	0	0		Post Treatment	Positive	Yes	4359	Nil	Not available		Not treated			2022-03-29	Client is in South Africa til March 2022								260531550	f344500a-5fdf-43d4-a8c1-80d048729c46
2022-02-12 11:39:45	2022-02-12 12:08:10	2022-02-12	Positive	Midlands	Kwekwe	Mbizo 2 - 100997 - Clinic	2021-08-17	58082021	0705632021cc00430	1992-02-12	29	Single		1	22	4	Iucd	No	Sometimes	Intra Uterine Device	0	0	0	1	0	0	0		New	Positive	Yes	4454	Iucd in situ	Not available		Thermocoagulation		2021-08-17	2022-02-17	Client had a high viral load of 14724 on 21 052021 .eac done .awaited second vl result								260531551	6dc488c8-a0a7-4da9-8dd9-bd1bad332f2f
2022-02-12 11:44:58	2022-02-12 12:08:04	2022-02-12	Positive	Midlands	Kwekwe	Mbizo 2 - 100997 - Clinic	2021-08-18	62082021	0705632021cc00433	1987-07-17	34	Married		4	18	3	Control	No	Sometimes	Pill	1	0	0	0	0	0	0		New	Positive	Yes	4462	Nil	Not available		Thermocoagulation		2021-08-18	2022-02-21	Nil								260531554	83111552-6e24-47cb-8807-b1840da7dbf2
2022-02-12 11:48:24	2022-02-12 12:07:53	2022-02-12	Positive	Midlands	Kwekwe	Mbizo 2 - 100997 - Clinic	2021-08-25	123082021	0705632021cc00476	1998-06-08	23	Married		1	21	2	Control	No	Sometimes	Pill	1	0	0	0	0	0	0		New	Positive	Yes	4587	Nil	Not available		Thermocoagulation		2021-08-25	2022-02-28	Nil								260531555	be2112c3-a85c-4635-b529-ce2e4628f274
2022-02-12 11:52:37	2022-02-12 12:07:45	2022-02-12	Positive	Midlands	Kwekwe	Mbizo 2 - 100997 - Clinic	2021-09-13	64092021	Gokwe South 2021ccooo80	1980-07-27	41	Married		5	15	3	Control	No	Sometimes	Pill	1	0	0	0	0	0	0		Post Treatment	Positive	Yes	5849	Nil	Not available		LEEP		2022-01-11	2022-07-11	To be reviewed								260531556	fd9bbe12-2ca5-47b2-a619-bb25c2338293
2022-02-12 11:57:05	2022-02-12 12:07:17	2022-02-12	Positive	Midlands	Kwekwe	Mbizo 2 - 100997 - Clinic	2021-09-29	112092021	0705632020cc00573	1974-04-14	47	Married		6	18	3	Iucd	No	Never	Intra Uterine Device	0	0	0	1	0	0	0		Repeat	Positive	Yes	4840	Nil	Not available		LEEP		2022-01-11	2022-07-11	To be reviewed								260531558	5b7980fc-73d5-4ee4-8ba3-5fa39c4dd541
2022-02-12 12:00:43	2022-02-12 12:07:09	2022-02-12	Positive	Midlands	Kwekwe	Mbizo 2 - 100997 - Clinic	2021-09-22	113092021	0705632021cc00654	1954-02-25	67	Married		3	14	1	Depo	No	Never	Depo-Provera	0	0	1	0	0	0	0		New	Negative		4840	Nil	Not available		Knife Cone Biospy		2022-01-11	2022-07-11	Awaits biopsy results								260531560	4ff1ebfa-245b-49ba-a08e-4f5d834106b7
2022-02-13 20:52:16	2022-02-13 20:55:35	2022-02-13	Positive	Midlands	Kwekwe	Mbizo 2 - 100997 - Clinic	2021-10-26	253102021	0705632021cc00490	1981-01-01	40	Single		1	19	20	Control	No	Sometimes	Pill	1	0	0	0	0	0	0		New	Positive	Yes	1259	Nil	Not available		Thermocoagulation		2021-01-21	2021-06-21	Nil								260531562	659df1f8-e7f1-4b92-b6da-3ac523fc087d
2022-02-13 21:18:33	2022-02-13 21:22:12	2022-02-13	Positive	Midlands	Kwekwe	Mbizo 2 - 100997 - Clinic	2020-10-20	215	0705632020cc00457	1974-12-25	45	Married		4	19	2	Pill	No	Sometimes	Pill	1	0	0	0	0	0	0		New	Positive	Yes	1139	Nil	Not available		Thermocoagulation		2020-12-08	2021-06-08	Nil								260531564	e07b7f9a-7ceb-4ff5-b30e-18ae0c6bbb76
2022-02-13 21:28:31	2022-02-13 21:31:18	2022-02-13	Positive	Midlands	Kwekwe	Mbizo 2 - 100997 - Clinic	2020-10-28	287	0705632020cc00522	1993-01-27	27	Single		2	18	15	None	No	ALWAYS	None	0	0	0	0	0	1	0		New	Positive	Yes	1383	Nil	Not available		Thermocoagulation		2020-12-28	2021-06-28	Mil								260531565	28cf793e-9400-403e-ac0c-f000fc74c689
2022-02-13 21:50:47	2022-02-13 21:54:06	2022-02-13	Suspicious Cancer	Midlands	Kwekwe	Mbizo 2 - 100997 - Clinic	2020-11-05	328	0705632020cc00561	1958-08-28	62	Widowed		3	23	1	Nil	No	Never	None	0	0	0	0	0	1	0		New	Negative		1499	Nil	Not available		Hysterectomy(Vag/Abd)		2020-12-07	2021-06-07	Client was a visitor from Gokwe who opted for Hysterectomy. Review done at ubh where Hysterectomy was done								260531566	379b80c8-04a3-4fa0-9970-3e545450bbf1
2022-02-13 21:54:46	2022-02-13 21:58:01	2022-02-13	Positive	Midlands	Kwekwe	Mbizo 2 - 100997 - Clinic	2020-11-05	326	0705632020cc00559	1994-09-08	26	Married		0	25	1	None	No	Never	None	0	0	0	0	0	1	0		New	Positive	Yes	1495	Nil	Not available		Thermocoagulation		2021-08-06	2022-02-15	To be reviewed								260531567	4d077d19-d258-4bcc-aaee-aace708e9219
2022-02-13 21:59:37	2022-02-13 22:05:13	2022-02-13	Positive	Midlands	Kwekwe	Mbizo 2 - 100997 - Clinic	2020-11-09	334	0705632020cc5674	1997-12-13	22	Married		4	18	1	Inplant	No	Sometimes	Inplant	0	1	0	0	0	0	0		New	Positive	Yes	1513	Nil	Not available		Thermocoagulation		2020-12-09	2021-06-09	Nil								260531569	ccb3ae53-a152-4783-8bbf-f2b704e65eec
2022-02-13 22:06:23	2022-02-13 22:09:12	2022-02-13	Positive	Midlands	Kwekwe	Mbizo 2 - 100997 - Clinic	2020-11-09	336	0705632020cc00569	1992-12-05	27	Married		3	18	1	Pill	No	Sometimes	Pill	1	0	0	0	0	0	0		New	Negative		1516	Nil	Not available		Thermocoagulation		2021-08-23	2022-02-23	Treatment was delayed because client fell pregnant post viac								260531571	17b2346c-788f-48c4-b1b3-3b345a68aeab
2022-02-13 22:10:09	2022-02-13 22:13:09	2022-02-13	Positive	Midlands	Kwekwe	Mbizo 2 - 100997 - Clinic	2020-11-10	354	0705632020cc00587	1989-10-01	31	Married		0	16	5	None	No	Never	None	0	0	0	0	0	1	0		New	Positive	Yes	1563	Nil	Not available		Thermocoagulation		2021-05-11	2022-02-15	Nil								260531573	f8cbf426-931c-445d-b2ae-4fd6716c1ed0
2022-02-13 22:14:14	2022-02-13 22:16:49	2022-02-13	Positive	Midlands	Kwekwe	Mbizo 2 - 100997 - Clinic	2020-11-18	414	0705632020cc00652	1994-03-26	26	Single		1	19	7	Depo	No	Sometimes	Depo-Provera	0	0	1	0	0	0	0		New	Negative		1661	Nil	Not available		Thermocoagulation		2020-12-08	2021-06-08	Nil								260531574	284c3305-cdd5-4717-9d64-3850d2a96e57
2022-02-14 00:59:45	2022-02-14 01:24:01	2022-02-14	Positive	Manicaland	Makoni	Headlands - 100587 - Clinic	2020-11-23	377	010440202000641	1999-02-20	21	Married		1	15	3	POP	No	Never	Pill	1	0	0	0	0	0	0		New	Positive	Yes	1436	Nil	Normal	Nil	Cryotherapy	Nil	2020-12-21	2021-06-21									260562152	f4316b38-332e-4f6a-a0a6-317a43432a00
2022-02-13 22:47:21	2022-02-13 22:51:23	2022-02-13	Positive	Midlands	Kwekwe	Mbizo 1 - 100996 - Clinic	2020-10-29	6102020	0705622020cc00336	1988-01-19	32	Married		1	25	2	Pill	No	Sometimes	Pill	1	0	0	0	0	0	0		New	Positive	Yes	0936	Nil	Not available		Cryotherapy		2020-10-29	2021-06-29	Nil								260804680	c70b8227-0678-4563-a2c2-f9cfa280481b
2022-02-13 22:51:27	2022-02-13 22:55:18	2022-02-13	Positive	Midlands	Kwekwe	Mbizo 1 - 100996 - Clinic	2020-10-29	12102020	0705622020cc00392	1980-05-24	40	Married		3	15	3	Inplant	No	Sometimes	Inplant	0	1	0	0	0	0	0		New	Positive	Yes	0704OA2009A04589	Nil	Not available		Not treated			2022-02-15	Client is not reachable upon calling .to be followed up by community								260804686	b4e1ccc9-c859-499a-93a7-8ff7de69c49d
2022-02-13 22:55:39	2022-02-13 22:59:07	2022-02-13	Positive	Midlands	Kwekwe	Mbizo 1 - 100996 - Clinic	2020-11-26	2112020	0705622020cc00383	1972-04-18	48	Divorced		3	20	2	Pill	No	Sometimes	Pill	1	0	0	0	0	0	0		New	Positive	Yes	1978	Nil	Not available		Thermocoagulation		2020-12-07	2021-06-07	Nil								260804692	3965d1fc-43ed-44f2-8a97-608f4703ac27
2022-02-13 23:00:04	2022-02-13 23:04:23	2022-02-13	Positive	Midlands	Kwekwe	Mbizo 1 - 100996 - Clinic	2020-11-26	8112020	0705622020cc00389	1986-03-17	34	Single		3	16	10	Depo	No	Sometimes	Depo-Provera	0	0	1	0	0	0	0		Repeat	Positive	Yes	0987	Nil	Not available		Thermocoagulation		2020-12-07	2021-06-07	Negative post treatment								260804698	8199018b-bd68-42a3-b79e-eb5a4c3bf1f1
2022-02-14 06:10:14	2022-02-14 06:15:52	2022-02-14	Suspicious Cancer	Midlands	Kwekwe	Mbizo 1 - 100996 - Clinic	2020-11-26	12112020	0705632020cc00393	1987-11-27	32	Married		4	16	11	Pill	No	Always	Pill	1	0	0	0	0	0	0		New	Negative		0996	Nil	Not available		Not treated			2022-02-15	Client to go for biopsy on 15 February 2022								260804700	f0983400-5524-4aad-8a4b-f1676d032cf5
2022-02-14 06:17:39	2022-02-14 06:22:26	2022-02-14	Positive	Midlands	Kwekwe	Mbizo 1 - 100996 - Clinic	2021-02-04	2022021	0705632021cc00010	1989-03-30	31	Single		2	19	2	Depo	No	Sometimes	Depo-Provera	0	0	1	0	0	0	0		New	Positive	Yes	1020	Nil	Pre-cancer Low grade		LEEP		2021-02-24	2021-10-14	Leep showed chronic inflammation and excision appeared complete .on 6 months review post treatment client had a viac positive result .thermocoagulation done on 14 /10/21								260804704	391bcb7f-167c-4ca0-b3e7-49f7232a7dcf
2022-02-14 06:23:40	2022-02-14 06:28:37	2022-02-14	Positive	Midlands	Kwekwe	Mbizo 1 - 100996 - Clinic	2021-02-23	84022021	0705622021cc00087	1983-03-13	37	Married		6	20	1	Pill	No	Sometimes	Pill	1	0	0	0	0	0	0		New	Positive	Yes	1220	Genital warts on mons pubis ,labia minira and vaginally walls	Normal		LEEP		2021-02-24	2021-08-26	No invasion seen .excision appears complete								260804710	a8cb18c8-24f5-41b9-ba36-77f2026ab67f
2022-02-14 06:29:27	2022-02-14 06:33:04	2022-02-14	Positive	Midlands	Kwekwe	Mbizo 1 - 100996 - Clinic	2021-03-09	50032021	0705622021cc00161	1995-11-07	25	Married		2	17	1	Pill	No	Sometimes	Pill	1	0	0	0	0	0	0		New	Positive	Yes	1388	Nil	Not available		Thermocoagulation		2021-03-09	2021-09-09	Nil								260804719	06b252c8-9fc8-4584-83c7-7420191f8778
2022-02-14 06:33:13	2022-02-14 06:38:15	2022-02-14	Positive	Midlands	Kwekwe	Mbizo 1 - 100996 - Clinic	2021-03-09	63032021	0705622021cc00166	1974-01-01	47	Widowed		4	18	2	None	No	Never	None	0	0	0	0	0	1	0		New	Positive	Yes	1400	Nil	Not available		LEEP		2021-05-11	2021-09-16	Nil								260804723	a5473b87-beb2-471f-a029-9eaa852693c5
2022-02-14 06:42:07	2022-02-14 06:45:20	2022-02-14	Positive	Midlands	Kwekwe	Mbizo 1 - 100996 - Clinic	2021-03-16	98022021	0705622021cc00199	1989-05-25	31	Single		4	15	5	Pill	No	Sometimes	Pill	1	0	0	0	0	0	0		New	Positive	Yes	1462	Nil	Not available		Thermocoagulation		2021-03-16	2021-10-14	Nil								260804729	7a12892a-faff-4456-ac3d-62cee4fdb870
2022-02-14 06:46:05	2022-02-14 06:49:08	2022-02-14	Positive	Midlands	Kwekwe	Mbizo 1 - 100996 - Clinic	2021-03-25	125032021	0705622021cc00224	2001-03-10	20	Married		1	19	1	None	No	Never	Pill	1	0	0	0	0	0	0		New	Negative		1531	Nil	Not available		Thermocoagulation		2021-03-25	2021-10-28	Nil								260804737	ae48aedb-6c8b-43c1-8d1c-4e3f297138f9
2022-02-14 14:23:25	2022-02-14 14:28:51	2022-02-14	Positive	Midlands	Kwekwe	Mbizo 1 - 100996 - Clinic	2021-04-01	18042021	0705622021cc00347	1980-05-10	40	Widowed		3	21	2	Nil	No	Sometimes	None	0	0	0	0	0	1	0		New	Positive	Yes	1588	Nil	Not available		LEEP		2021-05-11	2021-11-11	Nil								260804744	ba5448f4-b00d-49d7-97b3-7e893bcd540d
2022-02-14 14:29:37	2022-02-14 14:33:22	2022-02-14	Positive	Midlands	Kwekwe	Mbizo 1 - 100996 - Clinic	2021-05-06	13052021	0705632021cc00424	1989-01-24	32	Single		1	21	53	Nil	No	Always	None	0	0	0	0	0	1	0		New	Positive	Yes	1773	Nil	Normal		LEEP		2021-05-11	2021-12-02	Viac pos post Leep. Treated with thermocoagulation on 2 December 2021								260804749	1f61d06a-f504-4d1f-90fa-8d4a54fa9581
2022-02-14 14:33:39	2022-02-14 14:38:38	2022-02-14	Positive	Midlands	Kwekwe	Mbizo 1 - 100996 - Clinic	2021-05-20	45052021	0705622021cc00454	1978-07-06	42	Married		1	26	2	Nil	No	Sometimes	None	0	0	0	0	0	1	0		New	Positive	Yes	1844	Nil	Other (specify)	Chronic cervicitis ,squamous metaplasia	LEEP		2021-02-14	2021-12-07	Nil								260804754	627eedf7-456f-4da9-a52d-0c14bd8ff670
2022-02-14 14:39:02	2022-02-14 14:42:16	2022-02-14	Positive	Midlands	Kwekwe	Mbizo 1 - 100996 - Clinic	2021-05-27	79052021	0705622021cc00490	1992-07-09	28	Married		4	16	1	None	No	Always	None	0	0	0	0	0	1	0		New	Positive	Yes	1890	Nil	Not available		Thermocoagulation		2021-05-27	2021-11-04	Nil								260804763	cd8256df-9340-4d6d-8385-7c724b4419b8
2022-02-14 14:42:34	2022-02-14 14:45:29	2022-02-14	Positive	Midlands	Kwekwe	Mbizo 1 - 100996 - Clinic	2021-06-24	53062021	0705622021cc00533	1989-04-12	32	Single		2	21	2	Pill	No	Sometimes	Pill	1	0	0	0	0	0	0		New	Positive	Yes	1997	Nil	Not available		Thermocoagulation		2021-06-24	2021-12-09	Nil								260804771	51ccaed8-cb43-498f-949b-f87d76768635
2022-02-14 14:45:41	2022-02-14 15:07:10	2022-02-14	Positive	Midlands	Kwekwe	Mbizo 1 - 100996 - Clinic	2021-06-24	67062021	0705622021cc00538	1983-01-09	38	Widowed		2	19	2	None	No	Sometimes	None	0	0	0	0	0	1	0		New	Positive	Yes	2027	Nil	Pre-cancer High grade		LEEP		2021-07-13	2022-02-17	To be reviewed								260804776	f6f79355-33bd-423e-a89f-99232cd8fade
2022-02-14 15:10:08	2022-02-14 15:15:05	2022-02-14	Positive	Midlands	Kwekwe	Mbizo 1 - 100996 - Clinic	2021-07-27	131072021	0705622021cc00655	1985-07-05	36	Married		3	24	1	Inplant	No	Always	Inplant	0	1	0	0	0	0	0		New	Positive	Yes	2390	Nil	Not available		Thermocoagulation		2021-07-19	2022-02-17	Nil								260804785	2ea15ba3-0b72-4b14-b404-cee46c22b3bb
2022-02-14 15:18:43	2022-02-14 15:22:10	2022-02-14	Positive	Midlands	Kwekwe	Mbizo 1 - 100996 - Clinic	2021-09-09	22092021	0705622021 cc00718	2002-02-27	19	Single		1	16	3	Inplant	No	Sometimes	Inplant	0	1	0	0	0	0	0		New	Positive	Yes	2520	Genital warts	Not available		LEEP		2021-09-14	2022-03-17	Nil								260804788	c34af730-0f9c-41ad-92e0-62d32a8c81ed
2022-02-14 15:22:14	2022-02-14 15:25:14	2022-02-14	Positive	Midlands	Kwekwe	Mbizo 1 - 100996 - Clinic	2021-09-02	1092021	0705622021cc00704	1978-09-05	42	Married		2	22	3	Pill	No	Sometimes	Pill	1	0	0	0	0	0	0		New	Positive	Yes	2486	Nil	Not available		Thermocoagulation		2021-09-02	2022-03-17	Nil								260804796	36696c25-2d90-417f-a8b3-ff29aeb38d9a
2022-02-14 15:25:32	2022-02-14 15:28:19	2022-02-14	Positive	Midlands	Kwekwe	Mbizo 1 - 100996 - Clinic	2021-09-16	31062021	0705622021cc00725	1989-06-26	32	Single		1	18	73	None	No	Sometimes	None	0	0	0	0	0	1	0		New	Positive	Yes	2533	Nil	Not available		Thermocoagulation		2021-09-16	2022-03-17	Nil								260804799	4a14e527-22c3-491a-9837-a003cc4da00f
2022-02-14 15:28:31	2022-02-14 15:32:10	2022-02-14	Positive	Midlands	Kwekwe	Mbizo 1 - 100996 - Clinic	2021-09-16	41092021	0705622021cc00734	1979-04-14	42	Single		4	18	10	None	No	Sometimes	None	0	0	0	0	0	1	0		New	Positive	Yes	2556	Nil	Not available		Thermocoagulation		2021-09-16	2022-03-17	Nil								260804807	6a70dc9f-94dc-4225-8a8f-fc0749398f3d
2022-02-14 15:32:24	2022-02-14 15:35:17	2022-02-14	Suspicious Cancer	Midlands	Kwekwe	Mbizo 1 - 100996 - Clinic	2021-09-23	61092021	0705622021cc00751	1966-02-12	55	Widowed		5	21	2	Pill	No	Sometimes	Pill	1	0	0	0	0	0	0		New	Positive	Yes	2583	Nil	Not available		Not treated			2022-02-15	Client was called for biopsy but is not reachable. To be called again til found								260804814	36b044f1-0242-4a7a-a3d7-efda98c2b545
2022-02-15 02:30:16	2022-02-15 02:35:40	2022-02-15	Positive	Manicaland	Makoni	Rusape - 101477 - District Hospital	2021-04-23	74	01040A20190704	1977-06-15	43	Single		1	18	3	Control	No	Sometimes	Pill	1	0	0	0	0	0	0		Repeat	Positive	Yes	5699	Nil	Not available		Cryotherapy		2021-04-23	2021-10-22	6 weeks review 4 June 2021								260992331	6f71bcdf-3762-4ddd-a16d-8b65b88c6a00
2022-02-15 02:38:08	2022-02-15 02:42:01	2022-02-15	Positive	Manicaland	Makoni	Rusape - 101477 - District Hospital	2021-06-10	63	01040A2021	1979-04-28	42	Married		2	19	2	Depo provera	No	Always	Depo-Provera	0	0	1	0	0	0	0		New	Positive	Yes	6552 to 6555	Nil	Not available		Cryotherapy		2021-06-10	2021-07-22	Nil								260992332	87e4440f-d150-4ea7-87c7-477badb34c6e
2022-02-15 02:42:40	2022-02-15 02:49:49	2022-02-15	Positive	Manicaland	Makoni	Rusape - 101477 - District Hospital	2021-06-17	113	Headlands 2020cc00600	1976-11-09	44	Widowed		6	22	3	Nil	No	Sometimes	None	0	0	0	0	0	1	0		Repeat	Positive	Yes	6674 and 6675	Nil	Other (specify)	Unremarkable result	LEEP		2021-06-24	2021-12-27	Repeat VIAC June 2022								260992335	426e6716-c476-45e5-ac31-0c8b991ccbd5
2022-02-15 02:50:45	2022-02-15 02:57:01	2022-02-15	Positive	Manicaland	Makoni	Rusape - 101477 - District Hospital	2021-06-22	1	2020cc01039	1988-05-03	33	Divorced		3	18	4	Control	No	Always	Pill	1	0	0	0	0	0	0		Repeat	Positive	Yes	6735 and 6736	Extensive genital warts	Not available		Other(Specify)	Client referred to the gynaecologist	2021-06-22	2021-12-23	Client was referred to the gynaecologist for further management because of the extensive genital warts.								260992338	524c5a36-4dbb-4f52-a5f1-d77eff3eee19
2022-02-15 02:58:17	2022-02-15 03:30:32	2022-02-15	Positive	Manicaland	Makoni	Rusape - 101477 - District Hospital	2021-07-07	36	01040A2021/11694	1973-09-15	47	Married		1	22	1	Never used	No	Never used	None	0	0	0	0	0	1	0		New	Positive	Yes	6902	Nil	Pre-cancer High grade		LEEP		2021-07-08	2022-01-19	Koilocytosis,CIN 11 and CIN 111 (HSIL) extending to the crypts and involving ectocervical margins. Referred to the gynaecologist for further management								260992340	04fb7252-172a-4816-84f5-daeef676bceb
2022-02-15 03:31:04	2022-02-15 03:37:48	2022-02-15	Positive	Manicaland	Makoni	Rusape - 101477 - District Hospital	2021-07-14	73	01040A2020/11181	1972-02-04	49	Widowed		2	19	3	Control	No	Yes	Pill	1	0	0	0	0	0	0		Post Treatment	Positive	Yes	6974	Genital warts	Not available		Not treated			2021-07-12	Client was referred to the gynaecologist for further management because she was once treated with cryotherapy on the 11th of January 2021								260992341	23459478-4f0a-43f4-b9be-12fce10002cf
2022-02-15 03:38:17	2022-02-15 03:44:17	2022-02-15	Positive	Manicaland	Makoni	Rusape - 101477 - District Hospital	2021-07-20	99	01040A20162417	1986-12-23	34	Single		1	17	4	Nil	No	Always	Other(specify)	0	0	0	0	0	0	1	Condom	Repeat	Positive	Yes	7024	Nabothian cysts	Not available		Not treated			2022-07-20	Client refused treatment saying she was already using traditional herbs so this visit was just to assess if the traditional medicine is of any good effect								260992342	67a42058-b6df-425b-ae26-cfeca38040a2
2022-02-15 03:44:52	2022-02-15 03:49:38	2022-02-15	Positive	Manicaland	Makoni	Rusape - 101477 - District Hospital	2021-07-27	115	010440202010755	1980-02-24	41	Separated		1	21	2	Nil	No	Always	Other(specify)	0	0	0	0	0	0	1	Condom	Post Treatment	Positive	Yes	7058 to 7060	Nil	Not available		Not treated			2021-07-28	Client was referred to the gynaecologist for further management								260992908	7305158e-52f1-4a4d-8098-38b21a905d0a
2022-02-15 03:50:15	2022-02-15 03:53:34	2022-02-15	Positive	Manicaland	Makoni	Rusape - 101477 - District Hospital	2021-08-04	21	01040A201907942	1992-01-01	29	Married		2	19	1	Depo provera	No	Never	Depo-Provera	0	0	1	0	0	0	0		Repeat	Positive	Yes	7178	Nil	Not available		Thermocoagulation		2021-08-04	2022-02-04	Nil								260992909	af0f87db-db71-4111-840c-fcb507509484
2022-02-15 03:53:53	2022-02-15 03:57:46	2022-02-15	Positive	Manicaland	Makoni	Rusape - 101477 - District Hospital	2021-08-06	28	010442202110766	1989-07-28	32	Separated		2	22	10	Jadelle	No	Always	Inplant	0	1	0	0	0	0	0		Post Treatment	Positive	Yes	7197	Nil	Not available		Not treated			2022-08-05	Client was referred to the gynaecologist for further management								260993143	261955b7-50de-438b-baa4-9c473879687e
2022-02-15 03:58:51	2022-02-15 04:02:44	2022-02-15	Positive	Manicaland	Makoni	Rusape - 101477 - District Hospital	2021-08-31	113	01040A2021	1991-11-08	29	Married		2	17	3	Contol	No	Never	Pill	1	0	0	0	0	0	0		New	Positive	Yes	No record	Nil	Not available		Cryotherapy		2021-08-31	2021-02-28	Nil								260993484	5df2d819-3c2f-4330-9276-4c00f6a03228
2022-02-14 19:06:47	2022-02-14 19:14:41	2022-02-14	Positive	Midlands	Gweru	Lower Gweru - 100772 - Mission Clinic	2021-02-23	16	00014/21	1985-09-10	35	Married		1	18	3	Condoms	No	Always	Other(specify)	0	0	0	0	0	0	1	Condoms	New	Positive	Yes	9420	Breast exam NAD	Other (specify)	Nil	Thermocoagulation		2021-02-23	2021-08-25	Nil								261037858	ebbdb233-b229-425a-a77a-2c05be63a4ba
2022-02-14 19:17:14	2022-02-14 19:41:30	2022-02-14	Positive	Midlands	Gweru	Lower Gweru - 100772 - Mission Clinic	2021-02-23	23	00021/21	1983-08-25	37	Single		4	14	5	Depo	Yes	Always	Depo-Provera	0	0	1	0	0	0	0		New	Positive	Yes	9426	Breast exam NAD	Other (specify)	Nil	Thermocoagulation		2021-02-23	2021-08-26	Nil								261037863	29451eec-f3b2-4c9c-8f2d-932e596cf303
2022-02-14 19:42:08	2022-02-14 19:46:59	2022-02-14	Positive	Midlands	Gweru	Lower Gweru - 100772 - Mission Clinic	2021-02-25	62	00062/20	1981-11-13	39	Married		3	19	2	Coc	No	Never	Pill	1	0	0	0	0	0	0		New	Positive	Yes	0068	Breast exam NAD	Other (specify)	Nil	Thermocoagulation		2021-02-25	2021-08-26	Nil								261037869	0f2eb368-5bbc-4ac4-8337-d1f61deefce4
2022-02-14 22:01:47	2022-02-14 22:07:50	2022-02-14	Positive	Midlands	Gweru	Lower Gweru - 100772 - Mission Clinic	2021-03-22		00266/21	1973-02-22	48	Married		7	18	3	Coc	No	Sometimes	Pill	1	0	0	0	0	0	0		New	Positive	Yes	0350	Genital warts noted	Other (specify)	To chase results	LEEP		2021-04-29	2021-10-28	Nil								261037872	25281738-8024-4241-aed3-81b115e11eca
2022-02-14 22:08:14	2022-02-14 22:12:31	2022-02-14	Positive	Midlands	Gweru	Lower Gweru - 100772 - Mission Clinic	2021-03-22	196	00277/21	1988-02-12	33	Married		5	18	2	Depo	No	Never	Depo-Provera	0	0	1	0	0	0	0		New	Positive	Yes	0361	Breast exam NAD	Pre-cancer High grade		Thermocoagulation		2021-04-29	2021-10-29	Nil								261037879	bc41ed44-58b9-485f-948f-58e74a6ea96d
2022-02-14 22:12:37	2022-02-14 22:16:37	2022-02-14	Positive	Midlands	Gweru	Lower Gweru - 100772 - Mission Clinic	2021-04-02	1	00316	1976-06-01	44	Married		3	19	3	Nil	No	Sometimes	None	0	0	0	0	0	1	0		New	Positive	Yes	0398	Genital warts noted	Pre-cancer High grade		LEEP		2021-04-30	2022-10-21	Nil								261037887	94df3f10-7cd2-4b4f-ad55-2e622dbc52cb
2022-02-14 22:16:45	2022-02-14 22:23:39	2022-02-14	Positive	Midlands	Gweru	Gweru - 100572 - Provincial Hospital	2021-04-07	15	0330/212	1982-04-08	38	Married		2	19	2	Nil	No	Sometimes	None	0	0	0	0	0	1	0		New	Positive	Yes	0415	Breast exam NAD	Other (specify)	No need for results	Thermocoagulation		2021-04-07	2021-10-12	Nil								261037891	64c9163a-c799-46cb-ab12-860b8d7583b6
2022-02-11 17:32:06	2022-02-15 11:38:56	2022-02-11	Positive	Midlands	Kwekwe	Donsa - 100410 - Clinic	2020-11-24	11202032	07050220220CC00025	1999-08-30	21	Married		1	18	1	Depo	Yes	Yes	Depo-Provera	0	0	1	0	0	0	0		New	Negative		6472-73	Lesions less than 75% of TZONE for cryotherapy	Other (specify)	Na	Not treated			2022-02-11	Nil								261108311	54cc27dd-f9f9-4946-b398-428648ced4d7
2022-02-11 16:18:57	2022-02-15 11:48:33	2022-02-11	Positive	Midlands	Kwekwe	Rio Tinto - 101455 - Mine Clinic	2020-11-20	11202013	0705522020CC00013	1995-03-26	25	Divorced		3	18	1	Jadelle	No	Yes	Inplant	0	1	0	0	0	0	0		New	Positive	Yes	0307-08	Acetowhite lesions at 1-3 o'clock	Other (specify)	Na	Not treated			2022-02-11	Nil								261202739	bc96d681-e6f0-45ca-b3a0-a60e53ee5146
2022-02-11 16:26:24	2022-02-15 11:59:07	2022-02-11	Positive	Midlands	Kwekwe	Rio Tinto - 101455 - Mine Clinic	2020-11-26	11202020	0705522020CC0020	1981-08-23	39	Married		1	19	3	Nil	No	Yes	None	0	0	0	0	0	1	0		New	Positive	Yes	6428	Nil	Other (specify)	Na	Cryotherapy		2019-11-28	2021-05-27	Nil								261202757	9d03e558-ee6e-4809-9c00-a941069d1043
2022-02-11 16:41:40	2022-02-15 11:51:16	2022-02-11	Positive	Midlands	Kwekwe	Rio Tinto - 101455 - Mine Clinic	2021-04-27	4202119	0705522021CC00029	1990-05-27	30	Married		3	24	3	Control	Yes	Never	Pill	1	0	0	0	0	0	0		New	Positive	Yes	1776	Nil	Other (specify)	Na	Thermocoagulation		2021-04-27	2021-10-27	Nil								261202782	dcd4d971-6e39-4218-b1e3-15b25fb7e804
2022-02-11 16:46:31	2022-02-15 11:53:18	2022-02-11	Positive	Midlands	Kwekwe	Rio Tinto - 101455 - Mine Clinic	2021-04-27	4202128	0705522021CC00038	1989-03-03	32	Married		4	18	2	Depo	No	No	Depo-Provera	0	0	1	0	0	0	0		New	Positive	Yes	1788-89	Lesions at 1oclock	Other (specify)	Na	Thermocoagulation		2021-04-27	2021-10-27	Nil								261202807	6ad4e21a-1298-4052-bdd8-1370b292ce20
2022-02-11 16:30:20	2022-02-15 12:11:38	2022-02-11	Positive	Midlands	Kwekwe	Rio Tinto - 101455 - Mine Clinic	2021-02-16	2202102	2021CC0002	1981-08-14	39	Married		3	19	2	Depo	No	Sometimes	Depo-Provera	0	0	1	0	0	0	0		New	Positive	Yes	08098	Acetowhite lesions at 12 o'clock, eligible for thermo	Other (specify)	Na	Not treated			2022-02-22	Contacted and is looking for busfare								261203002	4c3e63e8-9dcd-418b-9fb9-cf833b0d6199
2022-02-11 16:34:10	2022-02-15 12:13:18	2022-02-11	Positive	Midlands	Kwekwe	Rio Tinto - 101455 - Mine Clinic	2021-04-27	4202108	2021CC0018	1963-03-03	58	Widowed		6	15	2	Depo	No	Sometimes	Depo-Provera	0	0	1	0	0	0	0		New	Positive	Yes	1756-57	Lesions more than 75%of TZone ,is eligible for LEEP	Other (specify)	Na	Not treated			2022-02-11	Rebooked for LEEP								261203067	668e0e66-b844-4002-be56-14360d877873
2022-02-11 16:37:44	2022-02-15 12:13:44	2022-02-11	Positive	Midlands	Kwekwe	Rio Tinto - 101455 - Mine Clinic	2021-04-27	4202110	0705522021CC00020	1983-02-05	38	Married		4	16	2	Depo	No	Sometimes	Depo-Provera	0	0	1	0	0	0	0		New	Positive	Yes	1759	Nil	Other (specify)	Na of	Thermocoagulation		2021-04-27	2021-10-27	Nil								261203111	e93e237f-0a1b-4515-a845-abf1fb08a292
2022-02-11 17:55:50	2022-02-15 12:43:37	2022-02-11	Positive	Midlands	Kwekwe	Sigezububi - 101583 - Clinic	2021-06-23	6202107	2021CC00469	1991-12-12	29	Married		3	21	3	Coc	No	Always	Pill	1	0	0	0	0	0	0		New	Positive	Yes	5033,5034	Lesions less than 75%of TZone	Other (specify)	Na	Thermocoagulation		2021-06-23	2021-12-23	Nil								261203331	534ea1c6-8c5d-4065-8bc5-1e2d569c63e0
2022-02-11 18:00:55	2022-02-15 12:44:26	2022-02-11	Positive	Midlands	Kwekwe	Sigezububi - 101583 - Clinic	2021-06-23	6202113	2021CC00475	1994-12-13	26	Married		2	18	3	Nil	Yes	Yes	None	0	0	0	0	0	1	0		New	Positive	Yes	5042-43	Lesions more than 75%of T zone	Not available		Not treated			2022-02-15	Nil								261203344	3dc00444-7c41-4c54-9947-0f07f178fd3f
2022-02-11 18:08:53	2022-02-15 12:45:20	2022-02-11	Positive	Midlands	Kwekwe	Sigezububi - 101583 - Clinic	2021-06-23	6202118	2021CC00480	1982-12-05	38	Married		4	19	1	Jadelle	No	Sometimes	Inplant	0	1	0	0	0	0	0		New	Positive	Yes	5053	Lesions more than 75%of TZone for LEEP	Not available		LEEP		2021-08-24	2022-02-22									261203402	87a02c2e-19f9-4451-8264-c4854b251037
2022-02-11 18:13:45	2022-02-15 12:45:37	2022-02-11	Positive	Midlands	Kwekwe	Sigezububi - 101583 - Clinic	2021-06-23	6202120	2021CC00482	1983-02-21	38	Divorced		3	19	2	Control	No	Yes	Pill	1	0	0	0	0	0	0		New	Positive	Yes	5058	Lesions encroaching into the endocervix for LEEP	Not available		Not treated			2022-02-15	Awaiting LEEP								261203582	9642f024-d7c1-4dce-a405-94231e5af074
2022-02-10 22:28:14	2022-02-15 14:40:35	2022-02-10	Positive	Midlands	Kwekwe	Sidakeni - 101579 - Clinic	2020-11-18	11202017	2020CC00012	1976-02-28	44	Separated		3	20	1	Depo	Yes	Abstinent	Depo-Provera	0	0	1	0	0	0	0		New	Positive	Yes	0184,0185,0186,0187	Nil	Not available		Not treated			2022-03-01	Rebooked for LEEP								261203888	afa685a5-fc44-4cf8-a6f7-f11de08dd283
2022-02-10 22:32:56	2022-02-15 14:41:41	2022-02-10	Positive	Midlands	Kwekwe	Sidakeni - 101579 - Clinic	2021-01-28	1202117	0705322021CC0017	1987-08-15	33	Married		6	16	2	Secure never	No	Never	Pill	1	0	0	0	0	0	0		New	Positive	Yes	0561,0562	Thin lesions noted encroaching into the endocervix	Not available		Not treated			2022-03-01	Booked for LEEP								261203907	3383502a-1512-4652-b408-ca2f67b36f1f
2022-02-10 22:37:10	2022-02-15 14:49:32	2022-02-10	Positive	Midlands	Kwekwe	Sidakeni - 101579 - Clinic	2021-01-21	1202123	0705322021CC00022	1979-05-05	41	Married		5	20	5	Nil	No	Sometimes	None	0	0	0	0	0	1	0		New	Positive	Yes		Thick acetowhite lesions noted between 10 and 4 o'clock	Not available		Not treated			2022-02-15	Booked for LEEP								261203943	cffc3aea-cb10-45d1-af6b-20208e11c73b
2022-02-10 22:41:53	2022-02-11 14:33:29	2022-02-10	Positive	Midlands	Kwekwe	Sidakeni - 101579 - Clinic	2021-02-24	2202101	0705322021CC00026	1976-07-14	44	Married		1	19	3	Condoms	No	Always	Other(specify)	0	0	0	0	0	0	1	Condoms	New	Positive	Yes	0949	Lesions more than 75%of TZONE	Not available		Not treated			2022-02-15									261204047	9b54df2d-d7bb-4912-8684-0f80ad8ad543
2022-02-10 22:48:00	2022-02-15 14:42:44	2022-02-10	Positive	Midlands	Kwekwe	Sidakeni - 101579 - Clinic	2021-02-24	2202107	070532CC00032	1978-07-24	42	Separated		6	20	3	Condoms	No	Always	None	0	0	0	0	0	1	0		New	Positive	Yes	0955-56	Nil	Not available		Not treated			2022-03-01	Rebooked for LEEP								261204109	44aa296d-532f-4b44-bc13-4af32334a9c8
2022-02-10 22:52:20	2022-02-15 14:45:04	2022-02-10	Positive	Midlands	Kwekwe	Sidakeni - 101579 - Clinic	2021-04-15	4202115	0705322021CC00055	1975-09-08	45	Married		7	17	1	Control pills	No	Always	Pill	1	0	0	0	0	0	0		New	Positive	Yes	4475-76	Lesions more than 75%of T Zone	Not available		Not treated			2022-03-01	Rebooked for LEEP								261204225	ca06b599-6dc2-41c4-9f3c-4dca09124af0
2022-02-10 22:59:02	2022-02-15 14:45:17	2022-02-10	Positive	Midlands	Kwekwe	Sidakeni - 101579 - Clinic	2021-08-25	8202129	0705322021CC00175	1987-01-26	34	Married		6	14	2	Jadelle	No	Never	Inplant	0	1	0	0	0	0	0		New	Positive	Yes	5693	Nil	Other (specify)	Na	Thermocoagulation		2021-08-25	2022-02-24	Nil								261204284	804aa73f-bc90-4f0b-bcbb-1f6dbc4f9e65
2022-02-10 23:06:35	2022-02-15 14:45:29	2022-02-10	Positive	Midlands	Kwekwe	Sidakeni - 101579 - Clinic	2021-08-25	8202133	0705322021CC00179	1989-02-02	32	Divorced		1	16	6	Nil	No	Yes	None	0	0	0	0	0	1	0		New	Positive	Yes	5701	Nil	Other (specify)	Na	Thermocoagulation		2021-08-25	2022-02-24	Nil								261204347	e2dce469-46f6-4cbd-a9e4-377b7e8882cb
2022-02-10 23:11:44	2022-02-15 14:45:42	2022-02-10	Positive	Midlands	Kwekwe	Sidakeni - 101579 - Clinic	2021-09-21	9202107	0705322021CC00207	1986-09-14	35	Married		4	20	1	Jadelle	No	Yes	Inplant	0	1	0	0	0	0	0		New	Positive	Yes	5913-14	Nil	Other (specify)	Na	Thermocoagulation		2021-09-21	2022-03-18	Nil								261204382	5b504944-87b9-4c0e-9a0b-f3836623a1c6
2022-02-10 23:16:46	2022-02-15 14:45:57	2022-02-10	Positive	Midlands	Kwekwe	Sidakeni - 101579 - Clinic	2021-09-21	9202113	0705322021CC00213	1976-01-01	45	Married		2	21	2	Nil	Yes	No	None	0	0	0	0	0	1	0		New	Positive	Yes	5931-32	Lesions less than 75%of T Zone	Other (specify)	Na	Thermocoagulation		2021-09-21	2022-03-18	Nil								261204511	c40e3b56-13b2-40ee-afa7-97960b0628a7
2022-02-10 23:21:58	2022-02-15 14:46:36	2022-02-10	Positive	Midlands	Kwekwe	Sidakeni - 101579 - Clinic	2021-09-21	9202119	0705322021CC00219	1983-06-28	38	Married		1	22	1	Nil	Yes	Yes	None	0	0	0	0	0	1	0		New	Positive	Yes	5940	Lesions more than 75% of T Zone	Not available		Not treated			2022-03-01	Rebooked for LEEP								261204532	16be97a7-bfb6-4439-8817-7ec51a4edb99
2022-02-10 23:26:01	2022-02-15 14:46:50	2022-02-10	Positive	Midlands	Kwekwe	Sidakeni - 101579 - Clinic	2021-09-21	9202124	2019CC00671	1978-01-01	43	Married		2	17	3	Control pills	No	Always	Pill	1	0	0	0	0	0	0		Repeat	Positive	Yes	5946-47	Thick lesions at 12oclock	Not available		Not treated			2022-02-15	Rebooked for LEEP								261204541	77e56f19-b0eb-4eaa-9314-512c8305b353
2022-02-10 23:31:57	2022-02-15 14:47:26	2022-02-10	Positive	Midlands	Kwekwe	Sidakeni - 101579 - Clinic	2021-09-21	9202126	0705322021CC00226	1988-08-08	33	Married		3	20	1	Jadelle	No	Always	Inplant	0	1	0	0	0	0	0		New	Positive	Yes	5950	Lesions more than 75%of TZone	Not available		Not treated			2022-03-01	Rebooked for LEEP								261204638	0ea5ec8b-140b-4366-adb1-3ae612be1189
2022-02-10 23:36:29	2022-02-15 14:48:27	2022-02-10	Positive	Midlands	Kwekwe	Sidakeni - 101579 - Clinic	2021-09-21	9202139	0705322021CC00239	1988-12-13	32	Married		3	16	2	Nil	No	Always	Other(specify)	0	0	0	0	0	0	1	Condoms	New	Positive	Yes	5968	Thick acetowhite lesions	Not available		Not treated			2022-03-01	Rebooked for LEEP								261204670	9e2ebb4e-b264-4c9b-94b6-c6a718c4731f
2022-02-10 23:40:27	2022-02-15 14:49:05	2022-02-10	Positive	Midlands	Kwekwe	Sidakeni - 101579 - Clinic	2021-09-21	9202143	0705322021CC00248	1983-07-01	38	Married		3	17	3	Nil	Yes	Always	Other(specify)	0	0	0	0	0	0	1	Condoms	New	Positive	Yes	5977	Thick lesions	Not available		Not treated			2022-03-01	Rebooked for LEEP								261204695	e74abf85-2fc9-454b-963d-797e769bbd7e
2022-02-07 15:45:08	2022-02-15 15:17:31	2022-02-07	Positive	Manicaland	Mutasa	St. Augustine's - 101627 - Mission Clinic	2021-06-22	4	893	1974-10-23	46	Single		5	19	6	Control	No	Sometimes	Pill	1	0	0	0	0	0	0		Repeat	Positive	Yes		Nil	Not available	Not applicable	Thermocoagulation	Nil	2021-06-22	2021-12-21	Nil								261220939	1096e2dc-96cb-438a-bee9-b72cf3062e41
2022-02-08 16:09:30	2022-02-15 15:13:46	2022-02-08	Positive	Manicaland	Mutasa	Haparare - 100581 - Council Clinic	2021-02-23	4	Lavender Terera	1994-09-21	26	Single		1	17	1	Jadelle	No	Always	Pill	1	0	0	0	0	0	0		New	Positive	Yes		Nil	Not available	Not applicable	Not treated	Nil	2021-03-29	2021-09-29	Booked for LEEP but did not come for treatment. She said she will have LEEP done at Rusape Hospital.								261220946	9ac3cd39-360e-4210-8260-774966ed3a46
2022-02-09 16:05:18	2022-02-15 15:06:02	2022-02-09	Positive	Manicaland	Mutasa	EHPL 6 - 100437 - Clinic	2021-02-15	22021198	00226	1978-05-16	42	Married		6	17	1	Condoms	No	Always	Pill	1	0	0	0	0	0	0		New	Positive	Yes		Nil	Not available	Nil	Not treated		2021-02-17	2021-08-18	Client not ready for LEEP needed to consult husband first.								261220955	b25344ae-a2a8-44f8-b0bb-21a39502d148
2022-02-10 10:34:55	2022-02-15 15:02:27	2022-02-10	Positive	Manicaland	Mutasa	Sagambe - 101507 - Council Clinic	2021-06-21	6202184	00844	1985-02-27	36	Single		2	16	2	Jadelle	No	Never	Inplant	0	1	0	0	0	0	0		New	Positive	Yes		Nil	Not available		Thermocoagulation		2021-06-21	2021-12-21	Nil								261220973	7b64a15e-de24-4f5d-ba84-dfc585f1dc17
2022-02-15 15:18:01	2022-02-15 15:22:12	2022-02-15	Positive	Manicaland	Mutasa	Red Wing - 101445 - Private-Mine	2021-12-15	1220214	01079	1976-06-06	45	Divorced		2	17	60	Control	No	Sometimes	Pill	1	0	0	0	0	0	0		New	Positive	Yes		Nil	Not available		Thermocoagulation		2021-12-15	2022-06-14	Nil								261220988	da146a9a-afa8-4d70-8e1a-a97a6ea1e812
2022-02-15 15:22:15	2022-02-15 15:25:38	2022-02-15	Positive	Manicaland	Mutasa	Red Wing - 101445 - Private-Mine	2021-12-15	12202106	01081	1985-10-12	36	Married		1	19	9	Nil	No	Sometimes	None	0	0	0	0	0	1	0		New	Positive	Yes		Nil	Not available		LEEP		2022-01-31	2022-07-28	Nil								261220997	8a242006-efa3-48da-941d-98f2a0702202
2022-02-08 11:48:27	2022-02-14 18:27:12	2022-02-08	Positive	Midlands	Gweru	Mkoba Poly - 101023 - Clinic	2020-11-09	4	00192/20	1987-11-21	32	Divorced		2	17	2	Control	No	Abstinence	Pill	1	0	0	0	0	0	0		New	Positive	Yes	0939	Nil	Not available	Nil	Not treated	Nil	2020-11-26	2021-05-20	LTFU self transferred to Hwedza								261258448	6ff51b4a-de06-4602-962d-ddeeed326fca
2022-02-09 11:57:01	2022-02-14 18:25:15	2022-02-09	Positive	Midlands	Gweru	Mkoba Poly - 101023 - Clinic	2021-03-08	3202148	00227/21	1995-09-13	25	Married		1	16	3	Jadelle	Yes	Sometimes	Inplant	0	1	0	0	0	0	0		New	Positive	Yes	2014/2015	Nil	Not available	Nil	Not treated		2021-03-26	2021-09-30	Zvishavane client no contact								261258460	7743df2d-fda2-465d-b0d8-4b8dd91319e2
2022-02-12 16:11:04	2022-02-12 20:06:09	2022-02-12	Positive	Midlands	Gweru	Chikwingwizha - 100203 - Mission Clinic	2021-06-16		00220/21	1982-12-18	38	Married		5	18	2	Control	No	Sometimes	Pill	1	0	0	0	0	0	0		New	Positive	Yes	0769-70	Nil	Not available		LEEP		2021-06-24	2021-12-21									261258478	f2dacdd9-ff01-43ad-bbe0-852a372bf5fc
2022-02-15 08:56:11	2022-02-15 08:58:40	2022-02-15	Positive	Midlands	Gweru	Somabula - 101613 - Clinic	2021-05-18	5202105	00034/21	1973-05-14	48	Married		5	15	2	Depo provera	Yes	Sometimes	Depo-Provera	0	0	1	0	0	0	0		New	Positive	Yes	1006/1008	Nil	Not available		Thermocoagulation		2021-05-18	2021-11-23	6 weeks review done								261258512	7fc3812d-f634-4c5c-8e23-3476d2faf1d6
2022-02-15 08:59:15	2022-02-15 09:02:19	2022-02-15	Positive	Midlands	Gweru	Somabula - 101613 - Clinic	2021-09-15	9202111	00076/21	1981-07-06	40	Single		4	17	10	Depo provera	No	Sometimes	Depo-Provera	0	0	1	0	0	0	0		Repeat	Positive	Yes	2105/2106	Nil	Not available		Thermocoagulation		2021-09-15	2022-03-16	6 weeks review done								261258519	7527418e-301c-4a0a-94bd-cd1916496053
2022-02-15 09:07:16	2022-02-15 09:10:00	2022-02-15	Positive	Midlands	Gweru	Ivene - 100649 - Clinic	2021-04-15	4202106	00028/21	1980-06-05	40	Widowed		2	25	2	COC	Yes	Sometimes	Pill	1	0	0	0	0	0	0		New	Positive	Yes	0231/0232	Nil	Not available		Thermocoagulation		2021-04-15	2021-10-26	6 weeks review done								261258532	5dbc996f-fdfc-4e64-ac44-be581b17744c
2022-02-15 13:18:11	2022-02-15 13:20:04	2022-02-15	Positive	Midlands	Gweru	Ivene - 100649 - Clinic	2021-08-06	8202105	00089/21	1993-07-20	28	Single		0	20	15	COC	Yes	Sometimes	Pill	1	0	0	0	0	0	0		New	Negative		1857	Nil	Not available		Thermocoagulation		2021-08-06	2022-02-07	6 weeks review done								261258552	81a28cba-81a4-4148-a4e4-71ec2e9f7709
2022-02-15 14:10:16	2022-02-15 14:12:25	2022-02-15	Positive	Midlands	Gweru	Ruby - 101464 - Clinic	2021-06-10	6202107	00465/20	1985-05-31	36	Married		5	17	3	COC	No	Sometimes	Pill	1	0	0	0	0	0	0		Repeat	Positive	Yes	1431	Nil	Normal		LEEP		2021-06-25	2021-12-28	6 weeks review done								261258595	90de9a9d-00c2-44dc-b05b-77af68cef75a
2022-02-15 14:24:01	2022-02-15 14:26:14	2022-02-15	Positive	Midlands	Gweru	Ruby - 101464 - Clinic	2021-02-11	2202103	00002/21	1973-02-25	47	Married		2	18	2	COC	No	Always	Pill	1	0	0	0	0	0	0		New	Positive	Yes	1674	Nil	Not available		Thermocoagulation		2021-02-11	2021-08-11	Breast and TB NAD								261258627	75c4c44b-f2a9-4db4-abbc-03e9a9ec9af0
2022-02-15 15:29:56	2022-02-15 15:32:18	2022-02-15	Positive	Manicaland	Mutasa	Chinaka Health Post	2021-06-24	62021101	00860	1980-08-28	40	Married		2	25	2	Depo	No	Sometimes	Depo-Provera	0	0	1	0	0	0	0		New	Positive	Yes		Nil	Not available		Thermocoagulation		2021-06-24	2021-12-23	Nil								261259180	501f3b80-6aab-4775-9fb1-a779b2d8b726
2022-02-15 15:33:54	2022-02-15 15:37:09	2022-02-15	Positive	Manicaland	Mutasa	Ngarura - 101250 - Council Clinic	2021-06-30	62021135	00891	1980-12-15	40	Married		1	19	4	Nil	No	Never	Pill	1	0	0	0	0	0	0		New	Positive	Yes		Nil	Not available		Thermocoagulation		2021-06-30	2021-12-30	Nil								261259203	4e50e527-7c7a-4d59-9c86-00dc13d68df7
2022-02-15 15:38:26	2022-02-15 15:42:21	2022-02-15	Positive	Manicaland	Mutasa	Samaringa - 101516 - Council clinic	2021-08-23	8202136	00994	1984-03-28	37	Married		4	18	1	Control	No	Neve	Pill	1	0	0	0	0	0	0		New	Positive	Yes		Nil	Not available		Thermocoagulation		2021-08-23	2021-10-04	Nil								261259224	4e7f5713-de71-475c-b37b-d768aca3e189
2022-02-15 15:42:28	2022-02-15 15:45:24	2022-02-15	Positive	Manicaland	Mutasa	Sahumani - 101508 - Council Clinic	2021-09-01	9202101	01058	1986-09-18	34	Married		4	18	2	Depo	No	Sometimes	Depo-Provera	0	0	1	0	0	0	0		New	Positive	Yes		Nil	Not available		Thermocoagulation		2021-09-01	2022-03-01	Nil								261259249	af2f6b53-184b-4217-9915-1ca983745db9
2022-02-15 15:45:38	2022-02-15 15:49:53	2022-02-15	Positive	Manicaland	Mutasa	Zongoro - 101814 - Council Clinic	2021-09-06	92021	01874	1974-03-07	47	Married		2	22	3	Condoms	No	Always	Other(specify)	0	0	0	0	0	0	1	Condoms	Repeat	Positive	Yes		Nil	Pre-cancer High grade		LEEP		2021-09-14	2022-03-14	Nil								261259273	618acf8d-a497-480f-80d7-d8381d6d261e
2022-02-15 15:49:55	2022-02-15 16:00:51	2022-02-15	Positive	Manicaland	Mutasa	Zongoro - 101814 - Council Clinic	2021-09-06	9202129	00640	1975-03-15	46	Widowed		1	18	5	Control	No	Always	Pill	1	0	0	0	0	0	0		Post Treatment	Positive	Yes		Nil	Pre-cancer High grade		LEEP		2021-09-14	2022-03-15	Referred to gynaecologist								261259293	16e10a8a-1056-4d30-95c8-85c1aa88b7da
2022-02-15 16:01:08	2022-02-15 16:04:02	2022-02-15	Positive	Manicaland	Mutasa	Mt. Jenya - 101060 - Council Clinic	2021-09-13	9202158	01102	1974-05-20	47	Divorced		4	16	3	Nil	Yes	Sometimes	Pill	1	0	0	0	0	0	0		New	Positive	Yes		Nil	Pre-cancer High grade		LEEP		2021-09-14	2022-03-14	Nil								261259314	e438da6c-b58b-4498-94ae-2f192ea576a0
2022-02-15 16:04:07	2022-02-15 16:06:35	2022-02-15	Positive	Manicaland	Mutasa	Mt. Jenya - 101060 - Council Clinic	2021-09-13	9202159	01103	1989-04-14	32	Married		4	18	2	Depo	No	Sometimes	Depo-Provera	0	0	1	0	0	0	0		New	Positive	Yes		Nil	Not available		Thermocoagulation		2021-09-13	2022-03-14	Nil								261259344	34476c44-b27e-4f13-bb40-568043dd2971
2022-02-15 16:06:44	2022-02-15 16:09:54	2022-02-15	Positive	Manicaland	Mutasa	Hauna - 101855 - Clinic	2021-09-15	9202170	01111	1984-11-15	36	Single		2	16	1	Jadelle	No	Never	Inplant	0	1	0	0	0	0	0		New	Positive	Yes		Nil	Not available		Thermocoagulation		2021-09-15	2022-03-15	Nil								261259359	75a93f7b-15e0-49de-ba6e-e531e852da5d
2022-02-15 16:10:16	2022-02-15 16:13:18	2022-02-15	Positive	Manicaland	Mutasa	Zindi - 101807 - Clinic	2021-09-20	92021100	01138	1980-02-27	41	Married		4	23	4	Nil	No	Never	Pill	1	0	0	0	0	0	0		New	Positive	Yes		Nil	Not available		Thermocoagulation		2021-09-20	2022-03-21	Nil								261259380	c1c720c8-4e70-4495-a80c-b71e9d386d83
2022-02-15 16:13:44	2022-02-15 16:16:59	2022-02-15	Positive	Manicaland	Mutasa	Samaringa - 101516 - Council clinic	2021-10-04	10202109	01183	1981-06-16	40	Married		2	26	1	Depo	No	Always	Depo-Provera	0	0	1	0	0	0	0		New	Positive	Yes		Nil	Not available		Thermocoagulation		2021-10-04	2022-04-04	Nil								261259401	7157f3ca-abc4-4bc3-863d-83046ef12458
2022-02-15 16:17:09	2022-02-15 16:20:10	2022-02-15	Positive	Manicaland	Mutasa	Samaringa - 101516 - Council clinic	2021-10-04	10202114	01187	1990-02-10	31	Married		3	21	3	Jadelle	No	Sometimes	Inplant	0	1	0	0	0	0	0		New	Positive	Yes		Nil	Not available		Thermocoagulation		2021-10-04	2022-04-04	Nil								261259437	20f6014c-808e-4734-9d19-0918c10463ec
2022-02-15 16:20:32	2022-02-15 16:23:22	2022-02-15	Positive	Manicaland	Mutasa	Mapara - 100886 - Clinic	2021-10-12	10202139	01211	1982-10-29	38	Divorced		2	19	2	Control	No	Always	Pill	1	0	0	0	0	0	0		New	Positive	Yes		Nil	Not available		LEEP		2021-11-25	2022-05-25	Nil								261259454	94370d90-2c0a-487a-ab78-65e29f71cd17
2022-02-15 16:23:33	2022-02-15 16:27:14	2022-02-15	Positive	Manicaland	Mutasa	Honde - 100607 - Mission Hospital	2021-10-18	10202147	01219	1986-08-13	35	Married		4	18	1	Control	No	Always	Pill	1	0	0	0	0	0	0		New	Positive	Yes		Nil	Pre-cancer High grade		LEEP		2021-12-14	2022-06-13	Nil								261259475	c1c5aaf2-52c0-42f0-85de-1e43ae0fc0cc
2022-02-15 16:27:23	2022-02-15 16:30:22	2022-02-15	Positive	Manicaland	Mutasa	Hauna - 101855 - Clinic	2021-10-20	10202148	01220	1999-09-20	22	Single		0	18	1	Condoms	No	Always	Other(specify)	0	0	0	0	0	0	1	Condoms	New	Positive	Yes		Nil	Not available		LEEP		2022-01-13	2022-07-12	Nil								261259496	54ec4c78-c4f2-4d8a-873f-8b3060437381
[truncated: 888 more rows]
[truncated: 8 more columns]
