# Supplementary material for: Prevalence of Cervical Cancer and Clinical Management of Women Screened positive using visual inspection with acetic acid and Cervicography in selected public sector health facilities of Manicaland and Midlands provinces of Zimbabwe, 2021
Source: PLoS One. 2023 Nov 29;18(11):e0294115. doi: 10.1371/journal.pone.0294115 (PMC10686478; doi:10.1371/journal.pone.0294115)
Supplement: S2 Data — (XLSX) [file pone.0294115.s002.xlsx]

## Sheet: Cervical Cancer Prevalence Form
start	end	today	Province	District	Health facility	Date screened	Serial No	VIAC No	DOB	Age	Marital Status	Specify other Marital Status	Parity	Risk Assesment: SD	Risk Assesment: LTSP	Risk Assesment: FP	Risk Assesment: Herbs	Risk Assesment: Condoms	Contraception the client has mostly used	Contraception the client has mostly used/Pill	Contraception the client has mostly used/Inplant	Contraception the client has mostly used/Depo-Provera	Contraception the client has mostly used/Intra Uterine Device	Contraception the client has mostly used/Tubal ligation	Contraception the client has mostly used/None	Contraception the client has mostly used/Other(specify)	Specify Other Contraceptions	Type of Visit	HIV Status	If HIV positive/Client on ART	VIAC results	Image Number	Other Tests/Findings	Histology results	Specify Other Histology Results	Treatment	Specify Other Treatment	Treatment date	Review date	Comments	Risk Assesment	Risk Assesment/SD	Risk Assesment/LTSP	Risk Assesment/FP	Risk Assesment/Herbs Yes	Risk Assesment/Herbs No	Risk Assesment/Condoms	_id	_uuid
2022-02-04 17:59:31	2022-02-05 08:56:27	2022-02-04	Manicaland	Buhera	Birchenough - 100075 - Rural Hospital	2021-04-22	114	00464/19	1985-09-01	35	Married								Depo-Provera	0	0	1	0	0	0	0		Repeat	Positive	Yes	Negative	3626-3628	Nil	Not available						Nil	LTSP Herbs No Condoms	0	1	0	0	1	1	257625174	29577cec-7082-43ca-9579-3dcf90114be9
2022-02-05 09:08:00	2022-02-05 09:14:31	2022-02-05	Manicaland	Buhera	Birchenough - 100075 - Rural Hospital	2021-04-26	130	01010B2021CC00377	1972-11-03	48	Married								None	0	0	0	0	0	1	0		New	Positive	Yes	Negative	3747-3749	Nil	Not available						Nil	Condoms Herbs No SD LTSP	1	1	0	0	1	1	257628818	e97178d9-0ee1-41fd-96fd-a08d7e80f1fd
2022-02-05 09:15:15	2022-02-05 09:22:45	2022-02-05	Manicaland	Buhera	Birchenough - 100075 - Rural Hospital	2021-04-26	146	0101OB2021CC00341	1997-04-11	24	Married								Depo-Provera	0	0	1	0	0	0	0		Repeat	Positive	Yes	Negative	3844-3845	Nil	Not available						Nil	Herbs No Condoms FP LTSP SD	1	1	1	0	1	1	257630988	91fa81fd-0481-4240-bcb7-66c1db5520f2
2022-02-05 09:23:48	2022-02-05 09:27:58	2022-02-05	Manicaland	Buhera	Birchenough - 100075 - Rural Hospital	2021-04-27	162	00711/19	1981-02-23	40	Married								Pill	1	0	0	0	0	0	0		Repeat	Positive	Yes	Negative	3918-3920	Nil	Not available						Nil	Condoms Herbs No FP LTSP SD	1	1	1	0	1	1	257631650	2ff7f97a-a0a4-4ea0-899e-f327f74f25a7
2022-02-05 09:51:40	2022-02-05 09:56:42	2022-02-05	Manicaland	Buhera	Birchenough - 100075 - Rural Hospital	2021-04-28	178	01010B2021CC00368	1987-01-21	34	Single								None	0	0	0	0	0	1	0		New	Positive	Yes	Positive	3999-4005	Nil	Not available		Not treated		2021-06-07		This client was referred to Mutare and was seen by gynaecologist who managed as cervical warts and had cauterization done	LTSP Herbs No Condoms	0	1	0	0	1	1	257636543	a545421d-c65b-4d58-9857-950cf0b5cdf0
2022-02-05 09:57:24	2022-02-05 10:01:56	2022-02-05	Manicaland	Buhera	Birchenough - 100075 - Rural Hospital	2021-04-29	189	0101OB2021CC00370	1958-03-02	63	Married								None	0	0	0	0	0	1	0		New	Negative		Negative	4086-4087	Nil	Not available						Nil	Herbs No Condoms SD	1	0	0	0	1	1	257637404	8335efa4-0e4b-4989-97bd-afe796883ac8
2022-02-05 10:02:45	2022-02-05 10:05:52	2022-02-05	Manicaland	Buhera	Birchenough - 100075 - Rural Hospital	2021-05-03	6	01010B2021CC00393	1962-04-01	59	Married								None	0	0	0	0	0	1	0		New	Negative		Negative	4161-4162	Nil	Not available						Nil	SD Herbs No Condoms	1	0	0	0	1	1	257637910	555bcbec-3126-4387-9ccb-02645ce3e04f
2022-02-05 10:06:16	2022-02-05 10:09:39	2022-02-05	Manicaland	Buhera	Birchenough - 100075 - Rural Hospital	2021-05-05	22	00539/19	1977-02-22	44	Married								Pill	1	0	0	0	0	0	0		Repeat	Positive	Yes	Negative	4222-4223	Nil	Not available						Nil	SD LTSP FP Herbs No	1	1	1	0	1	0	257638500	b8eb5180-312e-4b8a-b17a-a80b3e5e750e
2022-02-05 10:10:26	2022-02-05 10:13:18	2022-02-05	Manicaland	Buhera	Birchenough - 100075 - Rural Hospital	2021-05-05	38	01010B2021CC00416	1985-05-15	35	Married								Depo-Provera	0	0	1	0	0	0	0		New	Negative		Negative	4284-4285	Nil	Not available						Nil	LTSP SD FP Herbs No Condoms	1	1	1	0	1	1	257639715	69b15e13-76e4-4119-8d42-13b7bf24af16
2022-02-05 10:13:37	2022-02-05 10:19:20	2022-02-05	Manicaland	Buhera	Birchenough - 100075 - Rural Hospital	2021-05-06	54	01010B2021CC00492	1979-04-04	42	Married								None	0	0	0	0	0	1	0		New	Positive	Yes	Negative	4336-4337	Nil	Not available						Nil	SD LTSP Herbs No Condoms	1	1	0	0	1	1	257641481	29740d79-c995-4d5b-9305-d31a28752fb4
2022-02-05 10:19:51	2022-02-05 10:26:34	2022-02-05	Manicaland	Buhera	Birchenough - 100075 - Rural Hospital	2021-05-10	70	0101OB2021CC00505	1972-07-04	48	Married								Depo-Provera	0	0	1	0	0	0	0		New	Positive	Yes	Negative	4394-4395	Nil	Not available						Nil	SD LTSP FP Herbs No Condoms	1	1	1	0	1	1	257642904	3a670544-249f-46db-955a-7ad0355e9990
2022-02-05 14:05:45	2022-02-05 14:12:32	2022-02-05	Manicaland	Buhera	Birchenough - 100075 - Rural Hospital	2021-05-12	85	00810/19	1974-04-04	47	Married								None	0	0	0	0	0	1	0		Repeat	Positive	Yes	Negative	4450-4451	Nil	Not available						Nil	SD LTSP FP Herbs No Condoms	1	1	1	0	1	1	257693415	f7ef7d4c-e5ac-47e9-8729-e56bac491811
2022-02-05 14:12:57	2022-02-05 14:16:27	2022-02-05	Manicaland	Buhera	Birchenough - 100075 - Rural Hospital	2021-05-13	101	01010B2021CC00627	1985-06-03	35	Married								Inplant	0	1	0	0	0	0	0		New	Negative		Negative	4543-4544	Nil	Not available						Nil	FP SD Herbs No Condoms	1	0	1	0	1	1	257694356	0022ee61-3ae9-43be-9054-50d4a74853b2
2022-02-05 14:28:57	2022-02-05 14:31:53	2022-02-05	Manicaland	Buhera	Birchenough - 100075 - Rural Hospital	2021-05-12	86	01010B2021CC00616	1989-10-12	31	Married								None	0	0	0	0	0	1	0		New	Positive	Yes	Negative	4454-4456	Nil	Not available						Nil	SD LTSP Herbs No Condoms	1	1	0	0	1	1	257697447	b0acf316-0de6-4629-8bc8-f650697490b9
2022-02-06 07:25:30	2022-02-06 07:28:16	2022-02-06	Manicaland	Buhera	Birchenough - 100075 - Rural Hospital	2021-05-13	101	01010B2021CC00627	1985-06-03	35	Married								Inplant	0	1	0	0	0	0	0		New	Negative		Negative	4543-4544	Nil	Not available						Nil	SD LTSP FP Herbs No Condoms	1	1	1	0	1	1	257843904	d3e043a9-f883-4679-bad7-ddc3e852582e
2022-02-06 07:28:41	2022-02-06 07:33:50	2022-02-06	Manicaland	Buhera	Birchenough - 100075 - Rural Hospital	2021-05-14	118	01010B2021CC00768	1973-07-04	47	Married								Pill	1	0	0	0	0	0	0		New	Positive	Yes	Negative	4607-4608	Nil	Not available						Nil	SD LTSP FP Herbs No Condoms	1	1	1	0	1	1	257844703	2287e3c4-3092-45ca-b02f-4cf956fee2cd
2022-02-06 07:34:12	2022-02-06 07:37:33	2022-02-06	Manicaland	Buhera	Birchenough - 100075 - Rural Hospital	2021-05-17	134	01010B2021CC00780	1995-05-19	25	Married								Depo-Provera	0	0	1	0	0	0	0		New	Negative		Negative	4674-4675	Nil	Not available						Nil	SD LTSP FP Herbs No Condoms	1	1	1	0	1	1	257845425	d5bc3f60-a856-4b4b-a2ca-d2c5388e88a5
2022-02-06 07:38:35	2022-02-06 07:41:04	2022-02-06	Manicaland	Buhera	Birchenough - 100075 - Rural Hospital	2021-05-18	150	00160/19	1974-03-04	47	Married								Depo-Provera	0	0	1	0	0	0	0		Repeat	Positive	Yes	Negative	4729-4731	Nil	Not available						Nil	SD LTSP FP Herbs Yes Condoms	1	1	1	1	0	1	257845889	24ddb060-c1fa-4257-af17-e62506ec67df
2022-02-06 07:41:35	2022-02-06 07:45:09	2022-02-06	Manicaland	Buhera	Birchenough - 100075 - Rural Hospital	2021-05-20	166	01010B2021CC00800	1987-05-03	34	Married								None	0	0	0	0	0	1	0		Repeat	Positive	Yes	Negative	4786-4787	Cervical ectopy	Not available						Nil	SD LTSP	1	1	0	0	0	0	257846373	154405d6-44d6-4e95-8466-d4eb3f0e8f66
2022-02-06 07:45:34	2022-02-06 07:49:08	2022-02-06	Manicaland	Buhera	Birchenough - 100075 - Rural Hospital	2021-05-24	182	01010B2021CC00809	1978-11-04	42	Married								Pill	1	0	0	0	0	0	0		Repeat	Positive	Yes	Negative	4842-4843	Nil	Not available						Nil	SD LTSP FP Herbs No Condoms	1	1	1	0	1	1	257846863	56adbbc4-5578-42e7-9c3a-4746e9449cd8
2022-02-06 07:49:39	2022-02-06 08:06:28	2022-02-06	Manicaland	Buhera	Birchenough - 100075 - Rural Hospital	2021-05-26	198	00472/19	1986-02-12	35	Single								None	0	0	0	0	0	1	0		Repeat	Positive	Yes	Negative	4905-4906	Nil	Not available						Nil	SD LTSP FP Herbs No Condoms	1	1	1	0	1	1	257849898	02e384d4-7f5e-4793-a975-d5924c6c428a
2022-02-06 08:06:57	2022-02-06 08:10:02	2022-02-06	Manicaland	Buhera	Birchenough - 100075 - Rural Hospital	2021-05-31	214	00070/19	1979-05-26	42	Married								Inplant	0	1	0	0	0	0	0		Repeat	Positive	Yes	Negative	4977-4978	Nil	Not available						Nil	SD LTSP FP Herbs No Condoms	1	1	1	0	1	1	257850439	2a997940-f3a8-4d10-ac9e-5ebbe32746b8
2022-02-06 08:10:32	2022-02-06 08:14:23	2022-02-06	Manicaland	Buhera	Birchenough - 100075 - Rural Hospital	2021-06-02	16	01010B2021CC00848	1978-03-04	43	Married								None	0	0	0	0	0	1	0		Repeat	Positive	Yes	Negative	5023-5025	Nil	Not available						Nil	LTSP FP Herbs No Condoms	0	1	1	0	1	1	257851066	7b9aaa69-a5e5-4284-85ec-80581e9dd59d
2022-02-06 08:15:05	2022-02-06 08:17:47	2022-02-06	Manicaland	Buhera	Birchenough - 100075 - Rural Hospital	2021-06-04	32	01010B2021CC00860	1974-04-04	47	Married								Pill	1	0	0	0	0	0	0		New	Negative		Negative	5082-5083	Nil	Not available						Nil	SD LTSP FP Herbs No	1	1	1	0	1	0	257851633	953c00de-1093-4f28-b58f-b355ebbdba4f
2022-02-06 08:18:09	2022-02-06 08:22:08	2022-02-06	Manicaland	Buhera	Birchenough - 100075 - Rural Hospital	2021-06-09	48	00433/19	1981-05-12	40	Married								Depo-Provera	0	0	1	0	0	0	0		Repeat	Positive	Yes	Negative	5139-5141	Nil	Not available						Nil	SD LTSP FP Herbs No Condoms	1	1	1	0	1	1	257852088	70df779c-6b82-4054-b67b-fac160012d31
2022-02-06 08:22:38	2022-02-06 08:28:54	2022-02-06	Manicaland	Buhera	Birchenough - 100075 - Rural Hospital	2021-06-09	64	01010B2021CC00875	1995-02-04	26	Married								None	0	0	0	0	0	1	0		New	Positive	Yes	Negative	5187-5189	Nil	Not available						Nil	SD LTSP Herbs No Condoms	1	1	0	0	1	1	257853171	2350a729-bf96-49d9-910e-6a9ed5b79821
2022-02-06 08:29:57	2022-02-06 08:33:21	2022-02-06	Manicaland	Buhera	Birchenough - 100075 - Rural Hospital	2021-06-10	80	01010B2021CC00886	1963-04-04	58	Married								Pill	1	0	0	0	0	0	0		Repeat	Positive	Yes	Negative	5251-5252	Nil	Not available						Nil	SD LTSP FP Herbs No	1	1	1	0	1	0	257853907	9629f0dc-7043-4e82-850f-7db33c326841
2022-02-06 08:33:56	2022-02-06 08:38:09	2022-02-06	Manicaland	Buhera	Birchenough - 100075 - Rural Hospital	2021-06-14	96	01010B2021CC00844	1972-06-04	49	Married								Pill	1	0	0	0	0	0	0		New	Positive	Yes	Negative	5314-5315	Cervicitis	Not available						Commenced on antibiotics Ceftriaxone,Metronidazole and Doxycycline	SD FP Herbs No Condoms	1	0	1	0	1	1	257854608	8251a3ef-ab07-4529-848b-5e7bb2e34250
2022-02-06 12:12:03	2022-02-06 12:16:27	2022-02-06	Manicaland	Buhera	Birchenough - 100075 - Rural Hospital	2021-06-16	128	01010B2019CC00196	1972-08-04	48	Married								None	0	0	0	0	0	1	0		Repeat	Positive	Yes	Negative	5495-5496	Nil	Not available						Nil	SD Condoms	1	0	0	0	0	1	257901330	0f41b408-4f99-4e3f-8359-84664f7c2b3e
2022-02-06 12:18:17	2022-02-06 12:20:52	2022-02-06	Midlands	Mberengwa	Gaha - 100482 - Clinic	2022-02-06	123456	123456789	2022-02-06	0	Married								Pill	1	0	0	0	0	0	0		New	Positive	Yes	Positive	12345	Test	Normal		LEEP		2021-12-01	2022-02-23	Hhhh	SD	1	0	0	0	0	0	257902640	f445a3da-8b2c-4148-9451-0b38f7c2f5b0
2022-02-06 12:35:06	2022-02-06 12:38:22	2022-02-06	Manicaland	Buhera	Birchenough - 100075 - Rural Hospital	2021-06-18	160	01010B2021CC00897	1961-05-20	60	Married								Pill	1	0	0	0	0	0	0		Repeat	Positive	Yes	Negative	5638-5639	Nil	Not available						Nil	SD Condoms	1	0	0	0	0	1	257908122	a86c8dc4-1eee-43d6-99b8-b3f7fd584149
2022-02-06 11:53:57	2022-02-06 12:47:35	2022-02-06	Manicaland	Buhera	Birchenough - 100075 - Rural Hospital	2021-06-15	112	05652019	1973-09-15	47	Married								Pill	1	0	0	0	0	0	0		Refferral In for Treatement	Positive	Yes	Positive	5390-5392		Pre-cancer High grade		LEEP		2021-06-15	2021-12-24		SD	1	0	0	0	0	0	257909755	6b2502ab-4672-47d2-9689-0744b7088861
2022-02-06 13:32:06	2022-02-06 13:35:20	2022-02-06	Manicaland	Buhera	Birchenough - 100075 - Rural Hospital	2021-06-22	176	01010B2021CC00907	1972-05-04	49	Married								None	0	0	0	0	0	1	0		New	Positive	Yes	Negative	5699	Nil	Not available						Nil	SD Condoms	1	0	0	0	0	1	257923452	4dc0fa08-2ac2-4c7c-9703-ed9dc620a58e
2022-02-06 13:37:48	2022-02-06 13:40:45	2022-02-06	Manicaland	Buhera	Birchenough - 100075 - Rural Hospital	2021-06-22	194	01010B2021CC00920	1976-11-04	44	Married								None	0	0	0	0	0	1	0		New	Positive	Yes	Negative	5760-5761	Nil	Not available						Nil	SD Condoms	1	0	0	0	0	1	257924748	c75ed68a-ac22-46f1-bccf-35b7351fe7b7
2022-02-06 13:43:06	2022-02-06 13:46:11	2022-02-06	Manicaland	Buhera	Birchenough - 100075 - Rural Hospital	2021-06-24	208	01010B2021CC00933	1972-11-28	48	Married								None	0	0	0	0	0	1	0		New	Positive	Yes	Negative	5837-0856	Nil	Not available						Nil	SD Condoms	1	0	0	0	0	1	257926307	a7971604-f630-4807-bf1d-b3ade9a3c5b1
2022-02-06 13:48:53	2022-02-06 13:53:19	2022-02-06	Manicaland	Buhera	Birchenough - 100075 - Rural Hospital	2021-06-28	224	01010B2021CC00944	1974-11-12	46	Married								None	0	0	0	0	0	1	0		Repeat	Positive	Yes	Negative	5312-5313	Nil	Not available						Nil	SD Condoms	1	0	0	0	0	1	257928511	a4a6c77c-d49a-44b8-b7fa-1ed2e6876870
2022-02-06 13:54:00	2022-02-06 13:56:56	2022-02-06	Manicaland	Buhera	Birchenough - 100075 - Rural Hospital	2021-06-30	240	01010B2021CC00958	1984-11-04	36	Married								None	0	0	0	0	0	1	0		New	Positive	Yes	Negative	6001_6002	Nil	Not available						Nil	SD	1	0	0	0	0	0	257929153	275e7f7c-a572-43c9-8931-4cab3a512fa0
2022-02-06 13:57:48	2022-02-06 14:03:37	2022-02-06	Manicaland	Buhera	Birchenough - 100075 - Rural Hospital	2021-07-01	8	01010B2019CC00414	1972-09-04	48	Married								Pill	1	0	0	0	0	0	0		Repeat	Positive	Yes	Negative	6080-6081	Nil	Not available						Nil	SD LTSP Condoms	1	1	0	0	0	1	257930749	b22c905c-9553-48a7-aaeb-b67432bc9cac
2022-02-06 14:06:55	2022-02-06 14:09:26	2022-02-06	Manicaland	Buhera	Birchenough - 100075 - Rural Hospital	2021-07-05	24	01010B2021CC00984	1972-03-03	49	Married								Pill	1	0	0	0	0	0	0		Repeat	Positive	Yes	Negative	6165-6166	Nil	Not available						Nil	SD LTSP Condoms	1	1	0	0	0	1	257932101	579508eb-381e-49a7-bfe1-ac01e2b25d5b
2022-02-06 14:09:58	2022-02-06 14:13:42	2022-02-06	Manicaland	Buhera	Birchenough - 100075 - Rural Hospital	2021-07-06	40	01010B2021CC00998	1975-11-02	45	Married								Pill	1	0	0	0	0	0	0		Repeat	Positive	Yes	Negative	6249-6250	Nil	Not available						Nil	SD LTSP	1	1	0	0	0	0	257933367	b8b4b6a6-a665-4cca-9947-5a5023f9b46e
2022-02-06 14:15:35	2022-02-06 14:19:04	2022-02-06	Manicaland	Buhera	Birchenough - 100075 - Rural Hospital	2021-07-09	56	01010B2021CC01005	1973-12-04	47	Married								None	0	0	0	0	0	1	0		New	Positive	Yes	Negative	6303-6305	Nil	Not available						Nil	SD Condoms	1	0	0	0	0	1	257934714	e9228b96-607d-439e-b55d-ee4d292c7bf5
2022-02-06 14:20:17	2022-02-06 14:23:22	2022-02-06	Manicaland	Buhera	Birchenough - 100075 - Rural Hospital	2021-07-12	72	01010B2021CC01019	1990-07-02	31	Single								Pill	1	0	0	0	0	0	0		New	Positive	Yes	Negative	6388-6390	Nil	Not available						Nil	SD LTSP Condoms	1	1	0	0	0	1	257935996	a71b2214-3a28-4475-9578-28ade1b0b881
2022-02-06 14:23:52	2022-02-06 14:28:48	2022-02-06	Manicaland	Buhera	Birchenough - 100075 - Rural Hospital	2021-07-15	88	01010B2021CC01032	1993-09-15	27	Single								None	0	0	0	0	0	1	0		New	Positive	Yes	Negative	6498-6500	Vaginal discharge syndrome	Not available						Commenced on antibiotics	SD LTSP	1	1	0	0	0	0	257938285	f65519d0-70de-42b9-a398-47b876ed76cf
2022-02-06 14:29:45	2022-02-06 14:34:00	2022-02-06	Manicaland	Buhera	Birchenough - 100075 - Rural Hospital	2021-07-19	104	01010B2021CC01043	1972-01-26	49	Married								None	0	0	0	0	0	1	0		New	Positive	Yes	Negative	6570_6578	Nil	Not available						Nil	SD Condoms	1	0	0	0	0	1	257940704	7c0d4671-5958-45d4-972f-3d13ec6dd86b
2022-02-06 14:34:34	2022-02-06 14:37:26	2022-02-06	Manicaland	Buhera	Birchenough - 100075 - Rural Hospital	2021-07-22	120	01010B2021CC01056	1972-10-04	48	Married								None	0	0	0	0	0	1	0		New	Positive	Yes	Negative	6658-6661	Nil	Not available						Nil	SD Condoms	1	0	0	0	0	1	257941950	1b04a4c3-13fb-4fcd-907f-61b48084d9e1
2022-02-06 14:45:48	2022-02-06 14:50:25	2022-02-06	Manicaland	Buhera	Birchenough - 100075 - Rural Hospital	2021-07-26	136	01010B2021CC01069	1948-03-02	73	Married								None	0	0	0	0	0	1	0		New	Negative		Negative	6722-6723	Nil	Not available						Nil	SD LTSP	1	1	0	0	0	0	257945116	d05463d5-12be-4f93-a4dc-208f48ce1e26
2022-02-06 14:52:56	2022-02-06 14:58:52	2022-02-06	Manicaland	Buhera	Birchenough - 100075 - Rural Hospital	2021-07-29	152	01010B2021CC01080	1956-05-04	65	Married								None	0	0	0	0	0	1	0		New	Positive	Yes	Negative	6773-6374	Nil	Not available						Nil	SD	1	0	0	0	0	0	257946901	73e554f8-0775-444f-a1e1-92f0354159fe
2022-02-06 15:00:08	2022-02-06 15:02:40	2022-02-06	Manicaland	Buhera	Birchenough - 100075 - Rural Hospital	2021-08-02	2	01010B2021CC01090	1973-10-16	47	Married								None	0	0	0	0	0	1	0		New	Positive	Yes	Negative	6835-6836	Nil	Not available						Nil	SD Condoms	1	0	0	0	0	1	257948092	f29339ae-448b-4223-9c8b-16c6ad07b335
2022-02-06 15:03:59	2022-02-06 15:07:01	2022-02-06	Manicaland	Buhera	Birchenough - 100075 - Rural Hospital	2021-08-04	18	01010B2019CC00484	1991-07-01	30	Married								Inplant	0	1	0	0	0	0	0		Repeat	Positive	Yes	Negative	6899-6900	Nil	Not available						Nil	SD LTSP Condoms	1	1	0	0	0	1	257949616	5f872682-411d-47ee-ac64-37426e36225e
2022-02-06 15:08:09	2022-02-06 15:14:12	2022-02-06	Manicaland	Buhera	Birchenough - 100075 - Rural Hospital	2021-08-06	34	01010B2021CC01113	1980-04-04	41	Married								None	0	0	0	0	0	1	0		Repeat	Positive	Yes	Negative	6964-6966	Nil	Not available						Nil								257951699	027ec8c8-5afa-4d7b-9a0f-265cfd0fd4f9
2022-02-06 15:14:36	2022-02-06 15:19:53	2022-02-06	Manicaland	Buhera	Birchenough - 100075 - Rural Hospital	2021-08-11	50	01010B2021CC01123	1980-12-12	40	Married								Pill	1	0	0	0	0	0	0		New	Positive	Yes	Negative	7666-7668	Nil	Not available						Nil	SD	1	0	0	0	0	0	257953185	869edea4-e7c1-467c-99bb-cef128201b8a
2022-02-06 15:20:35	2022-02-06 15:23:44	2022-02-06	Manicaland	Buhera	Birchenough - 100075 - Rural Hospital	2021-08-19	66	01010B2021CC01130	1993-06-07	28	Married								Depo-Provera	0	0	1	0	0	0	0		New	Positive	Yes	Negative	7144-7145	Nil	Not available						Nil	SD LTSP Condoms	1	1	0	0	0	1	257954239	47d51419-bb9f-46a0-83d1-2007f5c8655e
2022-02-06 17:27:34	2022-02-06 17:31:31	2022-02-06	Manicaland	Buhera	Birchenough - 100075 - Rural Hospital	2021-08-23	82	01010B2021CC01140	1983-04-30	38	Married								Pill	1	0	0	0	0	0	0		New	Negative		Negative	7185-7186	Vaginal discharge syndrome	Not available						VDS was treated with Ceftriaxone, Metronidazole and Doxycycline	SD LTSP Condoms	1	1	0	0	0	1	257984908	45b09ce9-6294-4522-979c-2d0bdd7e993e
2022-02-06 17:32:43	2022-02-06 17:35:25	2022-02-06	Manicaland	Buhera	Birchenough - 100075 - Rural Hospital	2021-08-24	98	01010B2021CC01150	1982-05-10	39	Married								None	0	0	0	0	0	1	0		New	Positive	Yes	Negative	7243-7244	Nil	Not available						Nil	SD LTSP	1	1	0	0	0	0	257985747	a1048c29-df5a-4fb7-b69f-4258db70f30b
2022-02-06 17:35:58	2022-02-06 17:40:47	2022-02-06	Manicaland	Buhera	Birchenough - 100075 - Rural Hospital	2021-08-25	114	0101322020CC00023	1973-07-19	48	Married								None	0	0	0	0	0	1	0		Repeat	Positive	Yes	Negative	7272	Nil	Not available						Nil	SD LTSP	1	1	0	0	0	0	257986882	3c2f90cd-94e0-40cd-b2ed-217c60dae40a
2022-02-06 17:46:56	2022-02-06 17:49:50	2022-02-06	Manicaland	Buhera	Birchenough - 100075 - Rural Hospital	2021-09-03	2	01010B2021CC01161	1970-05-22	51	Married								Pill	1	0	0	0	0	0	0		New	Negative		Negative	7334_7347	Nil	Not available						Nil	SD Condoms	1	0	0	0	0	1	257988678	84d14619-ef44-4899-b83d-ce43001c0eeb
2022-02-06 18:06:46	2022-02-06 18:11:05	2022-02-06	Manicaland	Buhera	Birchenough - 100075 - Rural Hospital	2021-09-06	18	01010B2021CC01172	1979-03-14	42	Married								Pill	1	0	0	0	0	0	0		New	Positive	Yes	Negative	7421-7422	Vaginal discharge syndrome	Not available						VDS treated with antibiotics	LTSP	0	1	0	0	0	0	257992885	148864cc-5b6c-446b-a298-ec8b6dc085cf
2022-02-06 18:12:48	2022-02-06 18:16:50	2022-02-06	Manicaland	Buhera	Birchenough - 100075 - Rural Hospital	2021-09-08	34	01010B2020CC00132	1976-08-06	45	Married								Depo-Provera	0	0	1	0	0	0	0		Repeat	Positive	Yes	Negative	7492	Nil	Not available						Nil	SD LTSP Condoms	1	1	0	0	0	1	257994217	24f0ea64-88f2-402e-a2d7-09cef17c13a1
2022-02-06 18:19:51	2022-02-06 18:24:13	2022-02-06	Manicaland	Buhera	Birchenough - 100075 - Rural Hospital	2021-09-10	50	01010B2021CC01188	1984-12-24	36	Married								Pill	1	0	0	0	0	0	0		New	Positive	Yes	Negative	7545-7546	Nil	Not available						Nil	SD	1	0	0	0	0	0	257995484	f4f1884e-a44c-46cc-a23e-8d8233b2cf8a
2022-02-06 18:25:23	2022-02-06 18:28:55	2022-02-06	Manicaland	Buhera	Birchenough - 100075 - Rural Hospital	2021-09-14	66	01010B2021CC01197	1982-10-15	38	Married								Pill	1	0	0	0	0	0	0		New	Positive	Yes	Negative	7587-7588	Nil	Not available						Nil	SD Condoms	1	0	0	0	0	1	257996476	8f05c5fb-1db2-4c3a-967e-99851f360539
2022-02-06 18:32:31	2022-02-06 18:36:36	2022-02-06	Manicaland	Buhera	Birchenough - 100075 - Rural Hospital	2021-09-15	82	2019CC00172	1984-04-02	37	Married								Pill	1	0	0	0	0	0	0		Repeat	Positive	Yes	Negative	7632-7633	Nil	Not available						Nil	SD LTSP Condoms	1	1	0	0	0	1	257997747	17be9618-a0a4-46b7-93a8-3f428814474e
2022-02-06 18:38:38	2022-02-06 18:42:12	2022-02-06	Manicaland	Buhera	Birchenough - 100075 - Rural Hospital	2021-09-17	98	01010B2020CC00232	1995-07-13	26	Married								Pill	1	0	0	0	0	0	0		Repeat	Positive	Yes	Negative	7688-7689	Nil	Not available						Nil	SD LTSP	1	1	0	0	0	0	257998874	59797d54-934a-4529-932e-cb00edb2f78b
2022-02-07 04:58:11	2022-02-07 05:40:09	2022-02-07	Midlands	Gokwe South	Cheziya - 100162 - Clinic	2021-02-24	397	2021CC07081300244	1981-08-05	39	Single								None	0	0	0	0	0	1	0		New	Positive	Yes	Negative	0443	Nil	Not available						Nil	Herbs No	0	0	0	0	1	0	258067104	10cddc14-c765-4034-aa1a-583e969d6aa5
2022-02-07 05:29:46	2022-02-07 05:40:19	2022-02-07	Midlands	Gokwe South	Cheziya - 100162 - Clinic	2021-02-25	413	2021CC07081300258	1979-08-19	41	Single								Other(specify)	0	0	0	0	0	0	1	Condoms	New	Positive	Yes	Negative	0459	Nil	Not available						Nil	Herbs No	0	0	0	0	1	0	258067107	50d18cd5-7ee6-4da5-818c-03adb0fe71b6
2022-02-07 05:41:18	2022-02-07 05:46:19	2022-02-07	Midlands	Gokwe South	Cheziya - 100162 - Clinic	2021-02-26	429	2021CC07081300273	1980-08-16	40	Married								Depo-Provera	0	0	1	0	0	0	0		New	Positive	Yes	Negative	0470	Nil	Not available						Nil	Herbs No	0	0	0	0	1	0	258067771	d33b26e6-15aa-4f77-96ea-8667995ece0b
2022-02-07 05:47:08	2022-02-07 05:54:30	2022-02-07	Midlands	Gokwe South	Cheziya - 100162 - Clinic	2021-03-03	445	2021CC07081300286	1978-07-07	42	Single								None	0	0	0	0	0	1	0		New	Positive	Yes	Negative	0017	Nil	Normal						Nil	Herbs No	0	0	0	0	1	0	258068394	e78168da-4922-4945-9968-d30a2b44e2db
2022-02-07 05:55:07	2022-02-07 06:03:03	2022-02-07	Midlands	Gokwe South	Cheziya - 100162 - Clinic	2021-03-03	461	2021CC07081300299	1973-11-10	47	Single								Pill	1	0	0	0	0	0	0		New	Positive	Yes	Negative	0033	Nil	Not available						Nil	Herbs No	0	0	0	0	1	0	258069173	65dd4d06-2a6c-414e-8657-08c5bcba554a
2022-02-04 16:51:00	2022-02-06 13:07:44	2022-02-04	Manicaland	Buhera	Buhera - 100099 - Rural Hospital	2021-02-03	31	01010A2021cc00128	1995-02-14	25	Married								Inplant	0	1	0	0	0	0	0		New	Positive	Yes	Negative	1948	Nil	Not available							SD FP Herbs No Condoms	1	0	1	0	1	1	258086762	98418eba-3bb9-4702-a95b-d4fc4a1bbb8b
2022-02-06 14:54:39	2022-02-06 15:08:47	2022-02-06	Manicaland	Buhera	Buhera - 100099 - Rural Hospital	2021-02-08	47	01010A2021cc00142	1974-02-24	46	Married								Pill	1	0	0	0	0	0	0		New	Positive	Yes	Negative	2001	Nil	Not available						Well	FP Herbs Yes Condoms	0	0	1	1	0	1	258086903	daa8d94b-1beb-41e8-a05a-aae60685e4a9
2022-02-06 15:13:58	2022-02-06 15:24:44	2022-02-06	Manicaland	Buhera	Buhera - 100099 - Rural Hospital	2021-02-11	63	01010A2021CC00158	1971-02-06	50	Married								Depo-Provera	0	0	1	0	0	0	0		New	Positive	Yes	Negative	2042	Nil	Not available						Well	FP Herbs No Condoms	0	0	1	0	1	1	258086904	e43318c4-80ea-4d16-9760-d026412875d2
2022-02-06 15:25:03	2022-02-06 15:31:09	2022-02-06	Manicaland	Buhera	Buhera - 100099 - Rural Hospital	2021-02-16		79	1971-02-06	50	Married								Pill	1	0	0	0	0	0	0		New	Positive	Yes	Negative	2084	Nil	Not available						Well	FP Herbs No Condoms	0	0	1	0	1	1	258086906	8740e7d2-6693-424d-ae0e-6301237d431d
2022-02-06 15:31:26	2022-02-06 15:35:51	2022-02-06	Manicaland	Buhera	Buhera - 100099 - Rural Hospital	2021-02-18	95	01010A2021CC00190	2000-02-26	20	Married								Pill	1	0	0	0	0	0	0		New	Negative		Negative	2130	Nil	Not available						Well	FP Herbs Yes Condoms	0	0	1	1	0	1	258086911	e7329901-514b-4401-a777-8c9237f56568
2022-02-06 15:49:57	2022-02-06 15:54:42	2022-02-06	Manicaland	Buhera	Buhera - 100099 - Rural Hospital	2021-02-23	111	01010A2021CC00203	1979-02-13	42	Married								Pill	1	0	0	0	0	0	0		New	Positive	Yes	Negative	2173	Nil	Not available						Well	SD LTSP FP Herbs No Condoms	1	1	1	0	1	1	258086916	034ebcc4-e221-4eaa-9db2-6891fa999cb5
2022-02-07 14:00:18	2022-02-07 14:03:18	2022-02-07	Manicaland	Buhera	Birchenough - 100075 - Rural Hospital	2021-09-20	114	01010B2021CC01224	1978-08-16	43	Married								Pill	1	0	0	0	0	0	0		Repeat	Positive	Yes	Negative	7747-7748	Nil	Not available						Nil	SD LTSP	1	1	0	0	0	0	258199524	10fc228d-1f80-4cb6-aba9-e91f894dd231
2022-02-07 14:03:57	2022-02-07 14:17:42	2022-02-07	Manicaland	Buhera	Birchenough - 100075 - Rural Hospital	2021-09-22	130	01010B2020CC00203	1983-06-16	38	Married								Depo-Provera	0	0	1	0	0	0	0		Repeat	Positive	Yes	Negative	7801-7802	Nil	Not available						Nil	SD LTSP	1	1	0	0	0	0	258205020	9959e5b9-70cc-455f-89b9-a18ae337439d
2022-02-07 14:18:28	2022-02-07 14:21:06	2022-02-07	Manicaland	Buhera	Birchenough - 100075 - Rural Hospital	2021-09-23	146	01010B2021CC01234	1979-09-04	42	Single								None	0	0	0	0	0	1	0		New	Positive	Yes	Negative	7864-7865	Nil	Not available						Nil	SD LTSP	1	1	0	0	0	0	258206565	3b66c8a6-3d68-428a-b9f4-d892e842a1db
2022-02-07 14:22:39	2022-02-07 14:25:58	2022-02-07	Manicaland	Buhera	Birchenough - 100075 - Rural Hospital	2021-09-27	162	01010B2021CC01244	1980-06-23	41	Married								Pill	1	0	0	0	0	0	0		Repeat	Positive	Yes	Negative	7907-7908	Nil	Not available						Nil	SD	1	0	0	0	0	0	258208686	cfcf8ccd-441f-4f5b-92fc-25b4c1617bab
2022-02-07 14:27:04	2022-02-07 14:31:33	2022-02-07	Manicaland	Buhera	Birchenough - 100075 - Rural Hospital	2021-09-30	178	2020CC00120	1981-07-01	40	Married								Pill	1	0	0	0	0	0	0		Repeat	Negative		Negative	7957-7959	Nil	Not available						Nil	SD LTSP Condoms	1	1	0	0	0	1	258211382	68c1092f-2c5f-4d88-a578-d52bfcaef5fa
2022-02-07 14:33:13	2022-02-07 14:36:00	2022-02-07	Manicaland	Buhera	Birchenough - 100075 - Rural Hospital	2021-04-22	111	01010B2021CC00315	1972-08-02	48	Married								None	0	0	0	0	0	1	0		New	Positive	Yes	Negative	3605	Nil	Not available						Nil	SD LTSP Condoms	1	1	0	0	0	1	258213788	85841f03-8518-437b-90c1-4879b6297384
2022-02-07 14:36:55	2022-02-07 14:40:14	2022-02-07	Manicaland	Buhera	Birchenough - 100075 - Rural Hospital	2021-04-23	127	01010B2021CC00324	1984-02-04	37	Married								Pill	1	0	0	0	0	0	0		Repeat	Positive	Yes	Negative	3722-3723	Nil	Not available						Nil	SD LTSP Condoms	1	1	0	0	0	1	258215517	9caab7ad-760e-4f49-8952-01e4517b11b5
2022-02-07 14:41:11	2022-02-07 14:44:19	2022-02-07	Manicaland	Buhera	Birchenough - 100075 - Rural Hospital	2021-04-26	143	01010B2021CC00338	1982-02-02	39	Married								Pill	1	0	0	0	0	0	0		Repeat	Positive	Yes	Negative	3810-3812	Nil	Not available						Nil	SD	1	0	0	0	0	0	258217570	5cc5bfe9-bd7b-4432-9c50-ffe97aed9443
2022-02-07 14:45:29	2022-02-07 14:48:24	2022-02-07	Manicaland	Buhera	Birchenough - 100075 - Rural Hospital	2021-04-27	159	01010B2021CC00353	1979-07-04	41	Married								None	0	0	0	0	0	1	0		Repeat	Positive	Yes	Negative	3902-3903	Nil	Not available						Nil	SD LTSP Condoms	1	1	0	0	0	1	258218982	6a0ddb75-c5b2-4e78-9d11-6d5d56ff222d
2022-02-07 14:48:51	2022-02-07 14:51:06	2022-02-07	Manicaland	Buhera	Birchenough - 100075 - Rural Hospital	2021-04-28	175	01010B2021CC00365	1955-04-01	66	Married								None	0	0	0	0	0	1	0		New	Positive	Yes	Negative	3986-3987	Nil	Not available						Nil	SD Condoms	1	0	0	0	0	1	258220035	8579ad98-5296-4e22-aebe-03b8d2fa5e74
2022-02-06 15:54:59	2022-02-06 16:00:27	2022-02-06	Manicaland	Buhera	Buhera - 100099 - Rural Hospital	2021-02-24	127	01010A2021cc00218	1985-02-07	36	Single								Depo-Provera	0	0	1	0	0	0	0		New	Positive	Yes	Negative	2206	Nil	Not available						Well	SD LTSP FP Herbs No Condoms	1	1	1	0	1	1	258243445	ec2974a5-b2ea-4adc-9a53-3d1b4c72076b
2022-02-06 16:57:28	2022-02-06 17:01:46	2022-02-06	Manicaland	Buhera	Buhera - 100099 - Rural Hospital	2021-02-25	143	01010A2021cc00233	1973-02-17	48	Married								Pill	1	0	0	0	0	0	0		New	Positive	Yes	Negative	2248	Nil	Not available						Well	SD Herbs No FP Condoms	1	0	1	0	1	1	258243451	d6f62276-81c9-4357-b823-f06ae75b0b76
2022-02-06 17:02:49	2022-02-06 17:08:09	2022-02-06	Manicaland	Buhera	Buhera - 100099 - Rural Hospital	2021-02-01	7	01010A2021cc00249	1974-02-15	46	Single								Pill	1	0	0	0	0	0	0		New	Positive	Yes	Negative	2289	Nil/Nabothian cyst	Not available						Well	SD FP Herbs No	1	0	1	0	1	0	258243455	a18b5644-15fc-4f5f-b691-e73aa06f5c8c
2022-02-06 17:09:41	2022-02-06 17:13:23	2022-02-06	Manicaland	Buhera	Buhera - 100099 - Rural Hospital	2021-02-02	24	01010A2021cc00265	1980-02-07	40	Married								Pill	1	0	0	0	0	0	0		New	Positive	Yes	Negative	2330	Nil	Not available						Well	SD LTSP FP Herbs No Condoms	1	1	1	0	1	1	258243460	c1ff0ab2-50f8-4dac-bf20-3e64ae388e9c
2022-02-06 17:13:47	2022-02-06 17:17:29	2022-02-06	Manicaland	Buhera	Buhera - 100099 - Rural Hospital	2021-02-05	40	01010A2021CC00281	1959-02-15	61	Single								Pill	1	0	0	0	0	0	0		New	Positive	Yes	Negative	2381	Nil	Not available						Well	SD FP Herbs Yes Condoms	1	0	1	1	0	1	258243464	4c668a11-98f9-4e01-a049-98d8a069f195
2022-02-06 17:17:55	2022-02-06 17:23:35	2022-02-06	Manicaland	Buhera	Buhera - 100099 - Rural Hospital	2021-02-10	56	01010A2021cc00297	1991-03-29	29	Single								None	0	0	0	0	0	1	0		New	Positive	Yes	Negative	2426	Nil/VDS	Not available						Treated for VDS	Herbs No	0	0	0	0	1	0	258243469	7f92282f-b66a-4c22-b59c-9de9096e1f6f
2022-02-06 17:24:03	2022-02-06 17:27:51	2022-02-06	Manicaland	Buhera	Buhera - 100099 - Rural Hospital	2021-02-11	72	01010A2021cc00313	1980-02-08	41	Married								Pill	1	0	0	0	0	0	0		New	Positive	Yes	Negative	2461	Nil	Not available						Well	SD FP Herbs No Condoms	1	0	1	0	1	1	258243476	67b18ffd-2c05-4371-be21-92f4350a4be6
2022-02-06 20:36:38	2022-02-06 20:40:39	2022-02-06	Manicaland	Buhera	Buhera - 100099 - Rural Hospital	2021-02-17	88	01010A2021CC00328	1985-02-20	35	Single								None	0	0	0	0	0	1	0		New	Positive	Yes	Negative	2525	Nil	Not available						Well	LTSP Herbs No Condoms	0	1	0	0	1	1	258243483	4ad8a921-eaa1-433c-b933-ec691b841339
2022-02-06 20:41:11	2022-02-06 20:47:55	2022-02-06	Manicaland	Buhera	Buhera - 100099 - Rural Hospital	2021-02-24	105	01010A2021CC00344	1975-02-28	45	Married								Inplant	0	1	0	0	0	0	0		New	Positive	Yes	Negative	2564	Nil	Not available						Well	SD FP Herbs No Condoms	1	0	1	0	1	1	258243487	08954c49-8c91-4dae-8491-1a163685701a
2022-02-06 20:51:33	2022-02-06 20:55:30	2022-02-06	Manicaland	Buhera	Buhera - 100099 - Rural Hospital	2021-03-29	119	01010A2021cc360	1971-02-28	50	Married								Depo-Provera	0	0	1	0	0	0	0		New	Positive	Yes	Negative	2604	Nil	Not available						Well	FP Herbs No Condoms	0	0	1	0	1	1	258243494	523db6ab-6e23-4aca-933b-3b251cbf5f73
2022-02-06 20:55:54	2022-02-06 20:59:09	2022-02-06	Manicaland	Buhera	Buhera - 100099 - Rural Hospital	2021-02-20	9	01010A2021cc00375	1983-02-24	37	Married								Pill	1	0	0	0	0	0	0		Repeat	Negative		Negative	2673	Nil	Not available						Well	FP Herbs No	0	0	1	0	1	0	258243498	437613ed-40d2-4328-8ffe-50e69780a086
2022-02-06 20:59:49	2022-02-06 21:04:49	2022-02-06	Manicaland	Buhera	Buhera - 100099 - Rural Hospital	2021-02-23		25	1965-02-03	56	Married								Pill	1	0	0	0	0	0	0		New	Positive	Yes	Negative	2743	Nil	Not available						Well	LTSP FP Herbs No Condoms	0	1	1	0	1	1	258243502	8f407bb1-6dec-4e90-be20-959b456d6671
2022-02-06 21:11:28	2022-02-06 21:14:55	2022-02-06	Manicaland	Buhera	Buhera - 100099 - Rural Hospital	2021-02-28	41	01010A2021cc00405	1974-02-03	47	Married								Depo-Provera	0	0	1	0	0	0	0		New	Positive	Yes	Negative	2840	Nil	Not available						Well	SD FP Herbs No Condoms	1	0	1	0	1	1	258243504	b40665ec-29c2-44bc-8d94-65253794277d
2022-02-06 21:15:32	2022-02-06 21:18:49	2022-02-06	Manicaland	Buhera	Buhera - 100099 - Rural Hospital	2021-02-03	1	01010A2021cc00420	1983-02-28	37	Married								Depo-Provera	0	0	1	0	0	0	0		New	Positive	Yes	Negative	2936	Nil	Not available						Well	FP Herbs No Condoms	0	0	1	0	1	1	258243507	8c851770-0ddd-479d-a2c9-dc0d9fcbebb1
2022-02-06 21:24:28	2022-02-06 21:29:07	2022-02-06	Manicaland	Buhera	Buhera - 100099 - Rural Hospital	2021-02-07	17	01010A2021cc00435	1998-02-27	22	Married								Pill	1	0	0	0	0	0	0		New	Positive	Yes	Negative	3074	Nil	Not available						Well	FP Herbs No Condoms	0	0	1	0	1	1	258243512	01647096-11cb-4085-9038-83d62c2ea84d
2022-02-06 21:30:06	2022-02-06 21:34:04	2022-02-06	Manicaland	Buhera	Buhera - 100099 - Rural Hospital	2021-02-12	33	270/20	1953-02-01	68	Single								None	0	0	0	0	0	1	0		Repeat	Positive	Yes	Negative	3212	Nil	Not available						Well	Herbs No	0	0	0	0	1	0	258243519	827f2731-59f5-4ee7-9f82-c9b6327b5742
2022-02-06 21:35:43	2022-02-06 21:39:20	2022-02-06	Manicaland	Buhera	Buhera - 100099 - Rural Hospital	2021-02-18	59	01010A2021cc00465	1979-02-28	41	Married								Pill	1	0	0	0	0	0	0		New	Negative		Negative	3362	Nil	Not available						Well	SD FP Herbs No	1	0	1	0	1	0	258243522	00346c90-a949-4d42-a4c2-2f8c4304cd43
2022-02-06 21:50:57	2022-02-06 21:57:35	2022-02-06	Manicaland	Buhera	Buhera - 100099 - Rural Hospital	2021-02-21	65	01010A2021cc481	1975-02-10	46	Married								Inplant	0	1	0	0	0	0	0		New	Negative		Negative	3490	Nil	Not available						Well	FP LTSP Herbs No Condoms	0	1	1	0	1	1	258243526	785a0b65-3c48-43ba-9d7d-48a76970e0dc
2022-02-06 21:57:43	2022-02-06 22:01:37	2022-02-06	Manicaland	Buhera	Buhera - 100099 - Rural Hospital	2021-02-27	81	01010A2021cc00446	1972-02-06	49	Single								Pill	1	0	0	0	0	0	0		New	Positive	Yes	Negative	3614	Nil	Not available						Well	FP Herbs No Condoms	0	0	1	0	1	1	258243532	3a9aa763-7a2f-44ec-b920-4fda68055f92
2022-02-06 22:02:13	2022-02-06 22:06:03	2022-02-06	Manicaland	Buhera	Buhera - 100099 - Rural Hospital	2021-02-02	6	01010A2021cc00511	1981-03-29	39	Single								Inplant	0	1	0	0	0	0	0		New	Negative		Negative		3765	Not available						Well	LTSP FP Herbs No Condoms	0	1	1	0	1	1	258243534	cc175de3-88b6-4c5e-a901-a8cb589a2865
2022-02-07 08:34:13	2022-02-07 08:42:57	2022-02-07	Manicaland	Buhera	Buhera - 100099 - Rural Hospital	2021-06-08	22	01010A2021cc00525	1977-06-30	43	Single								Pill	1	0	0	0	0	0	0		New	Positive	Yes	Negative	3930	Nil	Not available						Well	SD Herbs No FP Condoms	1	0	1	0	1	1	258376835	31b71d4c-c841-4b99-ae37-aa3904a46ab5
2022-02-07 15:25:22	2022-02-07 18:14:27	2022-02-07	Manicaland	Buhera	Buhera - 100099 - Rural Hospital	2021-06-04	38	01010A2021cc00536	1982-01-03	39	Married		4	22	2	Coc	No	Yes	Pill	1	0	0	0	0	0	0		New	Positive	Yes	Negative	4099	Nil	Not available						Well								258376841	12034a90-bb2b-41f3-b4cb-a6b225294e77
2022-02-07 15:30:22	2022-02-07 18:16:14	2022-02-07	Manicaland	Buhera	Buhera - 100099 - Rural Hospital	2021-06-06	54	01010A2021cc00551	1976-04-12	45	Divorced		4	18	1	Coc	No	Sometimes	Pill	1	0	0	0	0	0	0		New	Positive	Yes	Negative	4270		Not available						Cervical polp								258376850	da54220b-9ad1-426f-a026-1107cafae179
2022-02-07 15:39:55	2022-02-07 18:21:07	2022-02-07	Manicaland	Buhera	Buhera - 100099 - Rural Hospital	2021-06-23	70	01010A2021cc00565	1961-06-18	60	Married		4	19	1	Coc	No	Sometimes	Pill	1	0	0	0	0	0	0		New	Negative		Negative	4414		Not available						Well								258376918	6361d9b0-0cce-4f55-acf4-2a5b774272ec
2022-02-07 15:45:52	2022-02-07 18:22:28	2022-02-07	Manicaland	Buhera	Buhera - 100099 - Rural Hospital	2021-06-28	86	01010A2021cc00577	1960-10-05	60	Widow		4	18	2	Coc	Yes	Never	Pill	1	0	0	0	0	0	0		New	Positive	Yes	Negative	4554	Nil	Not available						Well								258376950	621c7d41-b242-4db3-8c14-a703941bdf40
2022-02-07 15:50:16	2022-02-07 18:23:49	2022-02-07	Manicaland	Buhera	Buhera - 100099 - Rural Hospital	2021-07-01	2	01010A2021cc00590	1952-04-20	69	Widow		7	16	1	Coc	Yes	Never	Pill	1	0	0	0	0	0	0		New	Positive	Yes	Negative	4703	Nil	Not available						Well								258376972	61644dff-4c93-48d5-869f-fd87d56d853e
2022-02-07 16:00:52	2022-02-07 18:25:15	2022-02-07	Manicaland	Buhera	Buhera - 100099 - Rural Hospital	2021-07-08	18	01010A2021cc00601	1997-06-06	24	Married		1	19	1	Jadelle	No	Never	Inplant	0	1	0	0	0	0	0		New	Negative		Negative	4849	Nil	Not available						Well								258376983	28b5261d-b147-4b1c-90bf-a562c2a81e25
2022-02-07 16:05:08	2022-02-07 18:26:19	2022-02-07	Manicaland	Buhera	Buhera - 100099 - Rural Hospital	2021-07-28	34	01010A2021cc00617	1972-10-08	48	Widow		1	17	1	Nil	No	Never	None	0	0	0	0	0	1	0		New	Positive	Yes	Negative	5017	Nil	Not available						Well								258376997	344c5099-03f8-44a8-9dd2-c7bcb67996bc
2022-02-07 16:09:20	2022-02-07 18:27:35	2022-02-07	Manicaland	Buhera	Buhera - 100099 - Rural Hospital	2021-08-05	9	00154/21	1981-11-11	39	Married		1	19	4	Nil	No	Sometimes	None	0	0	0	0	0	1	0		Post Treatment	Positive	Yes	Negative	5129	Nil	Normal						Well								258377003	6dae2f79-1f30-4ee6-a542-0ca46238db71
2022-02-07 09:54:57	2022-02-07 11:13:22	2022-02-07	Midlands	Gweru	Mkoba Poly - 101023 - Clinic	2021-07-19	1	00877/21	1992-06-12	29	Married		1	24	1	Jadelle	No	Never	Inplant	0	1	0	0	0	0	0		New	Negative		Negative	2939	Nil	Normal						Breast and TB NAD								258439751	7911bd9e-b5f4-4b8f-886f-aab9852d3d07
2022-02-07 11:13:28	2022-02-07 11:19:03	2022-02-07	Midlands	Gweru	Mkoba Poly - 101023 - Clinic	2021-07-27	2	00888/21	1998-10-27	22	Married		1	18	1	Depo provera	Yes	Sometimes	Depo-Provera	0	0	1	0	0	0	0		New	Positive	Yes	Negative	2966	Nil	Normal						Breast and TB NAD								258439757	4ca5172b-f337-4500-8f3e-7fbe4f5bf51f
2022-02-07 11:19:08	2022-02-07 11:23:59	2022-02-07	Midlands	Gweru	Mkoba Poly - 101023 - Clinic	2021-07-28	3	00902/21	1992-11-15	28	Married		3	20	1	Control	No	Never	Pill	1	0	0	0	0	0	0		New	Negative		Negative	2985	Nil	Normal						Breast and TB NAD								258439762	ef304e2a-d938-4adb-8ee1-6f4376e6dd54
2022-02-07 11:24:04	2022-02-07 11:39:06	2022-02-07	Midlands	Gweru	Mkoba Poly - 101023 - Clinic	2021-08-02	4	00289/20	1977-05-03	44	Single		0	20	2	Nil	No	Always	None	0	0	0	0	0	1	0		Repeat	Positive	Yes	Negative	3010	Nil	Normal						Breast and TB NAD								258439766	456913a6-2382-463a-ba67-6f109269c19e
2022-02-07 11:39:50	2022-02-07 11:44:08	2022-02-07	Midlands	Gweru	Mkoba Poly - 101023 - Clinic	2021-08-04	5	00921/21	1976-09-14	44	Separated		2	15	2	Control	No	Always	Pill	1	0	0	0	0	0	0		New	Positive	Yes	Negative		Nil	Normal						Breast and TB NAD								258439773	9ee21e6a-10da-4d21-ba47-256c68c73fec
2022-02-07 11:44:13	2022-02-07 11:48:58	2022-02-07	Midlands	Gweru	Mkoba Poly - 101023 - Clinic	2021-08-05	6	00931/21	1975-03-23	46	Married		1	32	1	Nil	No	Always	None	0	0	0	0	0	1	0		New	Positive	Yes	Negative	3048	Nil	Normal						Breast and TB NAD								258439777	5193df19-34f6-4b2b-8561-9f356264b833
2022-02-07 11:49:28	2022-02-07 11:54:33	2022-02-07	Midlands	Gweru	Mkoba Poly - 101023 - Clinic	2021-08-11	7	00299/20	1981-01-08	40	Single		3	17	10	Jadelle	No	Always	Inplant	0	1	0	0	0	0	0		Repeat	Positive	Yes	Negative	3068	Nil	Normal						Breast and TB NAD								258439783	1022e12a-9d50-4407-aad5-5befbae7fd21
2022-02-07 11:54:48	2022-02-07 11:59:18	2022-02-07	Midlands	Gweru	Mkoba Poly - 101023 - Clinic	2021-08-13	8	00944/21	1995-09-11	25	Married		2	17	1	Control	No	Always	Pill	1	0	0	0	0	0	0		New	Positive	Yes	Negative	3087	Nil	Normal						Breast and TB NAD								258439789	66753396-82db-4bd7-9a83-8e45038f8616
2022-02-07 12:02:36	2022-02-07 12:24:50	2022-02-07	Midlands	Gweru	Mkoba Poly - 101023 - Clinic	2021-08-17	9	00265/20	1976-05-05	45	Married		2	25	2	Control	No	Sometimes	Pill	1	0	0	0	0	0	0		Repeat	Positive	Yes	Negative	3105	Nil	Normal						Breast and TB NAD								258439793	5e9f0d70-1eb7-4d44-96b8-44797a82ce8b
2022-02-07 12:24:54	2022-02-07 12:30:02	2022-02-07	Midlands	Gweru	Mkoba Poly - 101023 - Clinic	2021-08-19	10	00263/20	1979-03-12	42	Widow		3	16	4	Depo provera	No	Abstinence	Depo-Provera	0	0	1	0	0	0	0		Repeat	Positive	Yes	Negative	3123	Nil	Normal						Breast and TB NAD								258439799	81cc375a-4cfa-470e-973b-d04aa8fa97b0
2022-02-07 12:30:05	2022-02-07 12:34:35	2022-02-07	Midlands	Gweru	Mkoba Poly - 101023 - Clinic	2021-08-23	11	0968/21	1979-07-01	42	Married		2	18	2	Depo provera	No	Always	Depo-Provera	0	0	1	0	0	0	0		New	Positive	Yes	Negative	3141	Nil	Normal						Breast and TB NAD								258439803	5d58ff57-19c2-468e-b0d8-6bc4684fe4b2
2022-02-07 12:34:55	2022-02-07 12:46:17	2022-02-07	Midlands	Gweru	Mkoba Poly - 101023 - Clinic	2021-08-26	12	00093/20	1985-01-05	36	Single		2	20	3	Nil	No	Always	None	0	0	0	0	0	1	0		Repeat	Positive	Yes	Negative		Nil	Normal						Breast and TB NAD								258439808	be2679f0-ca88-48d7-ab4c-96f081ee5961
2022-02-07 12:46:55	2022-02-07 12:51:14	2022-02-07	Midlands	Gweru	Mkoba Poly - 101023 - Clinic	2021-09-02	13	00591/20	1977-08-02	44	Married		3	18	2	Jadelle	No	Always	Inplant	0	1	0	0	0	0	0		Repeat	Positive	Yes	Negative	3183	Nil	Normal						Breast and TB NAD								258439812	291ce9ef-3181-4edd-9a8b-186076647adb
2022-02-07 12:51:37	2022-02-07 12:55:33	2022-02-07	Midlands	Gweru	Mkoba Poly - 101023 - Clinic	2021-09-06	14	01007/21	1995-10-17	25	Separated		1	19	2	Nil	No	Abstinence	None	0	0	0	0	0	1	0		New	Positive	Yes	Negative	3202	Anal sores	Normal						Breast and TB NAD								258439814	bdf06ded-a43d-4545-a51c-1831abac5902
2022-02-07 12:55:54	2022-02-07 12:59:08	2022-02-07	Midlands	Gweru	Mkoba Poly - 101023 - Clinic	2021-09-10	15	01019/21	1997-12-05	23	Single		1	18	4	IUCD	No	Always	Intra Uterine Device	0	0	0	1	0	0	0		New	Positive	Yes	Negative	3219	Nil	Normal						Breast and TB NAD								258439824	6f0520cf-24f0-4eb7-b38e-e0285bce33fe
2022-02-07 12:59:12	2022-02-07 14:31:41	2022-02-07	Midlands	Gweru	Mkoba Poly - 101023 - Clinic	2021-09-17	16	01030/21	1980-08-15	41	Married		2	18	1	Control	No	Sometimes	Pill	1	0	0	0	0	0	0		New	Positive	Yes	Negative	3235	Nil	Normal						Breast and TB NAD								258439828	d7025fcc-96ae-41f3-ae8b-16d6c7dd0e5e
2022-02-07 14:32:13	2022-02-07 14:36:12	2022-02-07	Midlands	Gweru	Mkoba Poly - 101023 - Clinic	2021-09-22	17	00270/20	1982-05-25	39	Married		2	21	2	Depo provera	No	Never	Depo-Provera	0	0	1	0	0	0	0		Repeat	Positive	Yes	Negative		Nil	Normal						Breast and TB NAD								258439835	9bced08a-f096-4dee-9c7b-c49a9b182820
2022-02-07 14:36:15	2022-02-07 14:40:37	2022-02-07	Midlands	Gweru	Mkoba Poly - 101023 - Clinic	2021-09-24	18	01048/21	1991-12-06	29	Married		1	20	1	Control	No	Always	Pill	1	0	0	0	0	0	0		New	Positive	Yes	Negative	3268	Nil	Normal						Breast and TB NAD								258439839	35a1cd21-b76e-443e-be8a-fbbe62324e6d
2022-02-07 14:42:20	2022-02-08 09:33:30	2022-02-07	Midlands	Gweru	Mkoba Poly - 101023 - Clinic	2021-09-29	19	12125/20	1979-03-16	42	Married		3	23	1	Control	No	Always	Pill	1	0	0	0	0	0	0		Repeat	Positive	Yes	Negative	3286	Nil	Normal						Breast and TB NAD								258439842	d23379c6-5c37-4019-8426-05318d283276
2022-02-07 12:38:50	2022-02-07 12:41:38	2022-02-07	Manicaland	Buhera	Murambinda - 101124 - District Hospital	2021-04-13	1404	01010C2021CC00442	1994-02-02	27	Single		1	14	5000	COC	No	Yes	Pill	1	0	0	0	0	0	0		New	Negative		Negative	5753	Nil	Not available														258456060	9efc8466-5cba-4299-aaa6-1a396dffee9e
2022-02-07 12:41:58	2022-02-07 12:45:02	2022-02-07	Manicaland	Buhera	Murambinda - 101124 - District Hospital	2021-04-15	1420	01010C2021CC00457	1978-01-01	43	Married		2	28	1	COC	No	Yes	Pill	1	0	0	0	0	0	0		New	Positive	Yes	Negative	5825	Nil	Not available														258456063	352dbf2c-ec56-43a0-92cd-5c417606a465
2022-02-07 12:45:12	2022-02-07 12:47:42	2022-02-07	Manicaland	Buhera	Murambinda - 101124 - District Hospital	2021-04-21	1436	01010C2021CC00469	1979-12-26	41	Married		3	21	1	Jadelle	No	Yes	Inplant	0	1	0	0	0	0	0		New	Negative		Negative	5881		Not available														258456066	45b79fbf-9a8a-462a-817f-ff0d9ba7b461
2022-02-07 12:47:49	2022-02-07 12:51:47	2022-02-07	Manicaland	Buhera	Murambinda - 101124 - District Hospital	2021-04-23	1452	01010C2021CC00482	1973-07-24	47	Married		8	25	1	Never	No	Never	None	0	0	0	0	0	1	0		New	Positive	Yes	Negative	5951	Nil	Not available														258456072	8a9b2b71-420e-4f49-9e2a-53843f2ee9e9
2022-02-07 12:53:14	2022-02-07 12:56:28	2022-02-07	Manicaland	Buhera	Murambinda - 101124 - District Hospital	2021-04-27	1468	01010C2021CC00493	1982-12-15	38	Separated		2	16	5	Depo	No	Yes	Depo-Provera	0	0	1	0	0	0	0		New	Positive	Yes	Negative	6492	Nil	Not available														258456076	9b9e624a-e8ec-4e39-b567-17491c79233e
2022-02-07 13:00:21	2022-02-07 13:03:53	2022-02-07	Manicaland	Buhera	Murambinda - 101124 - District Hospital	2021-04-28	1484	01010C2021CC00505	1969-10-07	51	Married		4	20	1	COC	No	No	Pill	1	0	0	0	0	0	0		New	Negative		Negative	6531	Nil	Not available														258456083	56ac767c-3bd7-43b4-881a-f2668c79ab56
2022-02-07 13:05:30	2022-02-07 13:08:09	2022-02-07	Manicaland	Buhera	Murambinda - 101124 - District Hospital	2021-05-03	1500	01010C2021CC00537	2003-09-19	17	Married		1	15	2	POP	No	Yes	Pill	1	0	0	0	0	0	0		New	Negative		Negative	6586	Nil	Not available														258456091	eb8eb9de-8d75-420c-8a59-87a84e722c66
2022-02-07 13:08:38	2022-02-07 13:11:19	2022-02-07	Manicaland	Buhera	Murambinda - 101124 - District Hospital	2021-05-06	1516	01010C2021CC00550	1990-01-23	31	Married		2	16	3	COC	Yes	Yes	Pill	1	0	0	0	0	0	0		New	Negative		Negative	6636	Cervicitis	Not available														258456096	578b77f4-70d3-4a83-a838-135d1216d9d7
2022-02-07 13:11:55	2022-02-07 13:14:00	2022-02-07	Manicaland	Buhera	Murambinda - 101124 - District Hospital	2021-05-10	1532	01010C2021CC00562	1960-12-30	60	Married		4	18	1	COC	No	No	Pill	1	0	0	0	0	0	0		New	Negative		Negative	6677	Nil	Not available														258456101	3a4258af-27ce-42a9-8419-c7d38dbc1af1
2022-02-07 13:14:21	2022-02-07 13:17:01	2022-02-07	Manicaland	Buhera	Murambinda - 101124 - District Hospital	2021-05-12	1548	01010C2021CC00574	1972-06-13	48	Widow		5	16	2	COC	No	No	Pill	1	0	0	0	0	0	0		New	Positive	Yes	Negative	6722	Nil	Not available														258456110	09a0fa7e-6e6b-47b4-9fb0-8c05bcb3b73a
2022-02-07 13:21:14	2022-02-07 13:24:23	2022-02-07	Manicaland	Buhera	Murambinda - 101124 - District Hospital	2021-05-14	1564	01010C2019A00050	1973-06-18	47	Married		6	18	1	COC	Yes	Yes	Pill	1	0	0	0	0	0	0		Repeat	Positive	Yes	Negative	6768	Nil	Not available														258456116	132e7b0c-3bab-49b2-9643-037c262ed467
2022-02-07 13:41:02	2022-02-07 13:43:40	2022-02-07	Manicaland	Buhera	Murambinda - 101124 - District Hospital	2021-05-19	1580	01010C2021CC00597	1980-01-28	41	Married		4	18	1	Lofeminal	No	Yes	Pill	1	0	0	0	0	0	0		New	Positive	Yes	Negative	6822	Nil	Not available														258456122	fd596633-4fad-4a8e-b8d2-f8beae217274
2022-02-07 13:44:28	2022-02-07 13:47:24	2022-02-07	Manicaland	Buhera	Murambinda - 101124 - District Hospital	2021-05-27	1596	01010C2021CC00609	1972-09-03	48	Widow		1	19	1	COC	No	No	Pill	1	0	0	0	0	0	0		New	Positive	Yes	Negative	6894	Nil	Not available														258456126	0e3a7ef1-f8b9-40b9-8ea4-40dab9a3e716
2022-02-07 13:47:44	2022-02-07 13:50:22	2022-02-07	Manicaland	Buhera	Murambinda - 101124 - District Hospital	2021-06-01	1612	01010C2019CC00016	1966-06-02	54	Married		2	21	1	Condoms	No	Yes	Pill	1	0	0	0	0	0	0		Repeat	Positive	Yes	Negative	7893	Nil	Not available														258456130	fd222743-578e-43fe-bc28-173c6f69f42d
2022-02-07 13:50:41	2022-02-07 13:52:58	2022-02-07	Manicaland	Buhera	Murambinda - 101124 - District Hospital	2021-06-03	1628	0101C2021CC00635	1984-03-05	37	Married		4	21	1	POP	No	Yes	Pill	1	0	0	0	0	0	0		New	Positive	Yes	Negative	7933	Nil	Not available														258456135	ceab2a7d-e9fd-4fcc-ba65-6dc30af70610
2022-02-07 13:53:26	2022-02-07 13:56:08	2022-02-07	Manicaland	Buhera	Murambinda - 101124 - District Hospital	2021-06-09	1644	01010C2021CC00649	1983-08-23	37	Married		3	18	5	COC	No	Yes	Pill	1	0	0	0	0	0	0		New	Positive	Yes	Negative	8055	Nil	Not available														258456141	e3aac5de-84ab-4d8b-84ff-8a1d2999cb37
2022-02-07 13:56:56	2022-02-07 13:59:25	2022-02-07	Manicaland	Buhera	Murambinda - 101124 - District Hospital	2021-06-10	1660	01010C2021CC00659	1980-07-28	40	Married		2	24	1	Depo	No	Yes	Depo-Provera	0	0	1	0	0	0	0		New	Positive	Yes	Negative	8185	Nil	Not available														258456147	bc04b790-a6e4-4884-af95-a8d658800ae6
2022-02-07 14:00:13	2022-02-07 14:02:25	2022-02-07	Manicaland	Buhera	Murambinda - 101124 - District Hospital	2021-06-14	1676	01010C2019CC00532	1973-01-01	48	Married		5	16	1	Depo	Yes	Yes	Depo-Provera	0	0	1	0	0	0	0		Repeat	Positive	Yes	Negative	8333	Nil	Not available														258456156	af288000-abf9-4ae6-a8e1-7227140be5b4
2022-02-07 14:28:42	2022-02-07 14:39:13	2022-02-07	Manicaland	Buhera	Murambinda - 101124 - District Hospital	2021-06-14	1692	01010C2021CC00680	1983-05-12	38	Married		3	18	2	Depo	No	No	Depo-Provera	0	0	1	0	0	0	0		New	Positive	Yes	Negative	8384	Nil	Not available														258456163	2b817984-8fbd-43f0-8ee3-94c3672b669c
2022-02-07 14:39:20	2022-02-07 14:41:45	2022-02-07	Manicaland	Buhera	Murambinda - 101124 - District Hospital	2021-06-16	1708	2916/20	1976-06-07	45	Married		2	18	2	COC	No	Yes	Pill	1	0	0	0	0	0	0		Repeat	Positive	Yes	Negative	8432	Nil	Not available														258456167	51cf89d2-6230-4f16-b311-f776d7894e76
2022-02-07 14:42:14	2022-02-07 14:44:57	2022-02-07	Manicaland	Buhera	Murambinda - 101124 - District Hospital	2021-06-17	1724	0293/19	1974-04-07	47	Widow		3	22	1	Depo	No	No	Depo-Provera	0	0	1	0	0	0	0		Repeat	Positive	Yes	Negative	8502	Nil	Not available														258456175	356a264e-1990-4e52-9127-bc73ab260d55
2022-02-07 14:45:18	2022-02-07 14:47:49	2022-02-07	Manicaland	Buhera	Murambinda - 101124 - District Hospital	2021-06-21	1740	01010C2021CC00710	1993-04-23	28	Married		2	26	2	Depo	No	Yes	Depo-Provera	0	0	1	0	0	0	0		New	Positive	Yes	Negative	8565	Nil	Not available														258456179	acfdf169-5a85-44db-8b59-d00cfe51afc6
2022-02-07 14:48:13	2022-02-07 14:50:46	2022-02-07	Manicaland	Buhera	Murambinda - 101124 - District Hospital	2021-06-22	1756	0394/19	1978-12-29	42	Widow		2	18	1	Never	Yes	Never	None	0	0	0	0	0	1	0		Repeat	Positive	Yes	Negative	8614	Nil	Not available														258456184	965c8d2c-d80b-44ef-8357-d017d330d616
2022-02-07 14:51:11	2022-02-07 14:53:53	2022-02-07	Manicaland	Buhera	Murambinda - 101124 - District Hospital	2021-06-24	1772	0469/16	1975-05-22	46	Widow		4	22	3	Condom	No	Yes	Other(specify)	0	0	0	0	0	0	1	Condom	Repeat	Positive	Yes	Negative	8660	Nil	Not available														258456195	e4eb103d-1667-43d2-8e16-c6802413230d
2022-02-07 15:41:15	2022-02-07 15:57:57	2022-02-07	Manicaland	Buhera	Murambinda - 101124 - District Hospital	2021-02-07	1788	01010C2021CC00738	1930-06-09	90	Widow		6	19	1	LAM	Yes	No	Other(specify)	0	0	0	0	0	0	1	LAM	New	Negative		Negative	9262	Nil	Not available														258456205	6d8d4a5c-8342-41e7-96bf-9f74be63c3ad
2022-02-07 15:58:30	2022-02-07 16:04:38	2022-02-07	Manicaland	Buhera	Murambinda - 101124 - District Hospital	2021-06-29	1804	01010C2021CC00749	1975-04-19	46	Widow		4	18	1	COC	Yes	Yes	Pill	1	0	0	0	0	0	0		New	Positive	Yes	Negative	9303	Nil	Not available														258456210	af736769-731f-4c50-bc6a-45adc29e3287
2022-02-07 16:05:03	2022-02-07 16:07:03	2022-02-07	Manicaland	Buhera	Murambinda - 101124 - District Hospital	2021-07-01	1820	0257/20	1986-09-24	34	Married		2	20	3	COC	No	Yes	Pill	1	0	0	0	0	0	0		Repeat	Positive	Yes	Negative	9341	Nil	Not available														258456216	9cadd0c7-0cef-4f94-8ecf-90a9cc1c2b73
2022-02-07 16:07:43	2022-02-07 16:10:09	2022-02-07	Manicaland	Buhera	Murambinda - 101124 - District Hospital	2021-07-07	1836	01010C2021CC00769	1973-05-05	48	Widow		6	17	20	Condom	Yes	Yes	Other(specify)	0	0	0	0	0	0	1	Condoms	New	Positive	Yes	Negative	9397		Not available														258456221	d1429757-62a5-4d27-9798-7986eb427f8a
2022-02-07 16:10:43	2022-02-07 16:13:07	2022-02-07	Manicaland	Buhera	Murambinda - 101124 - District Hospital	2021-07-08	1852	00743/19	1974-07-12	46	Separated		4	20	1	COC	No	No	Pill	1	0	0	0	0	0	0		Repeat	Positive	Yes	Negative	9446	Nil	Not available														258456228	3811b9c8-3bc3-42fb-95d6-cf9f53370e64
2022-02-07 16:14:22	2022-02-07 16:16:45	2022-02-07	Manicaland	Buhera	Murambinda - 101124 - District Hospital	2021-07-12	1868	01010C2021CC00790	1993-03-10	28	Single		0	12	1	Never	No	No	None	0	0	0	0	0	1	0		New	Positive	Yes	Negative	9495	Nil	Not available														258456235	4a947265-4bf6-4c02-b028-6b4f273cb175
2022-02-07 16:17:16	2022-02-07 16:19:57	2022-02-07	Manicaland	Buhera	Murambinda - 101124 - District Hospital	2021-07-15	1884	01010C2021CC00801	1984-12-13	36	Married		0	16	3	Condom	No	Yes	Other(specify)	0	0	0	0	0	0	1	Condom	New	Positive	Yes	Negative	9828	Nil	Not available														258456240	f53b8846-f517-4610-9ce9-37e6611ba9f0
2022-02-07 16:20:47	2022-02-07 16:23:20	2022-02-07	Manicaland	Buhera	Murambinda - 101124 - District Hospital	2021-07-20	1900	01010C2021CC00811	1985-05-08	36	Married		7	15	1	Jadelle	No	No	Inplant	0	1	0	0	0	0	0		New	Positive	Yes	Negative	9879	Nil	Not available														258456248	cdf27e63-40a9-4fd0-ac33-6afc5e02cfe0
2022-02-07 16:23:50	2022-02-07 16:26:34	2022-02-07	Manicaland	Buhera	Murambinda - 101124 - District Hospital	2021-07-22	1916	00790/17	1975-09-04	45	Married		4	17	1	POP	No	No	Pill	1	0	0	0	0	0	0		Repeat	Positive	Yes	Negative	9928	Nil	Not available														258456255	18568a8a-1b9b-445f-a3f5-b43aadb2659c
2022-02-07 16:27:17	2022-02-07 16:29:34	2022-02-07	Manicaland	Buhera	Murambinda - 101124 - District Hospital	2021-07-27		1916	1979-05-12	42	Married		3	17	1	Condom	No	Yes	Other(specify)	0	0	0	0	0	0	1	Condoms	Repeat	Positive	Yes	Negative	9985	Nil	Not available														258456260	34777aae-47c7-42f5-a3b8-3eb8a11b534d
2022-02-08 16:04:09	2022-02-08 16:06:56	2022-02-08	Manicaland	Buhera	Birchenough - 100075 - Rural Hospital	2021-04-29	186	01010B2021CC00377	1970-04-01	51	Married								Depo-Provera	0	0	1	0	0	0	0		Repeat	Positive	Yes	Negative	4074-4075	Nil	Not available						Nil	SD	1	0	0	0	0	0	258596910	9c8bcf4b-2b5f-4748-9f9f-62663d592679
2022-02-08 11:41:18	2022-02-08 11:43:47	2022-02-08	Manicaland	Buhera	Murambinda - 101124 - District Hospital	2021-07-29	1948	00738/19	1972-12-18	48	Widow		6	16	1	Condoms	No	Yes	Other(specify)	0	0	0	0	0	0	1	Condoms	Repeat	Positive	Yes	Negative	0038	Nil	Not available														258615562	ac5d46a2-4a3c-43d8-9828-2226416a260c
2022-02-08 11:44:11	2022-02-08 11:46:27	2022-02-08	Manicaland	Buhera	Murambinda - 101124 - District Hospital	2021-08-03	1964	01010C202100848	1995-05-01	26	Married		2	19	2	Jadelle	No	Yes	Inplant	0	1	0	0	0	0	0		New	Positive	Yes	Negative	0078	Nil	Not available														258615566	22456a9e-c6f9-4fd0-88f8-69f5d74f668d
2022-02-08 11:46:39	2022-02-08 11:51:29	2022-02-08	Manicaland	Buhera	Murambinda - 101124 - District Hospital	2021-08-05	1980	01010C2021CC00859	1989-09-17	31	Married		3	18	1	Depo	Yes	No	Depo-Provera	0	0	1	0	0	0	0		New	Negative		Positive	0122	Nil	Not available		Thermocoagulation		2021-11-25	2022-05-25									258615571	6b233878-1835-4db3-90cc-d164acd58a2c
2022-02-08 11:53:15	2022-02-08 11:58:19	2022-02-08	Manicaland	Buhera	Murambinda - 101124 - District Hospital	2021-08-13	1996	01010C2021CC00870	1977-12-20	43	Married		3	21	3	COC	No	Yes	Pill	1	0	0	0	0	0	0		New	Positive	Yes	Negative	0171	Nil	Not available														258615575	670a56dd-d3b6-4da8-b830-9328795fe53e
2022-02-08 11:59:10	2022-02-08 12:01:54	2022-02-08	Manicaland	Buhera	Murambinda - 101124 - District Hospital	2021-08-18	2012	01010C2022CC00878	1995-10-07	25	Married		0	21	2	Condoms	No	Yes	None	0	0	0	0	0	1	0		New	Negative		Negative	0044	Nil	Not available														258615580	2692e32f-5468-4d11-9d4a-7e6b241118e5
2022-02-08 12:02:22	2022-02-08 12:11:10	2022-02-08	Manicaland	Buhera	Murambinda - 101124 - District Hospital	2021-08-19	2028	01010C2021CC00892	1990-06-04	31	Married		3	19	1	Depo	No	Yes	Depo-Provera	0	0	1	0	0	0	0		New	Positive	Yes	Negative	0107	Nil	Not available														258615583	26743e4d-538e-4d8a-af42-3379193b0980
2022-02-08 12:20:46	2022-02-08 12:23:43	2022-02-08	Manicaland	Buhera	Murambinda - 101124 - District Hospital	2021-08-23	2044	01010C009028	1995-08-09	26	Married		3	16	3	Jadelle	No	Yes	Inplant	0	1	0	0	0	0	0		New	Positive	Yes	Negative	0556	Foul smelling discharge	Not available														258615586	7dbd03f6-361f-422a-9a65-1cb6cd80ca7b
2022-02-08 12:24:02	2022-02-08 12:26:11	2022-02-08	Manicaland	Buhera	Murambinda - 101124 - District Hospital	2021-08-25	2060	01010C2021CC01005	1953-07-17	68	Married		7	22	1	Never	No	Never	None	0	0	0	0	0	1	0		New	Negative		Negative	0604	Nil	Not available														258615590	c59f1a5d-0f2a-4243-8ee9-aac8e13491b8
2022-02-08 12:26:33	2022-02-08 12:29:11	2022-02-08	Manicaland	Buhera	Murambinda - 101124 - District Hospital	2021-08-30	2016	01010C2021CC01017	1996-04-12	25	Married		3	18	1	COC	No	Yes	Pill	1	0	0	0	0	0	0		New	Positive	Yes	Negative	1058	Nil	Not available														258615595	fe698d67-53b7-4971-a9be-b53340e3112b
2022-02-08 12:29:30	2022-02-08 12:32:21	2022-02-08	Manicaland	Buhera	Murambinda - 101124 - District Hospital	2021-09-01	2092	01010C2021CC00091	1968-07-15	53	Separated		2	23	2	COC	No	Yes	Pill	1	0	0	0	0	0	0		Post Treatment	Positive	Yes	Negative	1112	Nil	Not available														258615602	60cece42-5139-48d1-9245-2245ac49f517
2022-02-08 12:32:40	2022-02-08 12:34:38	2022-02-08	Manicaland	Buhera	Murambinda - 101124 - District Hospital	2021-09-06	2108	01065/20	1973-08-14	48	Widow		3	19	2	COC	Yes	Yes	Pill	1	0	0	0	0	0	0		Repeat	Positive	Yes	Negative	1160	Nil	Not available														258615606	648d9481-61b5-432b-b35a-ff850d376e3a
2022-02-08 12:35:00	2022-02-08 12:51:12	2022-02-08	Manicaland	Buhera	Murambinda - 101124 - District Hospital	2021-09-08	2124	00744/19	1973-11-28	47	Married		3	22	1	COC	No	Yes	Pill	1	0	0	0	0	0	0		Repeat	Positive	Yes	Negative	1209	Nil	Not available														258615610	9f5f3d23-34ed-4892-adc3-69b94adb0f0b
2022-02-08 15:09:01	2022-02-08 15:12:20	2022-02-08	Manicaland	Buhera	Murambinda - 101124 - District Hospital	2021-09-13	2140	01010C2021CC00037	1989-09-19	31	Married		3	17	2	COC	No	Yes0	Pill	1	0	0	0	0	0	0		Post Treatment	Positive	Yes	Negative	1258		Not available														258615616	f0e95a3d-7052-49a0-b3ce-ab117225d97e
2022-02-08 15:13:37	2022-02-08 15:16:47	2022-02-08	Manicaland	Buhera	Murambinda - 101124 - District Hospital	2021-09-15	2156	0101112021CC00028	1980-06-09	41	Widow		1	14	2	Condoms	No	Yes	Other(specify)	0	0	0	0	0	0	1	Condoms	Post Treatment	Positive	Yes	Negative	1309	Nil	Not available														258615618	48cda783-9137-48c6-a84a-7a711d5049f3
2022-02-08 15:28:35	2022-02-08 15:32:42	2022-02-08	Manicaland	Buhera	Murambinda - 101124 - District Hospital	2021-09-17	2172	01010C2021CC01083	1986-01-08	35	Married		2	25	2	COC	No	Yes	Pill	1	0	0	0	0	0	0		New	Positive	Yes	Negative	1357	Nil	Not available														258615624	22458bb5-aade-4a16-b56e-7de1954ddd9f
2022-02-08 15:38:20	2022-02-08 15:42:52	2022-02-08	Manicaland	Buhera	Murambinda - 101124 - District Hospital	2021-09-22	2188	01010C2021CC01093	1977-12-03	43	Married		5	19	2	Jadelle	No	Yes	Inplant	0	1	0	0	0	0	0		New	Positive	Yes	Negative	1401	Nil	Not available														258615628	fbdf98eb-a301-4607-9514-d8ac9105a0df
2022-02-08 15:43:21	2022-02-08 16:08:06	2022-02-08	Manicaland	Buhera	Murambinda - 101124 - District Hospital	2021-09-27	2204	01010C2021CC02003	1980-08-28	41	Married		1	20	1	Depo	No	No	Depo-Provera	0	0	1	0	0	0	0		New	Negative		Negative	1442	Nil	Not available														258615633	95f70ff5-53d7-41ae-8183-3c6c3918e707
2022-02-08 16:08:39	2022-02-08 16:10:32	2022-02-08	Manicaland	Buhera	Murambinda - 101124 - District Hospital	2021-10-04	2220	08011/18	1995-09-15	26	Married		2	21	2	Depo	No	No	Depo-Provera	0	0	1	0	0	0	0		Repeat	Positive	Yes	Negative	1484	Nil	Not available														258615639	060a8109-4132-4aad-a8ed-4f89fbbf9f1e
2022-02-08 16:10:50	2022-02-08 16:12:45	2022-02-08	Manicaland	Buhera	Murambinda - 101124 - District Hospital	2021-10-06	2236	01010C2021CC02023	1984-08-18	37	Married		2	18	2	Jadelle	No	Yes	Inplant	0	1	0	0	0	0	0		New	Positive	Yes	Negative	1524	Nil	Not available														258615642	7e437841-aaa8-47ef-aea0-082b242a6613
2022-02-08 16:13:09	2022-02-08 16:15:18	2022-02-08	Manicaland	Buhera	Murambinda - 101124 - District Hospital	2021-10-07	2252	01010C2021CC02035	1989-02-08	32	Single		0	21	2	Nil	No	Yes	None	0	0	0	0	0	1	0		New	Positive	Yes	Negative	1572	Nil	Not available														258615653	980b47db-b68b-41a7-b162-be7601853b0b
2022-02-08 16:15:35	2022-02-08 16:18:21	2022-02-08	Manicaland	Buhera	Murambinda - 101124 - District Hospital	2021-10-11	2268	01010C2021CC02043	1983-06-06	38	Married		5	18	4	Jadelle	No	Yes	Inplant	0	1	0	0	0	0	0		New	Positive	Yes	Positive	1624	Nil	Not available		Not treated												258615659	e34227ac-b225-4a68-a6c2-1b370a967418
2022-02-08 16:18:49	2022-02-08 16:21:41	2022-02-08	Manicaland	Buhera	Murambinda - 101124 - District Hospital	2021-10-12	2284	00118/20	1995-05-11	26	Married		1	19	100	Condoms	No	Yes	None	0	0	0	0	0	1	0		Repeat	Positive	Yes	Positive	1661	Foul smelling discharge	Not available		Cryotherapy		2021-10-12	2022-04-12									258615666	883a51c6-b81e-45d9-8e38-2c5fb9f8a0e3
2022-02-08 16:21:57	2022-02-08 16:23:49	2022-02-08	Manicaland	Buhera	Murambinda - 101124 - District Hospital	2021-10-13	2300	00841/19	1984-08-25	37	Married		1	22	2	Nil	No	Nil	None	0	0	0	0	0	1	0		Repeat	Positive	Yes	Negative	1723	Nil	Not available														258615671	af05f197-9c2e-4fb2-b1d1-e1c066d38f32
2022-02-08 16:25:21	2022-02-08 16:27:24	2022-02-08	Manicaland	Buhera	Murambinda - 101124 - District Hospital	2021-10-18	2316	00249/19	1972-12-01	48	Married		3	24	1	COC	No	Yes	Pill	1	0	0	0	0	0	0		Repeat	Positive	Yes	Negative	1769	Nil	Not available														258615674	d51fb31b-4eae-4eb9-bd0d-b84f9591f4e6
2022-02-08 16:27:50	2022-02-08 16:29:48	2022-02-08	Manicaland	Buhera	Murambinda - 101124 - District Hospital	2021-10-18	2332	01010C2021CC02081	1985-03-26	36	Married		3	19	2	COC	No	No	Pill	1	0	0	0	0	0	0		New	Positive	Yes	Negative	1812	Nil	Not available														258615683	e640185e-2fd6-4c24-b9f0-c582f7ec50ba
2022-02-08 16:30:19	2022-02-08 16:32:19	2022-02-08	Manicaland	Buhera	Murambinda - 101124 - District Hospital	2021-10-20	2348	00419/20	1972-03-10	49	Separated		2	16	3	Condom	No	Yes	Other(specify)	0	0	0	0	0	0	1	Condoms	Repeat	Positive	Yes	Negative	1870	Nil	Not available														258615687	bc9262d5-184a-4e6e-a2cb-cabdabfb7b4e
2022-02-08 16:32:49	2022-02-08 16:34:43	2022-02-08	Manicaland	Buhera	Murambinda - 101124 - District Hospital	2021-10-21	2364	00749/18	1983-04-18	38	Married		2	18	2	Depo	No	Yes	Depo-Provera	0	0	1	0	0	0	0		Repeat	Positive	Yes	Negative	1907	Nil	Not available														258615693	a904f822-9690-4156-af4b-05c02fdeb6f1
2022-02-08 16:35:15	2022-02-08 16:37:18	2022-02-08	Manicaland	Buhera	Murambinda - 101124 - District Hospital	2021-10-25	2380	01010C2021CC03012	1983-03-25	38	Married		3	18	15	COC	No	Yes	Pill	1	0	0	0	0	0	0		New	Positive	Yes	Negative	1950	Nil	Not available														258615697	c5d16ae4-505c-42fe-b31f-bd9b6428757b
2022-02-08 16:37:55	2022-02-08 16:39:41	2022-02-08	Manicaland	Buhera	Murambinda - 101124 - District Hospital	2021-10-26	2396	01133/20	1983-10-16	38	Married		3	25	1	Depo	No	Yes	Depo-Provera	0	0	1	0	0	0	0		Repeat	Positive	Yes	Negative	1987	Nil	Not available														258615702	b58d6a8f-7df7-487a-a1bb-7f38efe68c1f
2022-02-08 16:40:09	2022-02-08 16:41:54	2022-02-08	Manicaland	Buhera	Murambinda - 101124 - District Hospital	2021-10-27	2412	01010C2021CC03032	1983-10-28	37	Married		6	16	2	Depo	No	Yes	Depo-Provera	0	0	1	0	0	0	0		New	Positive	Yes	Negative	2021	Nil	Not available														258615704	1d27011a-35e3-47d2-94e4-bc6f1ebbdaa1
2022-02-08 16:43:06	2022-02-08 16:45:05	2022-02-08	Manicaland	Buhera	Murambinda - 101124 - District Hospital	2021-10-29	2428	01314/20	1972-10-11	49	Married		1	20	2	Condoms	No	Yes	None	0	0	0	0	0	1	0		Repeat	Positive	Yes	Negative	2066	Nil	Not available														258615710	bd79ff87-e378-41f1-8f72-8c2d2d4b0270
2022-02-08 16:45:35	2022-02-08 16:47:13	2022-02-08	Manicaland	Buhera	Murambinda - 101124 - District Hospital	2021-11-01	2444	01056/19	1975-04-09	46	Married		4	18	3	Condoms	No	Yes	None	0	0	0	0	0	1	0		Repeat	Positive	Yes	Negative	2113	Nil	Not available														258615719	7531bf78-4fe9-4ae6-9c99-fea4d701e973
2022-02-08 16:47:42	2022-02-08 16:49:51	2022-02-08	Manicaland	Buhera	Murambinda - 101124 - District Hospital	2021-11-04	2460	01322/20	1975-05-12	46	Married		4	20	1	POP	No	Yes	Pill	1	0	0	0	0	0	0		Repeat	Positive	Yes	Negative	2156	Nil	Not available														258615727	6567cafc-388d-43ee-910e-396d4d56341d
2022-02-08 16:50:38	2022-02-08 16:52:27	2022-02-08	Manicaland	Buhera	Murambinda - 101124 - District Hospital	2021-11-04	2476	01010C03064	1976-11-05	44	Widow		4	20	5	COC	No	Yes	Pill	1	0	0	0	0	0	0		New	Positive	Yes	Negative	2210	Nil	Not available														258615732	f1c91da2-cb5f-4ec8-bb44-6a1c2e107b6c
2022-02-08 16:52:57	2022-02-08 16:54:31	2022-02-08	Manicaland	Buhera	Murambinda - 101124 - District Hospital	2021-11-05	2492	01010C2021CC03072	1975-12-28	45	Married		8	18	1	Jadelle	No	No	Inplant	0	1	0	0	0	0	0		New	Negative		Negative	2258	Nil	Not available														258615739	1de5ac5c-7b21-4d25-add4-d04b52cbe745
2022-02-08 04:55:02	2022-02-08 05:00:36	2022-02-08	Midlands	Gokwe South	Cheziya - 100162 - Clinic	2021-03-15	477	2021CC070813 00312	1986-05-18	34	Married		3	18	3	Depo	No	Sometimes	Depo-Provera	0	0	1	0	0	0	0		New	Positive	Yes	Positive	1025 and post thermo 1026	Nil	Not available		Thermocoagulation		2021-03-15	2021-09-15	Post treatment review not done. Client missed appointment Review dates and is a defaulter at OI								258625692	5759f5b3-85e8-4e22-8fd2-600f818f8be6
2022-02-08 05:02:06	2022-02-08 05:05:53	2022-02-08	Midlands	Gokwe South	Cheziya - 100162 - Clinic	2021-03-15	493	2021CC07081300328	1979-12-11	41	Married		2	20	2	Implants	No	Always	Inplant	0	1	0	0	0	0	0		New	Positive	Yes	Negative	1044	Nil	Not available						Review Mar 2022								258625695	7915f891-6846-4b91-9b8c-47657a1fbff6
2022-02-08 05:06:14	2022-02-08 05:09:23	2022-02-08	Midlands	Gokwe South	Cheziya - 100162 - Clinic	2021-03-16	509	2021CC070813 003422	1972-11-19	48	Married		2	23	2	Nil	No	Always	Other(specify)	0	0	0	0	0	0	1	Condoms	New	Positive	Yes	Negative	1060	Nil	Not available						Nil								258625697	6a5bb54d-b841-40cc-a082-351c93d84e1e
2022-02-08 05:09:50	2022-02-08 05:12:46	2022-02-08	Midlands	Gokwe South	Cheziya - 100162 - Clinic	2021-03-17	525	2021CC070813 00356	1977-11-12	43	Widow		2	21	2	Norplant	No	Always	Inplant	0	1	0	0	0	0	0		New	Positive	Yes	Negative	1079	Nil	Not available						Nil								258625699	a4793068-d6a1-46a4-996a-00cd4cb62a53
2022-02-08 05:12:49	2022-02-08 05:15:56	2022-02-08	Midlands	Gokwe South	Cheziya - 100162 - Clinic	2021-03-18	541	2021CC07081300370	1971-07-01	49	Widow		3	22	3	Pill	No	Abstinence	Pill	1	0	0	0	0	0	0		New	Positive	Yes	Negative	1107	Nil	Not available						Nil								258625703	91011b13-9e33-4ee0-9810-8324a0233195
2022-02-08 05:16:13	2022-02-08 05:19:50	2022-02-08	Midlands	Gokwe South	Cheziya - 100162 - Clinic	2021-03-19	557	2021CC07081300384	1981-06-23	39	Single		2	20	3	Pill	Yes	Always	Pill	1	0	0	0	0	0	0		New	Positive	Yes	Negative	1129	Nil	Not available						Nil								258625706	a8b3eea6-f58c-4597-8651-d25e94221f87
2022-02-08 05:20:11	2022-02-08 05:23:08	2022-02-08	Midlands	Gokwe South	Cheziya - 100162 - Clinic	2021-03-22	573	2021CC07081300398	1977-01-06	44	Married		2	17	1	Implant	Yes	Sometimes	Inplant	0	1	0	0	0	0	0		New	Positive	Yes	Negative	1164	Nil	Not available						Nil								258625709	3f0c5f8d-81ef-47b1-b3a2-7093d8b15cbc
2022-02-08 05:23:25	2022-02-08 05:26:16	2022-02-08	Midlands	Gokwe South	Cheziya - 100162 - Clinic	2021-03-23	589	2021CC07081300414	1958-06-15	62	Widow		5	15	2	Pill	Yes	Sometimes	Pill	1	0	0	0	0	0	0		New	Positive	Yes	Negative	1194		Not available						Nil								258625712	5de383c3-03e5-4b24-a4b3-a896bc4c4bac
2022-02-08 05:27:28	2022-02-08 05:30:18	2022-02-08	Midlands	Gokwe South	Cheziya - 100162 - Clinic	2021-03-24	605	2021CC07081300429	1971-01-01	50	Widow		3	19	1	Pul	No	Abstinence	Pill	1	0	0	0	0	0	0		New	Positive	Yes	Negative	1225	Nil	Not available						Nil								258625717	8ea9b47a-7e9e-4f6f-976c-b922abdb87c5
2022-02-08 05:31:17	2022-02-08 05:35:02	2022-02-08	Midlands	Gokwe South	Cheziya - 100162 - Clinic	2021-03-24	621	2021CC070813004444	1983-09-25	37	Widow		5	20	2	Condoms	No	Always	Other(specify)	0	0	0	0	0	0	1	Condoms	New	Positive	Yes	Negative	1251	Nil	Not available														258625720	272c6a1a-515c-4c27-8ee3-d4b0d3ef9903
2022-02-08 17:34:59	2022-02-08 17:37:55	2022-02-08	Manicaland	Buhera	Birchenough - 100075 - Rural Hospital	2021-05-03	3	01010B2021CC00390	1986-05-11	34	Married								Pill	1	0	0	0	0	0	0		New	Positive	Yes	Negative	4149-4150	Nil	Not available						Nil	LTSP	0	1	0	0	0	0	258630999	e029a2e9-84aa-4830-b38a-8848ba01351d
2022-02-08 17:30:37	2022-02-08 17:42:31	2022-02-08	Midlands	Gokwe South	Cheziya - 100162 - Clinic	2021-03-29	458	2021CC07081300460	1967-04-06	53	Married		3	18	01	Depo	No	Sometimes	Depo-Provera	0	0	1	0	0	0	0		Refferral In for Treatement	Positive	Yes	Negative	1287	Nil	Not available						Nil								258636852	d831b917-3fe4-4a0a-b807-8ee8d1e9ff6a
2022-02-08 19:40:38	2022-02-08 19:45:44	2022-02-08	Midlands	Gweru	Nyama - 101326 - Clinic	2020-11-19	8	00007/20	1970-07-07	50	Widow		4	15	2	Control	No	Abstinence	Pill	1	0	0	0	0	0	0		New	Positive	Yes	Negative	8978	Nil	Not available						Review Nov 2021.								258733451	41768e02-fe44-4616-a557-ddc34c08674a
2022-02-08 19:45:59	2022-02-08 19:50:13	2022-02-08	Midlands	Gweru	Nyama - 101326 - Clinic	2020-11-19	24	Ex nyama 2017	1962-03-26	58	Widow		5	17	5	Nil	No	Sometimes	None	0	0	0	0	0	1	0		Repeat	Positive	Yes	Negative	9019	Nil	Not available														258733453	c184934a-dd0e-46c8-8c73-3191b33b7f91
2022-02-08 19:50:19	2022-02-08 19:55:49	2022-02-08	Midlands	Gweru	Nyama - 101326 - Clinic	2021-03-25		00008/21	1992-06-15	28	Single		1	26	1	Control	No	SOMETIMES	Pill	1	0	0	0	0	0	0		New	Positive	Yes	Negative	0004	Cervicitis	Not available						Antibiotics ordered.								258733454	1dcd5788-f814-496c-9fff-22094cc12702
2022-02-08 20:06:14	2022-02-08 20:08:23	2022-02-08	Midlands	Gweru	Nyama - 101326 - Clinic	2021-03-25		00022/21	1971-07-08	49	Married		3	23	1	Control	No	No	Pill	1	0	0	0	0	0	0		New	Negative		Negative	0062	Polyp	Not available														258733563	87ae7c2d-6c12-4894-b897-f890ddb1ac47
2022-02-09 00:38:19	2022-02-09 01:20:04	2022-02-09	Midlands	Gweru	Makepesi - 100844 - Clinic	2021-06-01	81	00139/21	1982-09-22	38	Divorced		2	21	2	Jadelle	No	Sometimes	Inplant	0	1	0	0	0	0	0		New	Positive	Yes	Negative	1211	Nil	Not available														258746165	6869f679-6f70-42cf-ac66-c59a87b6a4fe
2022-02-09 00:41:41	2022-02-09 01:19:41	2022-02-09	Midlands	Gweru	Makepesi - 100844 - Clinic	2021-07-06	97	00152/21	1987-09-21	33	Single		3	18	1	Depo	No	Sometimes	Depo-Provera	0	0	1	0	0	0	0		New	Negative		Negative	1819	Nil	Other (specify)	Nil													258746168	faa3a6d4-edcb-4aa1-b3d2-f5525793e706
2022-02-09 00:45:28	2022-02-09 01:19:28	2022-02-09	Midlands	Gweru	Makepesi - 100844 - Clinic	2021-07-06	113	00166/21	1982-05-26	39	Divorced		4	17	6	Depo	No	Always	Depo-Provera	0	0	1	0	0	0	0		New	Positive	Yes	Negative	1846	Nil	Not available														258746170	b5b20900-cde7-4f63-a929-fa45ebda5e9b
2022-02-09 00:49:27	2022-02-09 01:19:14	2022-02-09	Midlands	Gweru	Makepesi - 100844 - Clinic	2021-08-17	129	00181/21	1968-04-04	53	Divorced		3	25	7	Depo	No	Sometimes	Depo-Provera	0	0	1	0	0	0	0		New	Positive	Yes	Negative	2261	Nil	Not available														258746174	0175cbe0-2413-4b10-baa4-e9d11de59c27
2022-02-09 01:00:52	2022-02-09 01:19:02	2022-02-09	Midlands	Gweru	Makepesi - 100844 - Clinic	2021-08-17	145	00194/21	1988-11-11	32	Separated		2	15	5	Depo	No	Sometimes	Depo-Provera	0	0	1	0	0	0	0		New	Positive	Yes	Negative	2278	Nil	Not available														258746178	728b54e7-1950-4cf5-8842-aeadb935535d
2022-02-09 01:05:14	2022-02-09 01:18:48	2022-02-09	Midlands	Gweru	Makepesi - 100844 - Clinic	2021-02-16	161	00001/2021	1947-02-17	73	Widow		9	20	2	Depo	Yes	Never	Depo-Provera	0	0	1	0	0	0	0		New	Negative		Negative	9349	Nil	Other (specify)	Nil													258746181	dfec8c93-3254-4299-a50d-6c16a1c3e20f
2022-02-07 22:19:21	2022-02-09 05:17:14	2022-02-07	Manicaland	Makoni	Rusape - 101477 - District Hospital	2020-10-01	1	09960	2022-02-07	-1	Married		2	18	3	Control	No	No	Pill	1	0	0	0	0	0	0		Repeat	Negative		Negative	1365	Nil	Not available						Review October 2023								258760074	6301d021-9507-4bd2-8bb1-ca9b527f36b8
2022-02-09 05:19:28	2022-02-09 05:24:41	2022-02-09	Manicaland	Makoni	Rusape - 101477 - District Hospital	2020-10-01	1	09960	1975-06-01	45	Married		2	18	3	Control	No	No	Pill	1	0	0	0	0	0	0		Repeat	Negative		Negative	1365	Nil	Not available						Review October 2023								258766089	00679569-e63f-4934-8afb-5803141019e0
2022-02-08 10:43:48	2022-02-08 11:05:20	2022-02-08	Manicaland	Mutasa	Hauna - 100586 - District Hospital	2020-12-21	11	2020CC00546	1974-06-11	46	Married		3	29	2	Condoms	Yes	Always	Other(specify)	0	0	0	0	0	0	1	Condoms	Repeat	Positive	Yes	Positive	0077-0079	Nil	Not available		Cryotherapy		2021-02-02	2021-08-02	Nil								258775703	197bff4c-7ee8-47d1-a38c-75f72868b034
2022-02-08 11:05:26	2022-02-08 11:09:34	2022-02-08	Manicaland	Mutasa	Hauna - 100586 - District Hospital	2020-12-21	13	2020CC00548	1979-10-03	41	Widow		6	17	1	Nil	No	Sometimes	None	0	0	0	0	0	1	0		New	Positive	Yes	Positive	0083-85		Not available		Thermocoagulation		2021-04-29	2021-10-29	Nil								258775708	81960561-a13d-4e6c-adc0-cee234ffc608
2022-02-08 11:11:17	2022-02-08 11:23:42	2022-02-08	Manicaland	Mutasa	Hauna - 100586 - District Hospital	2021-01-19	14	2021CC00077	1989-09-26	31	Separated		4	21	1	Yes	No	Always	Pill	1	0	0	0	0	0	0		New	Positive	Yes	Positive	0437-0440	Nil	Not available		Thermocoagulation		2021-01-19	2021-07-20	Nil								258775713	bd0fb324-bc8b-4f35-8282-1f6521608263
2022-02-08 11:24:37	2022-02-08 11:29:55	2022-02-08	Manicaland	Mutasa	Hauna - 100586 - District Hospital	2021-02-05	14	2021CC00178	1981-11-10	39	Married		3	17	1	Yes	No	Always	Other(specify)	0	0	0	0	0	0	1	Condoms	New	Positive	Yes	Positive	0770-77	Nil	Normal		LEEP		2021-02-17	2021-03-17	Nil								258775725	7cd8dcbb-fd2e-4ebd-bcf0-5739175eabc5
2022-02-08 11:29:59	2022-02-08 11:33:43	2022-02-08	Manicaland	Mutasa	Hauna - 100586 - District Hospital	2021-02-24	56	2021CC00365	1981-10-02	39	Married		3	20	2	Yes	No	Sometimes	Depo-Provera Tubal ligation	0	0	1	0	1	0	0		New	Positive	Yes	Positive	1145-46	Nil	Not available		Thermocoagulation		2021-02-24	2021-08-24	Nil								258775732	8c31c99c-476e-4f58-bff9-183e258c3544
2022-02-08 11:34:30	2022-02-08 11:40:17	2022-02-08	Manicaland	Mutasa	Hauna - 100586 - District Hospital	2021-02-26	75	2021CC00379	1989-04-21	31	Married		2	22	1	Yes	No	Sometimes	Pill	1	0	0	0	0	0	0		New	Positive	Yes	Positive	1194-95	Nil	Not available		Thermocoagulation		2021-02-26	2021-08-26	Nil								258775740	d77ff071-8a37-4242-bb51-8df3b65188af
2022-02-08 11:41:23	2022-02-08 11:45:07	2022-02-08	Manicaland	Mutasa	Hauna - 100586 - District Hospital	2021-03-30	62	2021CC00514	2000-07-19	20	Single		1	17	3	No	No	Never	None	0	0	0	0	0	1	0		New	Negative		Positive			Not available		Thermocoagulation		2021-03-30	2021-09-30	Nil								258775745	08f8fff3-6890-4742-a5c7-714fea288c37
2022-02-08 11:45:22	2022-02-08 14:11:20	2022-02-08	Manicaland	Mutasa	Hauna - 100586 - District Hospital	2021-03-01	2	2021CC00518	1979-08-02	41	Widow		3	19	1	Yes	No	Always	Depo-Provera	0	0	1	0	0	0	0		New	Positive	Yes	Positive	1850-51	Nil	Not available		Thermocoagulation		2021-04-01	2021-10-01									258775755	03b3c886-9bb1-437c-9b19-186e9de75ad6
2022-02-08 14:11:29	2022-02-08 14:14:41	2022-02-08	Manicaland	Mutasa	Hauna - 100586 - District Hospital	2021-04-12	17	2021CC00522	2001-08-14	19	Single		0	19	3	No	No	Always	None	0	0	0	0	0	1	0		New	Positive	Yes	Positive		Nil	Normal		LEEP		2021-04-12	2021-10-12	Nil								258775763	ead51dc6-edd7-4d18-a460-95d147ceb3cc
2022-02-08 14:14:47	2022-02-08 14:18:18	2022-02-08	Manicaland	Mutasa	Hauna - 100586 - District Hospital	2021-04-13	22	2021CC00526	1982-01-29	39	Married		4	19	1	Yes	No	Never	Depo-Provera	0	0	1	0	0	0	0		Repeat	Negative		Positive	1998-99	Nil	Not available		Thermocoagulation		2021-04-13	2021-10-13	Nil								258775772	67986d71-1c94-4bb0-9d1c-4ffb534984ef
2022-02-08 14:18:23	2022-02-08 14:22:08	2022-02-08	Manicaland	Mutasa	Hauna - 100586 - District Hospital	2021-04-30	51	2021CC00587	1978-08-05	42	Married		5	18	4	Yes	No	Sometimes	Depo-Provera	0	0	1	0	0	0	0		New	Positive	Yes	Positive	2334-36	Nil	Not available		Thermocoagulation		2021-04-30	2021-10-30									258775785	7114cb6a-f63e-4a38-8841-c801bb5592ee
2022-02-08 14:22:12	2022-02-08 14:29:19	2022-02-08	Manicaland	Mutasa	Hauna - 100586 - District Hospital	2021-05-19	17	2021CC00675	1980-09-12	40	Married		2	21	2	No	No	Sometimes	None	0	0	0	0	0	1	0		New	Positive	Yes	Positive	2571-75	Nil	Not available		Thermocoagulation		2021-05-19	2021-11-19	Nil								258775797	c99277af-614a-4a29-82ee-a71d0489f6fa
2022-02-08 14:57:45	2022-02-08 15:01:10	2022-02-08	Manicaland	Mutasa	Hauna - 100586 - District Hospital	2021-05-20	27	2031CC006825	1977-10-29	43	Married		5	25	2	Yes	No	Never	Inplant	0	1	0	0	0	0	0		New	Positive	Yes	Positive	3595-96	Nil	Not available		Thermocoagulation		2021-05-20	2021-11-20	Nil								258775802	647bea93-787b-487c-9f00-64a69400e078
2022-02-08 15:05:14	2022-02-08 15:15:28	2022-02-08	Manicaland	Mutasa	Hauna - 100586 - District Hospital	2021-06-07	21	2015CC00105	1977-06-15	43	Married		3	21	2	Yes	No	Sometimes	Inplant	0	1	0	0	0	0	0		Repeat	Negative		Positive	2904-05	Nil	Not available		Thermocoagulation		2021-06-07	2021-12-07	Nil								258775815	ae6393da-98df-46ef-aba0-002b06833b42
2022-02-08 15:16:49	2022-02-08 15:25:25	2022-02-08	Manicaland	Mutasa	Hauna - 100586 - District Hospital	2021-06-23	53	2020CC00069	1989-02-04	32	Married		1	18	2	No	No	Always	None	0	0	0	0	0	1	0		Post Treatment	Positive	Yes	Positive	3196-97	Nil	Normal		LEEP		2021-08-05	2022-02-05	Nil								258775829	069c5b09-1595-4c26-b8f3-b72072aba985
2022-02-08 15:25:41	2022-02-08 15:29:35	2022-02-08	Manicaland	Mutasa	Hauna - 100586 - District Hospital	2021-06-25	59	2030CC01397	1983-06-26	37	Married		3	19	1	Yes	No	Always	Pill	1	0	0	0	0	0	0		Post Treatment	Positive	Yes	Positive	3294-96		Not available		Thermocoagulation		2021-06-25	2021-12-25	Nil								258775847	eb236d05-6655-4b34-a1d7-4589d6f5edbe
2022-02-08 08:08:00	2022-02-09 09:35:17	2022-02-08	Manicaland	Buhera	Garamwera - 100489 - Clinic	2021-03-04	8	0101182021cc00057	1976-09-29	44	Single		2	17	2	COC	No	Sometimes	Pill	1	0	0	0	0	0	0		Repeat	Positive	Yes	Negative	4212 -4216	Nil	Not available						Well								258808248	ba722012-219f-49f2-bc41-178d3cd64448
2022-02-09 08:56:42	2022-02-09 09:37:28	2022-02-09	Manicaland	Buhera	Garamwera - 100489 - Clinic	2021-03-04	24	0101182021cc 00069	1974-12-02	46	Widow		3	18	2	Depo	No	Never	Depo-Provera	0	0	1	0	0	0	0		Repeat	Positive	Yes	Negative	4274- 4278	Nil	Not available						Well								258808252	3e0ddb42-0252-42fc-853a-84ed82b11e3a
2022-02-09 09:00:47	2022-02-09 09:38:08	2022-02-09	Manicaland	Buhera	Garamwera - 100489 - Clinic	2021-05-26	9	0101182021cc 00084	1989-02-09	32	Divorced		3	18	3	COC	No	Always	Pill	1	0	0	0	0	0	0		New	Positive	Yes	Negative	7651 - 7655	Nil	Not available						Well								258808257	20d82e97-30cf-4f73-82f0-368debb51e58
2022-02-09 09:07:10	2022-02-09 09:38:27	2022-02-09	Manicaland	Buhera	Garamwera - 100489 - Clinic	2021-05-26	25	0101182021cc00100	1995-03-09	26	Married		2	17	1	COC	No	Never	Pill	1	0	0	0	0	0	0		New	Positive	Yes	Negative	7696 - 7697	Nil	Not available						Well								258808261	e8ed431a-021c-4d28-94be-8ef52e6d5f46
2022-02-09 09:16:26	2022-02-09 09:18:57	2022-02-09	Manicaland	Buhera	Garamwera - 100489 - Clinic	2021-07-08	15	010118 2021cc 00115	1978-04-10	43	Married		6	19	2	Depo	Yes	Sometimes	Depo-Provera	0	0	1	0	0	0	0		New	Positive	Yes	Negative	9621 - 9622	Nil	Not available						Well								258808268	037275c2-6911-4844-95f3-b87dd007bafe
2022-02-09 09:19:22	2022-02-09 09:38:51	2022-02-09	Manicaland	Buhera	Garamwera - 100489 - Clinic	2021-07-08	31	010118 2021cc 00130	1986-02-27	35	Married		3	25	2	Depo	No	Always	Depo-Provera	0	0	1	0	0	0	0		New	Positive	Yes	Negative	9665 - 9667	Nil	Not available						Well								258808274	8f118df8-fcb6-405c-8329-1c8ebb3461e6
2022-02-09 09:22:37	2022-02-09 09:26:26	2022-02-09	Manicaland	Buhera	Garamwera - 100489 - Clinic	2021-08-17	15	010118 2021cc 00144	1996-03-15	25	Married		1	20	2	Depo	No	Never	Depo-Provera	0	0	1	0	0	0	0		New	Positive	Yes	Negative	0256- 0258	Nil	Not available						Well								258808278	749a802d-2616-4468-92a2-94967019ad34
2022-02-09 09:26:39	2022-02-09 09:29:16	2022-02-09	Manicaland	Buhera	Garamwera - 100489 - Clinic	2022-01-20	6	010118 2022cc 0004	1983-12-18	38	Married		6	16	1	COC	No	Never	Pill	1	0	0	0	0	0	0		New	Negative		Negative	4909-4910	Nil	Not available						Well								258808285	25bffb76-e4a9-45fa-a154-677c50e219dc
2022-02-08 09:34:26	2022-02-08 09:57:03	2022-02-08	Midlands	Gweru	Mkoba Poly - 101023 - Clinic	2020-10-21	20	00016/20	1965-06-18	55	Married		6	15	1	Pills	No	Never	Tubal ligation	0	0	0	0	1	0	0		New	Negative		Negative	0737	Nil	Normal						Breast and TB NAD								258819099	181cf677-c6a9-4619-90d8-b90732c86dee
2022-02-08 09:58:43	2022-02-08 10:18:48	2022-02-08	Midlands	Gweru	Mkoba Poly - 101023 - Clinic	2020-10-22	21	00032/20	1978-12-28	41	Married		6	19	1	Jadelle	No	Never	Inplant	0	1	0	0	0	0	0		New	Positive	No	Negative	0753	Polyp	Normal						Breast and TB NAD								258819102	14b2497b-37db-4d7f-ae32-636d50d36ac4
2022-02-08 10:18:53	2022-02-08 10:21:28	2022-02-08	Midlands	Gweru	Mkoba Poly - 101023 - Clinic	2020-10-23	22	00047/20	1977-02-12	43	Married		1	18	2	Secure	No	Sometimes	Pill	1	0	0	0	0	0	0		New	Positive	Yes	Negative	0769	Nil	Normal						Breast and TB NAD								258819105	d7149d48-bdfe-45f9-8602-a80d49688318
2022-02-08 10:22:00	2022-02-08 10:24:22	2022-02-08	Midlands	Gweru	Mkoba Poly - 101023 - Clinic	2020-10-27	23	00063/20	1981-02-13	39	Married		1	21	1	Control	No	Always	Pill	1	0	0	0	0	0	0		New	Positive	Yes	Negative	0785	Nil	Normal						Breast and TB NAD								258819108	ad88e645-88c6-4af4-9995-f57ddd58c6ef
2022-02-08 10:24:28	2022-02-08 10:27:35	2022-02-08	Midlands	Gweru	Mkoba Poly - 101023 - Clinic	2020-10-28	24	00079/20	1974-06-06	46	Married		2	21	1	Control	No	Always	Pill	1	0	0	0	0	0	0		New	Positive	Yes	Negative	0801	Nil	Normal						Breast and TB NAD								258819112	49c8d292-cbc1-4d03-b0de-cc487a6ced21
2022-02-08 11:00:15	2022-02-08 11:02:27	2022-02-08	Midlands	Gweru	Mkoba Poly - 101023 - Clinic	2020-10-30	25	00095/20	1979-09-28	41	Married		1	18	6	Control	No	Always	Pill	1	0	0	0	0	0	0		New	Positive	Yes	Negative	0817	Nil	Normal						Breast and TB NAD								258819116	e8dd1f62-c4d2-47ee-ab39-ec4f03183313
2022-02-08 11:23:46	2022-02-08 11:26:42	2022-02-08	Midlands	Gweru	Mkoba Poly - 101023 - Clinic	2020-11-02	26	00011/20	1975-09-23	45	Married		4	20	2	Depo provera	No	Always	Depo-Provera	0	0	1	0	0	0	0		New	Positive	Yes	Negative	0833	Nil	Normal						Breast and TB NAD								258819123	18b4677b-24af-4a29-9ca3-ec75fa10f329
2022-02-08 11:27:04	2022-02-08 11:29:20	2022-02-08	Midlands	Gweru	Mkoba Poly - 101023 - Clinic	2020-11-03	27	00127/20	1988-08-29	32	Married		2	18	3	Control	Yes	Never	Pill	1	0	0	0	0	0	0		New	Positive	Yes	Negative	0849	Nil	Normal						Breast and TB NAD								258819127	a27e2f56-cfca-42b6-bb38-25ddc5b1b379
2022-02-08 11:32:17	2022-02-08 11:37:51	2022-02-08	Midlands	Gweru	Mkoba Poly - 101023 - Clinic	2020-11-04	28	00142/20	1983-11-06	36	Married		4	20	2	Control	No	Sometimes	Pill	1	0	0	0	0	0	0		New	Positive	Yes	Negative	0866	Nil	Normal						Breast and TB NAD								258819129	ab11c3ad-ab44-4ae0-aa36-5e391dbe745f
2022-02-08 11:37:55	2022-02-08 11:40:46	2022-02-08	Midlands	Gweru	Mkoba Poly - 101023 - Clinic	2020-11-05	29	00158/20	1990-09-26	30	Married		2	22	2	Secure	No	Always	Pill	1	0	0	0	0	0	0		New	Positive	Yes	Negative	0886	Nil	Normal						Breast and TB NAD								258819135	707d857c-efb2-4bfc-b73a-b89db8499487
2022-02-08 11:41:36	2022-02-08 11:45:29	2022-02-08	Midlands	Gweru	Mkoba Poly - 101023 - Clinic	2020-11-06	30	00174/20	1979-01-01	41	Married		5	21	1	Condoms	No	Always	None	0	0	0	0	0	1	0		New	Positive	Yes	Negative	0912	Nil	Normal						Breast and TB NAD								258819139	53271741-c32c-4f78-892b-dc7fd739168f
2022-02-08 11:45:53	2022-02-08 11:48:05	2022-02-08	Midlands	Gweru	Mkoba Poly - 101023 - Clinic	2020-11-09	31	00190/20	1969-02-28	51	Married		4	20	2	Control	Yes	Always	Pill	1	0	0	0	0	0	0		New	Positive	Yes	Negative	0936	Nil	Normal						Breast and TB NAD								258819144	a2513027-37c0-448c-8e1c-a89f6a024017
2022-02-08 12:17:04	2022-02-08 12:19:27	2022-02-08	Midlands	Gweru	Mkoba Poly - 101023 - Clinic	2020-11-11	32	00205/20	1995-05-22	25	Married		1	16	3	Nil	No	Always	None	0	0	0	0	0	1	0		New	Positive	Yes	Negative	0958	Nil	Not available						Breast and TB NAD								258819152	58bfbbb8-1dd2-48d7-a3c8-85701562c59a
2022-02-08 12:19:50	2022-02-08 12:22:10	2022-02-08	Midlands	Gweru	Mkoba Poly - 101023 - Clinic	2020-11-12	33	09221/20	1979-07-21	41	Married		4	16	4	Control	Yes	Always	Pill	1	0	0	0	0	0	0		New	Positive	Yes	Negative	0978		Not available						Breast and TB NAD								258819154	e312fb1b-60a1-45ee-8b32-ae21e53f4f07
2022-02-08 12:22:43	2022-02-08 12:25:28	2022-02-08	Midlands	Gweru	Mkoba Poly - 101023 - Clinic	2020-11-13	34	00237/20	1992-07-09	28	Married		0	16	3	Condoms	No	Sometimes	None	0	0	0	0	0	1	0		New	Positive	Yes	Positive	0999	Nil	Not available		Thermocoagulation		2020-11-13	2021-05-13	Breast and TB NAD								258819156	5a72183f-16e5-4c5d-a0ce-04cbdcd0e0a5
2022-02-08 12:29:43	2022-02-08 12:31:46	2022-02-08	Midlands	Gweru	Mkoba Poly - 101023 - Clinic	2020-11-17	35	00253/20	1983-03-31	37	Married		4	17	2	Jadelle	No	Always	Inplant	0	1	0	0	0	0	0		New	Positive	Yes	Negative	1018	Nil	Not available						Breast and TB NAD								258819163	a2770927-c123-4158-a1ed-010789c035c1
2022-02-08 14:13:06	2022-02-08 14:18:00	2022-02-08	Midlands	Gweru	Mkoba Poly - 101023 - Clinic	2020-11-19	36	00267/20	1987-04-22	33	Married		4	22	1	Control	No	Always	Pill	1	0	0	0	0	0	0		New	Positive	Yes	Negative	1042	Nil	Not available						Breast and TB NAD								258819164	adb8a3bf-299a-4502-81ce-1d58cfa413fe
2022-02-08 14:15:23	2022-02-08 14:17:18	2022-02-08	Midlands	Gweru	Mkoba Poly - 101023 - Clinic	2020-11-23	37	00283/20	1980-04-18	40	Separated		2	17	4	Depo provera	No	Always	Depo-Provera	0	0	1	0	0	0	0		New	Positive	Yes	Negative	1069	Nil	Not available						Breast and TB NAD								258819165	9f86605c-9fc1-4f5c-9cbd-8a6c9e60e213
2022-02-08 14:18:09	2022-02-08 14:20:17	2022-02-08	Midlands	Gweru	Mkoba Poly - 101023 - Clinic	2020-11-25	38	00299/20	1972-03-13	48	Married		0	32	1	Nil	No	Sometimes	None	0	0	0	0	0	1	0		New	Positive	Yes	Negative	1090	Nil	Not available						Breast and TB NAD								258819169	537543ef-6286-4adf-81bd-378eada09f60
2022-02-08 14:22:31	2022-02-08 14:24:32	2022-02-08	Midlands	Gweru	Mkoba Poly - 101023 - Clinic	2020-11-26	39	00315/20	1980-10-05	40	Widow		3	16	3	Control	No	Always	Pill	1	0	0	0	0	0	0		New	Positive	Yes	Negative	1109	Nil	Not available						Breast and TB NAD								258819172	05c53d93-5213-411a-9610-061eb620d767
2022-02-08 14:24:47	2022-02-08 14:27:08	2022-02-08	Midlands	Gweru	Mkoba Poly - 101023 - Clinic	2020-11-27	40	00331/20	1970-12-05	49	Widow		2	20	3	Depo provera	No	Always	Depo-Provera	0	0	1	0	0	0	0		New	Positive	Yes	Negative	1134	Nil	Not available						Breast and TB NAD								258819174	56d9297e-aee8-4dd9-bd1c-7a2de2eef667
2022-02-08 14:39:16	2022-02-08 14:41:19	2022-02-08	Midlands	Gweru	Mkoba Poly - 101023 - Clinic	2020-12-02	41	00347/20	1990-11-30	30	Married		2	19	2	Depo provera	No	Sometimes	Depo-Provera	0	0	1	0	0	0	0		New	Positive	Yes	Negative	9092	Nil	Not available						Breast and TB NAD								258819178	6cb5d7d3-c2c3-4d6c-b096-70768f0c665d
2022-02-08 14:41:23	2022-02-08 14:45:29	2022-02-08	Midlands	Gweru	Mkoba Poly - 101023 - Clinic	2020-12-04	42	00363/20	1971-01-06	49	Widow		1	24	2	Secure	No	Always	Pill	1	0	0	0	0	0	0		New	Positive	Yes	Negative	9110	Nil	Not available						Breast and TB NAD								258819181	db93bf5e-2932-4272-8b4a-6ed49f572cbb
2022-02-08 14:45:34	2022-02-08 15:06:14	2022-02-08	Midlands	Gweru	Mkoba Poly - 101023 - Clinic	2020-12-08	43	00378/20	1991-11-30	29	Separated		1	21	5	Control	No	Abstinence	Pill	1	0	0	0	0	0	0		New	Positive	Yes	Negative		1185q	Not available						Breast and TB NAD								258819183	b1d5dd25-01de-4d08-bccd-e4001c0dd4ba
2022-02-08 15:06:20	2022-02-08 15:25:04	2022-02-08	Midlands	Gweru	Mkoba Poly - 101023 - Clinic	2020-12-09	44	00394/20	1989-03-19	31	Single		2	20	5	Jadelle	No	Sometimes	Inplant	0	1	0	0	0	0	0		New	Positive	Yes	Negative	1205	Nil	Not available						Breast and TB NAD								258819187	9cad0523-558a-4666-a41d-ae106aea14b1
2022-02-08 15:25:11	2022-02-08 15:27:29	2022-02-08	Midlands	Gweru	Mkoba Poly - 101023 - Clinic	2020-12-10	45	00410/20	1962-10-08	58	Widow		6	19	4	IUCD	No	Abstinence	Intra Uterine Device	0	0	0	1	0	0	0		New	Positive	Yes	Negative	1227		Not available						Breast and TB NAD								258819192	7ab5f3fc-2611-4813-a85b-d0d6008be9b9
2022-02-08 15:29:09	2022-02-08 15:32:39	2022-02-08	Midlands	Gweru	Mkoba Poly - 101023 - Clinic	2020-12-14	46	00425/20	1988-04-19	32	Married		3	17	3	Control	No	Sometimes	Pill	1	0	0	0	0	0	0		New	Positive	Yes	Negative	1247	Vaginal discharge	Not available						Breast and TB NAD								258819194	0804f1df-f41e-4014-91cc-992a39e8b28a
2022-02-08 15:32:42	2022-02-08 15:36:22	2022-02-08	Midlands	Gweru	Mkoba Poly - 101023 - Clinic	2020-12-14	47	00441/20	1971-06-08	49	Widow		3	19	3	Depo provera	No	Always	Depo-Provera	0	0	1	0	0	0	0		New	Positive	Yes	Negative	1266	Nil	Not available						Breast and TB NAD								258819199	9b60c935-6550-4a18-b496-bc0a2fb06ced
2022-02-08 15:40:04	2022-02-08 15:42:39	2022-02-08	Midlands	Gweru	Mkoba Poly - 101023 - Clinic	2020-12-16	48	00455/20	1987-12-07	33	Married		3	18	15	Jadelle	No	Always	Inplant	0	1	0	0	0	0	0		New	Positive	Yes	Negative		VDS	Not available						Breast and TB NAD								258819204	cdb54e03-20ad-4e28-ac3a-c4cf7a762a10
2022-02-08 15:42:44	2022-02-08 15:45:16	2022-02-08	Midlands	Gweru	Mkoba Poly - 101023 - Clinic	2020-12-17	49	00471/20	1986-03-12	34	Married		3	18	2	Jadelle	No	Never	Inplant	0	1	0	0	0	0	0		New	Positive	Yes	Negative	1360	Nil	Not available						Breast and TB NAD								258819210	2b2a498a-2c2c-4f2a-b671-53e364251d42
2022-02-08 15:45:20	2022-02-08 15:47:50	2022-02-08	Midlands	Gweru	Mkoba Poly - 101023 - Clinic	2020-12-18	50	00486/20	1986-09-19	34	Single		3	21	2	Jadelle	No	Always	Inplant	0	1	0	0	0	0	0		New	Positive	Yes	Negative	1386	Nil	Not available						Breast and TB NAD								258819215	f9d5f2ac-b596-42bd-b00a-aee4268463ea
2022-02-08 15:48:09	2022-02-08 15:50:46	2022-02-08	Midlands	Gweru	Mkoba Poly - 101023 - Clinic	2020-12-21	51	00501/20	1983-02-17	37	Single		2	22	3	Control	No	Always	Pill	1	0	0	0	0	0	0		New	Positive	Yes	Negative	1406	Nil	Not available						Breast and TB NAD								258819219	ca1c6e6c-7469-4efc-9bbc-1a27a2cef448
2022-02-08 15:51:07	2022-02-08 15:53:06	2022-02-08	Midlands	Gweru	Mkoba Poly - 101023 - Clinic	2020-12-23	52	00517/20	1987-05-23	33	Married		2	20	1	Depo provera	No	Sometimes	Depo-Provera	0	0	1	0	0	0	0		New	Positive	Yes	Negative	1423	Nil	Not available						Breast and TB NAD								258819222	a69dbbe0-157a-462f-921e-cc75e9e5eb7c
2022-02-08 16:01:45	2022-02-08 16:03:59	2022-02-08	Midlands	Gweru	Mkoba Poly - 101023 - Clinic	2020-12-28	53	00533/20	1978-05-10	42	Married		5	17	2	Control	No	Always	Pill	1	0	0	0	0	0	0		New	Positive	Yes	Negative	1445	Nil	Not available						Breast and TB NAD								258819225	326469f7-47a5-4a80-9c08-9b646be1a15f
2022-02-08 16:04:30	2022-02-08 16:06:42	2022-02-08	Midlands	Gweru	Mkoba Poly - 101023 - Clinic	2020-12-29	54	00548/20	1988-05-02	32	Married		1	18	3	Control	No	Always	Pill	1	0	0	0	0	0	0		New	Positive	Yes	Negative	1462	Nil	Not available						Breast and TB NAD								258819227	d7b83bd2-3b80-48a2-81fc-396d96fb0c7b
2022-02-08 16:07:11	2022-02-08 16:09:37	2022-02-08	Midlands	Gweru	Mkoba Poly - 101023 - Clinic	2020-12-30	55	00564/20	1972-10-28	48	Married		2	21	1	Control	No	Sometimes	Pill	1	0	0	0	0	0	0		New	Positive	Yes	Negative	1481	VDS	Not available						Breast and TB NAD								258819230	1b708a68-24c3-4401-9e8d-756a9d046799
2022-02-08 16:10:05	2022-02-08 16:12:38	2022-02-08	Midlands	Gweru	Mkoba Poly - 101023 - Clinic	2021-01-19	56	00245/20	1980-11-22	40	Married		2	19	2	Control	No	Always	Pill	1	0	0	0	0	0	0		Repeat	Positive	Yes	Negative	1504	Nil	Not available						Breast and TB NAD								258819236	e0026069-c1c6-42bf-85fa-cb2c8d89cb9d
2022-02-08 16:13:18	2022-02-08 16:15:53	2022-02-08	Midlands	Gweru	Mkoba Poly - 101023 - Clinic	2021-01-21	57	00020/21	1980-09-27	40	Widow		3	18	4	Jadelle	No	Always	Inplant	0	1	0	0	0	0	0		New	Positive	Yes	Negative	1522	Nil	Not available						Breast and TB NAD								258819239	481898ea-0ed9-4f8d-bf1d-44b3f0238196
2022-02-08 16:16:14	2022-02-08 20:10:56	2022-02-08	Midlands	Gweru	Mkoba Poly - 101023 - Clinic	2021-01-26	58	00036/21	1988-07-08	32	Widow		2	18	1	Depo provera	No	Always	Depo-Provera	0	0	1	0	0	0	0		New	Positive	Yes	Negative	1539	Nil	Not available						Breast and TB NAD								258819243	5e84673f-b563-4e2f-8f4c-776ff55c4282
2022-02-09 08:41:46	2022-02-09 08:44:52	2022-02-09	Midlands	Gweru	Mkoba Poly - 101023 - Clinic	2021-02-02	59	00052/21	1984-03-24	36	Separated		4	24	2	Control	No	Always	Pill	1	0	0	0	0	0	0		New	Positive	Yes	Negative	1584	Nil	Not available						Breast and TB NAD								258819245	d71856fc-d58f-4f37-9908-8462c3bc2aa5
2022-02-09 09:09:00	2022-02-09 09:11:22	2022-02-09	Midlands	Gweru	Mkoba Poly - 101023 - Clinic	2021-02-04	60	00067/21	1966-05-04	54	Widow		2	20	1	Control	No	Abstinence	Pill	1	0	0	0	0	0	0		New	Positive	Yes	Negative	1613	Nil	Not available						Breast and TB NAD								258819255	2f10e8ec-dbd3-4b99-b08b-73f8df72713d
2022-02-07 13:24:02	2022-02-07 14:28:04	2022-02-07	Midlands	Kwekwe	Silobela - 101590 - District Hospital	2020-12-11	1	2020CC00690	1963-12-10	57	Divorced		6	13	3	Depo	No	Never	Depo-Provera	0	0	1	0	0	0	0		New	Positive	Yes	Negative	3701	Nil	Not available						Nil								258853134	e8f8c519-8336-4347-85e2-e73ae9f2a511
2022-02-07 14:28:22	2022-02-07 14:40:25	2022-02-07	Midlands	Kwekwe	Silobela - 101590 - District Hospital	2021-01-11	2	2019CC00808	1990-03-10	30	Single		2	18	1	Nil	No	Never	None	0	0	0	0	0	1	0		Repeat	Positive	Yes	Negative		Nil	Not available														258853147	7979660c-6319-42f3-80d9-f16ed0acf083
2022-02-07 14:41:10	2022-02-07 14:48:59	2022-02-07	Midlands	Kwekwe	Silobela - 101590 - District Hospital	2021-02-15	3	2019CC00144	1977-02-07	44	Married		2	19	6	Nil	Yes	Sometimes	None	0	0	0	0	0	1	0		Repeat	Positive	Yes	Negative	2019CC00144	Breasts NAD	Not available														258853155	c392f0a6-4b42-4a24-9a8c-22a1cb94bc35
2022-02-07 14:51:45	2022-02-07 15:10:56	2022-02-07	Midlands	Kwekwe	Silobela - 101590 - District Hospital	2021-02-17	4	2021CC00036	1985-11-27	35	Separated		1	18	2	Pill	No	Never	Pill	1	0	0	0	0	0	0		New	Positive	Yes	Negative	3820	Breasts NAD	Not available														258853167	4b49880a-8dff-4b3a-bee6-6b198ba198fc
2022-02-07 15:13:10	2022-02-07 16:03:52	2022-02-07	Midlands	Kwekwe	Silobela - 101590 - District Hospital	2021-08-20	5	2021CC2021CC00049	1995-08-06	26	Separated		0	17	1	Nil	No	Sometimes	None	0	0	0	0	0	1	0		New	Positive	Yes	Positive	3912	Breasts NAD	Pre-cancer High grade		LEEP		2021-02-25	2022-02-25	Nil								258853175	8ef80f25-86c6-46f1-963b-61278fc358cf
2022-02-08 08:27:20	2022-02-08 08:36:03	2022-02-08	Midlands	Kwekwe	Silobela - 101590 - District Hospital	2021-02-25	6	2021CC00063	1979-03-09	41	Married		2	18	2	Depo	Yes	Sometimes	Depo-Provera	0	0	1	0	0	0	0		New	Positive	Yes	Negative	4048	Nil	Not available														258853184	f597f2ed-1358-4ac5-b943-fb0cba49992a
2022-02-08 08:36:13	2022-02-08 08:41:42	2022-02-08	Midlands	Kwekwe	Silobela - 101590 - District Hospital	2021-03-04	7	2021CC00079	1977-09-01	43	Married		1	16	4	Nil	Yes	Sometimes	None	0	0	0	0	0	1	0		New	Positive	Yes	Negative	4111	Nil	Not available														258853194	195380e7-8d4d-44f9-be8e-a007d6888388
2022-02-08 08:41:55	2022-02-08 08:49:41	2022-02-08	Midlands	Kwekwe	Silobela - 101590 - District Hospital	2021-03-08	8	2019CC00703	1976-10-24	44	Married		5	18	3	Control	No	Sometimes	Pill	1	0	0	0	0	0	0		New	Positive	Yes	Negative	4163	Breast NAD	Not available														258853199	5cd6fe1f-f77d-4a46-a865-9fc5ca4a1000
2022-02-08 08:49:50	2022-02-08 08:55:00	2022-02-08	Midlands	Kwekwe	Silobela - 101590 - District Hospital	2021-03-10	9	2021CC00108	1983-08-02	37	Separated		4	18	2	Control	No	Sometimes	Pill	1	0	0	0	0	0	0		Repeat	Positive	Yes	Negative	4221		Not available														258853213	ad7c23fd-c8f4-4ff0-b81e-d215368b2806
2022-02-08 08:55:43	2022-02-08 09:02:43	2022-02-08	Midlands	Kwekwe	Silobela - 101590 - District Hospital	2021-03-16	10	2021CC00118	1974-11-11	46	Divorced		5	17	5	Nil	No	Sometimes	None	0	0	0	0	0	1	0		New	Positive	Yes	Positive	4370	Breasts NAD	Pre-cancer High grade		LEEP		2021-04-23	2021-10-23									258853222	fc5f484d-9519-445d-805e-811a51cf5d8e
2022-02-08 09:04:05	2022-02-08 09:09:13	2022-02-08	Midlands	Kwekwe	Silobela - 101590 - District Hospital	2021-03-22	11	2021CC00133	1993-01-13	28	Married		2	20	1	Control	No	Sometimes	Pill	1	0	0	0	0	0	0		New	Positive	Yes	Negative	4413	Nil	Not available														258853232	ec231177-917d-44a2-8953-f986f0b6de77
2022-02-08 09:09:39	2022-02-08 09:15:04	2022-02-08	Midlands	Kwekwe	Silobela - 101590 - District Hospital	2021-03-22	12	2021CC00149	1981-06-08	39	Married		4	19	1	Control	No	Never	Pill	1	0	0	0	0	0	0		New	Negative		Negative	4518	Breasts NAD	Not available														258853245	9e312761-2abf-419e-82d2-87921f552c26
2022-02-08 09:16:04	2022-02-08 09:23:08	2022-02-08	Midlands	Kwekwe	Silobela - 101590 - District Hospital	2021-03-24	13	2021CC00165	1968-04-04	52	Married		6	20	1	Nil	No	Sometimes	None	0	0	0	0	0	1	0		New	Positive	Yes	Negative	4564	Nil	Not available														258853252	ac10c80e-f03f-4db7-9437-2436181f5c11
2022-02-08 09:23:43	2022-02-08 09:28:51	2022-02-08	Midlands	Kwekwe	Silobela - 101590 - District Hospital	2021-03-25	14	2019CC00741	1983-03-15	38	Married		1	18	5	Control	No	Never	Pill	1	0	0	0	0	0	0		Repeat	Positive	Yes	Negative	4601		Not available														258853256	0ec3fe0c-009d-4b2c-a4f6-ba04344b936a
2022-02-08 09:29:37	2022-02-08 09:34:35	2022-02-08	Midlands	Kwekwe	Silobela - 101590 - District Hospital	2021-03-29	15	2021CC00195	1989-02-18	32	Married		2	25	2	Depo	No	Sometimes	Depo-Provera	0	0	1	0	0	0	0		New	Positive	Yes	Negative	4652		Not available														258853265	c23d4784-66ca-4458-842c-abede6050fcd
2022-02-08 09:35:16	2022-02-08 09:39:08	2022-02-08	Midlands	Kwekwe	Silobela - 101590 - District Hospital	2021-03-30	16	2021CC00210	1938-02-08	83	Married		6	18	1	Nil	No	Never	None	0	0	0	0	0	1	0		New	Negative		Negative			Not available														258853277	6fdf9d15-9a67-4da0-b27c-55200327fdc0
2022-02-08 09:39:56	2022-02-08 09:47:13	2022-02-08	Midlands	Kwekwe	Silobela - 101590 - District Hospital	2021-04-01	17	2021CC00225	1986-06-10	34	Married		4	18	1	Nil	No	Never	None	0	0	0	0	0	1	0		New	Positive	Yes	Negative	4736	Nil	Not available														258853290	78e1f2d0-5db1-4ebd-a028-4e16a995f265
2022-02-08 09:47:59	2022-02-08 09:52:13	2022-02-08	Midlands	Kwekwe	Silobela - 101590 - District Hospital	2021-04-07	18	2021CC00239	1978-02-08	43	Married		0	20	2	Jadelle	Yes	Sometimes	Inplant	0	1	0	0	0	0	0		New	Positive	Yes	Negative	4772	Nil	Not available														258853299	d0bec568-d99f-4a05-9cba-2d0285649336
2022-02-08 18:55:27	2022-02-09 07:48:35	2022-02-08	Midlands	Kwekwe	Silobela - 101590 - District Hospital	2021-04-08	19	2021CC00254	1992-05-17	28	Married		2	17	3	Condom	Yes	Sometimes	Other(specify)	0	0	0	0	0	0	1	Condoms	New	Positive	Yes	Negative	4813	Nil	Not available														258853323	0b1d1277-8a96-4280-acb4-4c5fb89ba1b8
2022-02-09 07:50:04	2022-02-09 07:56:05	2022-02-09	Midlands	Kwekwe	Silobela - 101590 - District Hospital	2021-04-12	20	2021CC00270	1982-06-23	38	Married		2	18	1	Control	No	Never	Pill	1	0	0	0	0	0	0		New	Negative		Negative	4853	Nul	Not available														258853340	5c2317f1-d21d-42b1-95e2-ada094c1b78e
2022-02-09 07:56:43	2022-02-09 08:01:53	2022-02-09	Midlands	Kwekwe	Silobela - 101590 - District Hospital	2021-04-15	21	2021CC00300	1999-04-27	21	Married		2	16	1	Control	No	Never	Pill	1	0	0	0	0	0	0		New	Positive	Yes	Negative	4973	Breast NAD	Not available														258853359	3224838a-4e19-4a85-9a8b-d8452553555a
2022-02-09 08:02:36	2022-02-09 08:08:32	2022-02-09	Midlands	Kwekwe	Silobela - 101590 - District Hospital	2021-04-22	22	2021CC 00315	1983-11-11	37	Married		4	20	1	Depo	No	Sometimes	Pill	1	0	0	0	0	0	0		New	Positive	Yes	Negative	5028	Nil	Not available														258853370	07775873-a6f5-4df3-828f-7ccbfe9f502f
2022-02-09 08:09:02	2022-02-09 08:17:36	2022-02-09	Midlands	Kwekwe	Silobela - 101590 - District Hospital	2021-04-27	23	2021CC00329	1970-08-04	50	Married		5	19	3	Control	No	Never	Pill	1	0	0	0	0	0	0		New	Negative		Negative	5079		Not available														258853381	34377141-872e-4d8b-9267-409943e2b488
2022-02-09 08:17:43	2022-02-09 08:23:45	2022-02-09	Midlands	Kwekwe	Silobela - 101590 - District Hospital	2021-04-29	24	2021CC00344	1981-06-19	39	Separated		4	19	4	Depo	No	Sometimes	Depo-Provera	0	0	1	0	0	0	0		New	Positive	Yes	Negative	5152		Not available														258853394	67596962-56cb-44ba-943d-25aacf32c94f
2022-02-09 08:28:04	2022-02-09 08:40:22	2022-02-09	Midlands	Kwekwe	Silobela - 101590 - District Hospital	2021-05-05	25	2021CC00357	1991-11-01	29	Separated		2	18	4	Jadelle	No	Sometimes	Inplant	0	1	0	0	0	0	0		New	Positive	Yes	Positive	5199		Other (specify)	Chronic inflammation	LEEP		2021-05-31	2021-11-30									258853405	175dc7a0-fcd6-43a6-98be-ecc3d005c376
2022-02-09 08:41:01	2022-02-09 08:44:36	2022-02-09	Midlands	Kwekwe	Silobela - 101590 - District Hospital	2021-05-07	26	2021CC00371	1992-05-03	29	Married		3	18	2	3	Yes	Sometimes	Inplant	0	1	0	0	0	0	0		New	Negative		Negative	5248		Not available														258853418	968d7df1-99ac-4ea7-9e2d-2b3e6dfba615
2022-02-09 08:48:17	2022-02-09 08:58:13	2022-02-09	Midlands	Kwekwe	Silobela - 101590 - District Hospital	2021-04-12	26	2021CC00393	1994-07-29	26	Married		2	19	1	Control	No	Never	Pill	1	0	0	0	0	0	0		New	Negative		Negative	5295		Not available														258853431	3913e211-0c23-471d-8428-2aa3033b8642
2022-02-09 08:58:19	2022-02-09 09:04:43	2022-02-09	Midlands	Kwekwe	Silobela - 101590 - District Hospital	2021-05-18	18	2021CC00407	1962-02-09	59	Widow		6	18	1	Control	No	Control	Pill	1	0	0	0	0	0	0		New	Positive	Yes	Negative	5378		Not available														258853440	5c48f092-da7f-4b5c-9e6f-a5855131c662
2022-02-09 09:19:39	2022-02-09 09:23:25	2022-02-09	Midlands	Kwekwe	Silobela - 101590 - District Hospital	2021-05-21	29	2021CC00422	1985-04-10	36	Separated		2	23	6	Control	Yes	Always	Pill	1	0	0	0	0	0	0		New	Positive	Yes	Negative	5465		Not available														258853457	f67193b2-7963-4516-ace7-6802665473e5
2022-02-09 09:24:05	2022-02-09 09:28:26	2022-02-09	Midlands	Kwekwe	Silobela - 101590 - District Hospital	2021-05-26	30	2021CC00437	1971-03-28	50	Married		6	18	2	Control	Yes	Sometimes	Pill	1	0	0	0	0	0	0		New	Positive	Yes	Negative	5493		Not available														258853478	c2da3642-21c1-4bae-b794-c235a91ea2e5
2022-02-09 09:29:02	2022-02-09 09:34:04	2022-02-09	Midlands	Kwekwe	Silobela - 101590 - District Hospital	2021-04-28	31	2021CC00453	1964-04-02	57	Widow		3	25	1	Control	No	Never	Pill	1	0	0	0	0	0	0		New	Positive	Yes	Negative	5554		Not available														258853498	23ccdada-96fb-4dd9-96fd-32ff414e4997
2022-02-09 09:35:05	2022-02-09 09:42:35	2022-02-09	Midlands	Kwekwe	Silobela - 101590 - District Hospital	2021-06-01	32	2021CC00466	1973-03-15	48	Married		2	18	1	Nil	No	Always	None	0	0	0	0	0	1	0		New	Positive	Yes	Negative	5587		Not available														258853524	f6839a81-1cd1-4797-b711-d6332dec4ddd
2022-02-09 09:47:33	2022-02-09 09:52:49	2022-02-09	Midlands	Kwekwe	Silobela - 101590 - District Hospital	2021-02-09	33	2021CC00481	1979-06-27	41	Married		6	15	1	Depo	No	Sometimes	Depo-Provera	0	0	1	0	0	0	0		New	Positive	Yes	Negative	5633		Not available														258853539	a08dc094-3394-4fd7-a416-bbf3bbdb55cc
2022-02-09 09:53:54	2022-02-09 09:58:58	2022-02-09	Midlands	Kwekwe	Silobela - 101590 - District Hospital	2021-06-14	34	2021CC00496	1989-02-09	32	Married		1	18	15	Depo	Yes	Always	Depo-Provera	0	0	1	0	0	0	0		New	Positive	Yes	Negative	Nil		Not available														258853560	ce7aa56d-807e-40b3-899f-42b35f270650
2022-02-09 09:59:27	2022-02-09 10:08:00	2022-02-09	Midlands	Kwekwe	Silobela - 101590 - District Hospital	2021-06-17	35	2021CC00509	1972-04-20	49	Married		7	20	3	Control	No	Never	Pill	1	0	0	0	0	0	0		New	Positive	Yes	Negative	5791		Not available														258853572	d3f44aba-8354-428e-aed3-b454c1d34fb0
2022-02-07 19:58:57	2022-02-09 11:24:17	2022-02-07	Midlands	Kwekwe	Zhombe - 101792 - Mission Clinic	2021-03-09	74	07050C2021CC00072	1990-02-02	31	Married		3	18	1	COC	No	Always	Pill	1	0	0	0	0	0	0		New	Positive	Yes	Negative	4006	Nil	Not available						Nil								258856909	4b0909cc-fc0d-44d9-80f1-b3f9c3210080
2022-02-07 20:13:01	2022-02-09 11:24:26	2022-02-07	Midlands	Kwekwe	Zhombe - 101792 - Mission Clinic	2021-03-09	90	07050C2021CC00088	1985-08-23	35	Separated		4	16	1	Control pills	No	Sometimes	Pill	1	0	0	0	0	0	0		New	Positive	Yes	Negative	4027	Nil	Not available						NIL								258856949	340b6521-e23f-4dc2-86f9-c4c986f8c5e9
2022-02-07 20:41:19	2022-02-09 11:24:39	2022-02-07	Midlands	Kwekwe	Zhombe - 101792 - Mission Clinic	2021-03-10	106	07050C2021CC00103	1982-05-03	38	Single		0	18	1	Nil	No	Never	None	0	0	0	0	0	1	0		New	Negative		Negative		Cervicitis	Not available						Antibiotics were given for cervicitis								258857013	adf49a18-cb40-442d-81a1-90e3644cf3fc
2022-02-07 20:54:12	2022-02-09 11:24:51	2022-02-07	Midlands	Kwekwe	Zhombe - 101792 - Mission Clinic	2021-03-15	122	2021CC00119	1988-01-10	33	Married		3	18	3	Nil	No	Sometimes	None	0	0	0	0	0	1	0		New	Positive	Yes	Negative	4075	Nil	Not available						Nil								258857033	d8487f0e-f185-497b-84e5-40165892fa53
2022-02-07 20:58:03	2022-02-09 11:25:01	2022-02-07	Midlands	Kwekwe	Zhombe - 101792 - Mission Clinic	2021-03-15	138	07050C2021CC00135	1977-03-07	44	Married		7	16	4	Condoms	No	Always	Other(specify)	0	0	0	0	0	0	1	Codoms	New	Positive	Yes	Negative	4096	Nil	Other (specify)	NA for histology					Nil								258857070	5445ed56-1a04-4a53-8b37-bd67c5ee8596
2022-02-07 21:09:13	2022-02-09 11:25:13	2022-02-07	Midlands	Kwekwe	Zhombe - 101792 - Mission Clinic	2021-03-16	154	07050C2021CC00152	1967-01-05	54	Separated		4	18	1	Nil	No	Never	None	0	0	0	0	0	1	0		New	Positive	Yes	Negative	4116	Nil	Other (specify)	Na for histology					Nil								258857173	1fda5ad4-a41b-4ce2-af95-2ab48555e909
2022-02-07 21:17:19	2022-02-09 11:25:23	2022-02-07	Midlands	Kwekwe	Zhombe - 101792 - Mission Clinic	2021-03-17	170	07050C2021CC00166	1972-04-19	48	Married		4	26	1	Depo	No	Never	Depo-Provera	0	0	1	0	0	0	0		New	Negative		Negative	4134	Nil	Other (specify)	Na for histology					Nil								258857188	220bc7cd-5bca-491c-81b5-afb5b82e5873
2022-02-07 21:22:00	2022-02-09 11:25:33	2022-02-07	Midlands	Kwekwe	Zhombe - 101792 - Mission Clinic	2021-03-19	186	07050C2021CC00182	1981-09-11	39	Married		2	20	1	Nil	Yes	Never	None	0	0	0	0	0	1	0		New	Positive	Yes	Negative	4158	Nil	Other (specify)	Na for histology					Nil								258857196	dcc8757c-4a59-4bcc-9994-b59b77f507f1
2022-02-07 21:27:53	2022-02-09 11:25:47	2022-02-07	Midlands	Kwekwe	Zhombe - 101792 - Mission Clinic	2021-03-22	202	07050C2021CC00197	1979-04-15	41	Married		7	18	1	Control pills	No	Never	Pill	1	0	0	0	0	0	0		New	Positive	Yes	Negative	4211	Nil	Other (specify)	Na for histology					Nil								258857207	14335a64-6251-4f38-a9b1-7baa6bf43a9c
2022-02-07 21:32:57	2022-02-09 11:28:15	2022-02-07	Midlands	Kwekwe	Zhombe - 101792 - Mission Clinic	2021-03-23	218	2021CC00213	1992-06-01	28	Married		3	19	1	Nil	No	Sometimes	None	0	0	0	0	0	1	0		New	Positive	Yes	Negative	4237	Nil	Other (specify)	Na for histology					Nil								258857225	795eb531-0d8c-41eb-89fe-e8821cf5e9e9
2022-02-07 21:38:39	2022-02-09 11:28:29	2022-02-07	Midlands	Kwekwe	Zhombe - 101792 - Mission Clinic	2021-03-23	234	07050C2021CC00229	1995-10-16	25	Married		2	15	1	Condoms	No	Always	Other(specify)	0	0	0	0	0	0	1	Condoms	New	Positive	Yes	Negative	4255	Nil	Other (specify)	Na for histology					Nil								258857248	a9923296-b99d-4f34-9eb1-3330ce9488b1
2022-02-08 06:03:35	2022-02-09 11:28:43	2022-02-08	Midlands	Kwekwe	Zhombe - 101792 - Mission Clinic	2021-03-24	250	07050C2021CC00244	1991-05-26	29	Married		1	19	2	Condoms	No	Always	Pill	1	0	0	0	0	0	0		New	Positive	Yes	Negative	4280	Nil	Other (specify)	Na for histology					Nil								258857266	a316c4df-fe16-4a37-9eca-51658b8bbb10
2022-02-08 06:08:15	2022-02-09 11:28:57	2022-02-08	Midlands	Kwekwe	Zhombe - 101792 - Mission Clinic	2021-03-29	266	07050OC 2021CC00259	1997-06-15	23	Married		2	20	2	Depo	No	Never	Depo-Provera	0	0	1	0	0	0	0		New	Negative		Negative	4305	Vaginal discharge	Other (specify)	Na for histology					Antibiotics were given for discharge								258857290	9c9b28f8-f8fc-45e9-9953-de52afe8a1d8
2022-02-08 19:12:15	2022-02-09 11:29:09	2022-02-08	Midlands	Kwekwe	Zhombe - 101792 - Mission Clinic	2021-03-30	282	07050C2021CC00275	1995-06-07	25	Married		3	16	2	Jadelle	Yes	No	Inplant	0	1	0	0	0	0	0		New	Negative		Negative	4334	Nil	Other (specify)	Na					Nil								258857301	c21e8fdf-ca66-4442-ad81-cedecfe1b2b5
2022-02-08 19:16:06	2022-02-09 11:29:23	2022-02-08	Midlands	Kwekwe	Zhombe - 101792 - Mission Clinic	2021-04-06	298	07050C2021CC00291	1975-04-04	46	Married		6	16	2	Nil	No	Never	None	0	0	0	0	0	1	0		New	Positive	Yes	Negative	4351	Nil	Other (specify)	Na					Nil								258857318	210f835e-ad5a-48db-b10d-81320c6500a5
2022-02-08 19:21:52	2022-02-09 11:29:40	2022-02-08	Midlands	Kwekwe	Zhombe - 101792 - Mission Clinic	2021-04-07	314	0705OC2021CC00306	1979-02-05	42	Married		5	13	2	Nil	No	Sometimes	None	0	0	0	0	0	1	0		New	Positive	Yes	Negative	4373	Nil	Other (specify)	Na					Nil								258857351	72cb8974-c443-4dbd-9b94-ae8e48e93369
2022-02-08 19:28:36	2022-02-09 11:30:15	2022-02-08	Midlands	Kwekwe	Zhombe - 101792 - Mission Clinic	2021-04-12	330	07050C2021CC00322	1987-04-18	33	Single		1	18	2	Nil	No	Never	None	0	0	0	0	0	1	0		New	Positive	Yes	Negative	4394	Nil	Other (specify)	Na					Nil								258857396	62da366a-1334-4fe4-926a-72a1efaa0b66
2022-02-08 19:34:00	2022-02-09 11:30:31	2022-02-08	Midlands	Kwekwe	Zhombe - 101792 - Mission Clinic	2021-04-13	346	0705OC2021CC00338	1979-12-24	41	Married		5	18	1	Condoms	No	Always	Other(specify)	0	0	0	0	0	0	1	Condoms	New	Negative		Negative	4414	Nil	Other (specify)	Na					Nil								258857484	862e951f-3ff8-40e2-aca8-f2da3eebb4d9
2022-02-08 19:38:11	2022-02-09 11:30:48	2022-02-08	Midlands	Kwekwe	Zhombe - 101792 - Mission Clinic	2021-04-14	362	07050C2021CC00354	1974-03-29	47	Married		6	23	1	Condoms	No	Always	Other(specify)	0	0	0	0	0	0	1	Condoms	New	Positive	Yes	Negative	4434	Cervicitis	Other (specify)	Na					Antibiotics were prescribed for cervicitis								258857566	c5fdbe96-e121-404a-965c-727e790f4eb1
2022-02-08 19:54:37	2022-02-09 11:31:06	2022-02-08	Midlands	Kwekwe	Zhombe - 101792 - Mission Clinic	2021-04-26	378	07050C2021CC00310	1984-05-12	36	Married		3	17	1	Jadelle	No	Sometimes	Inplant	0	1	0	0	0	0	0		New	Positive	Yes	Negative	4540	Nil	Other (specify)	Na					Nil								258857617	7405f431-a81c-4578-b165-154424966642
2022-02-08 19:59:17	2022-02-09 11:31:34	2022-02-08	Midlands	Kwekwe	Zhombe - 101792 - Mission Clinic	2021-04-27	394	07050C2021CC00326	1985-05-07	35	Separated		1	18	1	Condoms	No	Always	Other(specify)	0	0	0	0	0	0	1	Condoms	New	Positive	Yes	Negative	4556	Nil	Other (specify)	Na					Nil								258857728	6acb6d4e-d936-4b88-91f7-45aa6bd0353c
2022-02-08 20:04:42	2022-02-09 11:32:10	2022-02-08	Midlands	Kwekwe	Zhombe - 101792 - Mission Clinic	2021-05-03	410	07050C2021CC00341	1980-05-29	40	Married		4	18	1	Depo	No	Never	Depo-Provera	0	0	1	0	0	0	0		New	Negative		Negative	4007	Nil	Other (specify)	Na					Nil								258857770	6ffacecf-fdb7-4e23-9649-ad3f044b70a8
2022-02-08 20:08:14	2022-02-09 11:32:31	2022-02-08	Midlands	Kwekwe	Zhombe - 101792 - Mission Clinic	2021-05-10	426	07050C2021CC00357	1984-02-02	37	Married		6	28	3	Jadelle	No	Sometimes	Inplant	0	1	0	0	0	0	0		New	Positive	Yes	Negative	4637	Nil	Other (specify)	Na					Nil								258857950	9c1e1db9-193f-4e8f-b68f-276f9b423bd2
2022-02-08 20:17:00	2022-02-09 11:32:49	2022-02-08	Midlands	Kwekwe	Zhombe - 101792 - Mission Clinic	2021-05-17	442	07050C2021CCOO372	1995-12-24	25	Married		2	19	5	Condoms	No	Always	Other(specify)	0	0	0	0	0	0	1	Condoms	New	Positive	Yes	Negative	4661	Nil	Other (specify)	Na					Nil								258858176	a52dbc0a-6c9e-45c4-b775-9e63ff1f9aae
2022-02-08 20:21:31	2022-02-09 11:33:09	2022-02-08	Midlands	Kwekwe	Zhombe - 101792 - Mission Clinic	2021-05-31	458	07050C2021CC00388	1989-03-13	32	Separated		3	15	4	Condoms	No	Always	Other(specify)	0	0	0	0	0	0	1	Condoms	New	Positive	Yes	Positive	4713	Nil	Not available		Thermocoagulation		2021-05-31	2021-11-30	Nil								258858185	01020234-b508-4338-9bda-4a4e9b91d765
2022-02-07 02:48:19	2022-02-09 11:46:32	2022-02-07	Midlands	Mberengwa	Neta Clinic	2021-03-17	26	Neta00022/21	1985-09-11	35	Married								Pill	1	0	0	0	0	0	0		New	Positive	Yes	Negative	5928/29	Nil	Not available							SD LTSP FP Herbs Yes Herbs No Condoms	1	1	1	1	1	1	258858189	3f2995e1-a91d-4bdc-9dba-cfa6a5c3c0b0
2022-02-08 20:26:24	2022-02-09 11:33:28	2022-02-08	Midlands	Kwekwe	Zhombe - 101792 - Mission Clinic	2021-06-07	474	07050C2021CC00404	1975-06-01	46	Married		1	21	2	Condoms	No	Always	None	0	0	0	0	0	1	0		New	Positive	Yes	Negative	4812	Nil	Other (specify)	Na					Nil								258858193	a8b806d6-a06f-436e-b6b9-3e30c01082f1
2022-02-08 20:39:48	2022-02-09 11:33:47	2022-02-08	Midlands	Kwekwe	Zhombe - 101792 - Mission Clinic	2021-06-09	490	07050C2021CC00420	1957-05-11	64	Widow		5	18	1	Nil	No	Never	None	0	0	0	0	0	1	0		New	Positive	Yes	Negative	4873	Nil	Other (specify)	Na					Nil								258858202	ee6411ba-0f3a-4239-93a7-c66895780bc8
2022-02-08 20:44:30	2022-02-09 11:34:05	2022-02-08	Midlands	Kwekwe	Zhombe - 101792 - Mission Clinic	2021-06-15	506	07050C2021CC00437	1980-11-07	40	Married		4	19	1	Secure	No	Never	Pill	1	0	0	0	0	0	0		New	Negative		Negative	4931	Nil	Other (specify)	Na					Ectopy noted								258858210	42776c2e-ba95-406f-a4f0-0a684c370498
2022-02-08 20:48:48	2022-02-09 11:34:21	2022-02-08	Midlands	Kwekwe	Zhombe - 101792 - Mission Clinic	2021-06-21	522	07050C2021CC00453	1999-07-04	21	Married		1	16	3	Nil	No	Never	None	0	0	0	0	0	1	0		New	Positive	Yes	Negative	4995	Vaginal discharge	Other (specify)	Na					Antibiotics were prescribed for discharge								258858215	76474d07-8d57-4d7e-9626-2067fa9f1c74
2022-02-08 20:59:21	2022-02-09 11:34:41	2022-02-08	Midlands	Kwekwe	Zhombe - 101792 - Mission Clinic	2021-06-28	538	07050C2021CC00497	1974-06-11	47	Widow		7	18	2	Nil	No	Never	None	0	0	0	0	0	1	0		New	Negative		Negative	5081	Nil	Other (specify)	Na					Nil								258858221	c414ab7c-6259-40d1-bf1c-094b53ba6010
2022-02-09 02:08:06	2022-02-09 11:34:56	2022-02-09	Midlands	Kwekwe	Zhombe - 101792 - Mission Clinic	2021-06-30	554	07050C2021CC00513	1972-05-27	49	Married		7	17	2	Condoms	No	Always	Other(specify)	0	0	0	0	0	0	1	Condoms	New	Positive	Yes	Negative	5117		Other (specify)	Na					Nil								258858227	24cf1567-9f8d-4df0-93c2-e9901607ce6d
2022-02-09 02:12:31	2022-02-09 11:37:17	2022-02-09	Midlands	Kwekwe	Zhombe - 101792 - Mission Clinic	2021-07-06	570	07050C2021CC00529	1999-10-19	21	Married		2	18	1	Secure	No	Never	Pill	1	0	0	0	0	0	0		New	Positive	Yes	Negative	5286		Other (specify)	Na					Nil								258858235	24be3ea7-dec5-4985-80ff-789a1ccf3ead
2022-02-09 02:17:06	2022-02-09 11:37:39	2022-02-09	Midlands	Kwekwe	Zhombe - 101792 - Mission Clinic	2021-07-12	586	07050C2021CC00545	1980-03-28	41	Married		5	13	30	Jadelle	Yes	Never	Inplant	0	1	0	0	0	0	0		New	Positive	Yes	Negative	5218	Nil	Other (specify)	Na					Nil								258858240	323bd3d2-f900-4ca7-9cf1-cf7af149d439
2022-02-09 02:21:10	2022-02-09 11:38:46	2022-02-09	Midlands	Kwekwe	Zhombe - 101792 - Mission Clinic	2021-07-15	602	07050C2021CC00561	1972-04-24	49	Married		5	17	3	Control pills	No	Sometimes	Pill	1	0	0	0	0	0	0		New	Positive	Yes	Negative	5254	Nil	Other (specify)	Na					Nil								258858244	d80ddd83-0a50-4fdc-ae4f-db121aae37d2
2022-02-09 02:26:09	2022-02-09 11:36:06	2022-02-09	Midlands	Kwekwe	Zhombe - 101792 - Mission Clinic	2021-07-26	618	07050C2021CC00577	1980-11-28	40	Married		1	18	3	Depo	No	Always	Depo-Provera	0	0	1	0	0	0	0		New	Positive	Yes	Negative	5343		Other (specify)	Na					Nil								258858251	5e3677d1-a781-4707-8e93-4de0fbf24686
2022-02-09 02:29:09	2022-02-09 11:39:46	2022-02-09	Midlands	Kwekwe	Zhombe - 101792 - Mission Clinic	2021-07-29	634	07050C2021CC00593	1985-08-06	35	Married		1	17	2	Control pills	No	Always	Pill	1	0	0	0	0	0	0		New	Positive	Yes	Negative	5978	Nil	Other (specify)	Na					Nil								258858260	9622abe9-9f53-4c50-b99a-c2973039b858
2022-02-09 02:34:20	2022-02-09 11:36:39	2022-02-09	Midlands	Kwekwe	Zhombe - 101792 - Mission Clinic	2021-08-11	650	07050C2021CC00608	1992-07-16	29	Married		2	21	1	Control pills	No	Never	Pill	1	0	0	0	0	0	0		New	Negative		Negative	5552	Nil	Other (specify)	Na					Nil								258858269	a4c7d6ef-8592-4b04-a972-34db971ff5ef
2022-02-09 02:39:04	2022-02-09 11:40:26	2022-02-09	Midlands	Kwekwe	Zhombe - 101792 - Mission Clinic	2021-08-17	666	07050C2021CC00624	1991-06-19	30	Married		3	17	1	Control pills	No	Always	Pill	1	0	0	0	0	0	0		New	Positive	Yes	Negative	5548	Nil	Other (specify)	Na					Nil								258858279	c5b9914d-73ba-4772-8f56-4c14c99cb47d
2022-02-09 02:44:18	2022-02-09 11:41:01	2022-02-09	Midlands	Kwekwe	Zhombe - 101792 - Mission Clinic	2021-08-24	682	07050C2021CC00639B	1996-05-05	25	Married		3	17	1	Control	No	Sometimes	Pill	1	0	0	0	0	0	0		New	Positive	Yes	Negative	5620	Nil	Other (specify)	Na					Nil								258858284	7041117f-168f-43bf-9c91-1711f781f00f
2022-02-09 02:48:13	2022-02-09 11:41:29	2022-02-09	Midlands	Kwekwe	Zhombe - 101792 - Mission Clinic	2021-08-31	698	07050C2021CC00655	1993-07-02	28	Married		4	15	2	Control	Yes	Never	Pill	1	0	0	0	0	0	0		New	Negative		Negative	5712	Nil	Other (specify)	Na					Nil								258858291	171d6a66-5d0f-4115-ba30-d086d89c9610
2022-02-09 02:52:19	2022-02-09 11:42:20	2022-02-09	Midlands	Kwekwe	Zhombe - 101792 - Mission Clinic	2021-09-07	714	2021CC00041	1984-02-20	37	Married		3	19	2	Depo	No	Never	Depo-Provera	0	0	1	0	0	0	0		Post Treatment	Positive	Yes	Negative	5752	Nil	Other (specify)	Na					Nil								258858298	2a282539-4f88-463f-b25c-c33fef56d173
2022-02-09 02:55:18	2022-02-09 11:42:42	2022-02-09	Midlands	Kwekwe	Zhombe - 101792 - Mission Clinic	2021-09-14	730	07050C2021CC00153	1982-10-10	38	Married		3	17	2	Nil	No	Sometimes	None	0	0	0	0	0	1	0		Repeat	Positive	Yes	Negative	5776	Nil	Other (specify)	Na					Nil								258858306	d7132f82-1cc6-438b-b5a3-f4b6f511830e
2022-02-09 02:59:12	2022-02-09 11:43:06	2022-02-09	Midlands	Kwekwe	Zhombe - 101792 - Mission Clinic	2021-09-17	746	07050C2021CC00695	1977-10-01	43	Married		5	23	1	Control pills	No	Sometimes	Pill	1	0	0	0	0	0	0		New	Negative		Negative	5567	Big ectopy	Other (specify)	Na					Nil								258858313	cdf2ac2d-5a4f-4fce-a500-542e251dfc8b
2022-02-09 03:02:56	2022-02-09 11:43:29	2022-02-09	Midlands	Kwekwe	Zhombe - 101792 - Mission Clinic	2021-09-27	762	07050C2022CC00709	1989-08-29	32	Married		5	18	1	Control pills	No	Never	Pill	1	0	0	0	0	0	0		New	Positive	Yes	Negative	6010	Nil	Other (specify)	Na					Nil								258858317	f139b875-e1ba-45ed-a844-199d17fd77a7
2022-02-07 03:03:32	2022-02-09 11:49:40	2022-02-07	Midlands	Mberengwa	Neta Clinic	2021-03-17	42	Neta00038/21	1976-06-02	44	Married								Depo-Provera	0	0	1	0	0	0	0		New	Positive	No	Negative	5973/74		Not available							SD LTSP FP Herbs Yes Herbs No Condoms	1	1	1	1	1	1	258860220	8832c154-5147-4172-a9aa-a2df25a1e831
2022-02-07 20:46:31	2022-02-09 11:51:48	2022-02-07	Midlands	Mberengwa	Neta Clinic	2021-03-17	58	Neta00054/21	1990-11-08	30	Single								Depo-Provera	0	0	1	0	0	0	0		New	Positive	Yes	Negative	6012/13		Not available							Herbs No	0	0	0	0	1	0	258861432	a8aca810-90a3-4c88-abb0-5f1d91483bcb
2022-02-07 06:03:33	2022-02-09 12:02:49	2022-02-07	Midlands	Gokwe South	Cheziya - 100162 - Clinic	2021-03-15	474	2021CC07081300312	1986-05-18	34	Married								Depo-Provera	0	0	1	0	0	0	0		Repeat	Positive	Yes	Positive	1025, 1026	Nil	Not available		Thermocoagulation		2021-03-15	2021-09-22	Post treatment done	Herbs No Condoms	0	0	0	0	1	1	258867997	5ff42fac-0037-42bb-9cb1-171dca31a2cb
2022-02-07 21:08:58	2022-02-09 12:02:44	2022-02-07	Midlands	Mberengwa	Neta Clinic	2021-04-28	3	Neta00069/21	1972-03-15	49	Married								None	0	0	0	0	0	1	0		New	Positive	Yes	Negative	0236		Not available							Herbs Yes	0	0	0	1	0	0	258868005	b2743f84-4320-4690-90cd-60658b5303cf
2022-02-07 21:16:53	2022-02-09 12:06:01	2022-02-07	Midlands	Mberengwa	Neta Clinic	2021-04-28	19	Neta00084/21	1995-03-01	26	Single								Depo-Provera	0	0	1	0	0	0	0		New	Positive	Yes	Negative	0284		Not available							Herbs No	0	0	0	0	1	0	258870044	64070e34-073b-49f8-88b4-d01c2fbc9343
2022-02-09 09:47:32	2022-02-09 09:50:33	2022-02-09	Manicaland	Buhera	Garamwera - 100489 - Clinic	2021-03-04	8	010118 2021cc 00057	1976-09-29	44	Single		2	17	2	COC	No	Sometimes	Pill	1	0	0	0	0	0	0		Repeat	Positive	Yes	Negative	4212-4216	Nil	Not available						Well								258872837	7e9f328a-e74b-4a9e-bcf0-7777a6a497ba
2022-02-09 09:50:59	2022-02-09 09:54:25	2022-02-09	Manicaland	Buhera	Garamwera - 100489 - Clinic	2021-03-04	3202124	0101182021cc 00070	1975-07-06	45	Widow		3	18	2	COC	No	Never	Pill	1	0	0	0	0	0	0		Repeat	Positive	Yes	Negative	4274- 4278	Nil	Not available						Well								258872850	fb3c10f4-cd72-40cf-95e1-85462d553227
2022-02-09 09:54:47	2022-02-09 09:57:37	2022-02-09	Manicaland	Buhera	Garamwera - 100489 - Clinic	2021-05-26	5202109	0101182021cc 00084	1989-04-29	32	Divorced		3	18	3	COC	No	Always	Pill	1	0	0	0	0	0	0		New	Positive	Yes	Negative	7651- 7655	Nil	Not available						Well								258872864	0d0d01ff-cb51-4bc3-9c53-ab60988b8bc8
2022-02-09 09:57:59	2022-02-09 10:00:40	2022-02-09	Manicaland	Buhera	Garamwera - 100489 - Clinic	2021-05-26	5202125	0101182021cc 00100	1995-03-09	26	Married		2	17	1	COC	No	Never	Pill	1	0	0	0	0	0	0		New	Positive	Yes	Negative	7696- 7697	Nilw	Not available						Well								258872873	425963af-a819-4f56-86f2-9da7ff7c35a6
2022-02-09 10:00:53	2022-02-09 10:03:22	2022-02-09	Manicaland	Buhera	Garamwera - 100489 - Clinic	2021-07-08	7202115	010118 2021cc 00115	1978-04-10	43	Married		6	19	2	Depo	Yes	Sometimes	Depo-Provera	0	0	1	0	0	0	0		New	Positive	Yes	Negative	9621 - 9622	Nil	Not available						Well								258872884	67ef4a3d-2ea4-477f-94f4-7b850d2b2f32
2022-02-09 10:03:44	2022-02-09 10:06:10	2022-02-09	Manicaland	Buhera	Garamwera - 100489 - Clinic	2021-07-08	7202131	0101182021cc 00130	1986-02-27	35	Married		3	25	2	Depo	No	Always	Depo-Provera	0	0	1	0	0	0	0		New	Positive	Yes	Negative	9665-9667	Nil	Not available						Well								258872897	153c507d-5e82-4659-bdb3-57eaa8ffe742
2022-02-09 10:06:47	2022-02-09 10:09:16	2022-02-09	Manicaland	Buhera	Garamwera - 100489 - Clinic	2021-08-17	8202115	0101182021cc 00144	1996-03-15	25	Married		1	20	2	Depo	No	Never	Depo-Provera	0	0	1	0	0	0	0		New	Positive	Yes	Negative	0256- 0258	Nil	Not available						Well								258872914	9c55e110-51a1-47eb-8763-0de0218ef7bd
2022-02-09 10:09:28	2022-02-09 10:11:22	2022-02-09	Manicaland	Buhera	Garamwera - 100489 - Clinic	2022-01-20	1202206	0101182022cc 00004	1982-12-18	39	Married		6	16	1	COC	No	Never	Pill	1	0	0	0	0	0	0		New	Negative		Negative	4908-4910	Nil	Not available						Well								258872931	adac9bab-f2c8-43fe-b073-77270b03230f
2022-02-09 10:11:45	2022-02-09 10:14:33	2022-02-09	Manicaland	Buhera	Gombe - 100515 - Clinic	2021-02-23	2202121	0101332021cc 00021	1992-06-04	28	Married		2	10	1	COC	No	Never	Pill	1	0	0	0	0	0	0		New	Negative		Negative	3671-3679	Nil	Not available						Well								258872942	b2ba2f5b-8d7d-4d09-8d7b-8b41bff284d6
2022-02-09 10:14:51	2022-02-09 10:18:08	2022-02-09	Manicaland	Buhera	Gombe - 100515 - Clinic	2021-05-28	5202115	0101332021cc 00034	1976-08-10	44	Married		5	17	5	COC	No	Always	Pill	1	0	0	0	0	0	0		New	Positive	Yes	Negative	7802-7803	Nil	Not available						Well								258872953	1606851d-dafb-4a2a-ad6c-45b79df214ae
2022-02-09 10:18:23	2022-02-09 10:20:49	2022-02-09	Manicaland	Buhera	Gombe - 100515 - Clinic	2021-05-28	5202131	010133 2021cc 00050	1972-03-10	49	Married		2	21	1	Depo	No	Always	Depo-Provera	0	0	1	0	0	0	0		New	Positive	Yes	Negative	7843 - 7844	Nil	Not available						Well								258872962	3ac524cd-3385-40b9-b5df-1ca52ac34a7b
2022-02-09 10:21:03	2022-02-09 10:23:29	2022-02-09	Manicaland	Buhera	Gombe - 100515 - Clinic	2021-07-06	7202106	010133 2021cc 00064	1973-01-02	48	Married		4	18	2	COC	No	Never	Pill	1	0	0	0	0	0	0		New	Positive	Yes	Negative	9454 - 9457	Nil	Not available						Well								258872971	1f48144f-071f-4db5-9c44-2226303c097a
2022-02-09 10:23:42	2022-02-09 10:27:41	2022-02-09	Manicaland	Buhera	Gombe - 100515 - Clinic	2021-07-06	7202122	0101332021cc 00079	1972-11-04	48	Married		3	20	1	COC	No	Never	Pill	1	0	0	0	0	0	0		New	Positive	Yes	Negative	9497-9499	Nil	Not available						Well								258872981	b5ef30c0-19c2-4b73-acec-4a88335ed5d5
2022-02-09 10:28:37	2022-02-09 10:31:22	2022-02-09	Manicaland	Buhera	Chapwanya - 100136 - Clinic	2021-08-19	8202101	1164/17	1972-03-17	49	Widow		3	17	2	COC	No	Never	Pill	1	0	0	0	0	0	0		Repeat	Positive	Yes	Negative	0368 - 0370	Nil	Not available						Well								258872990	51f0812a-ce53-4bb2-b82b-30370cfc086a
2022-02-09 10:31:36	2022-02-09 10:33:55	2022-02-09	Manicaland	Buhera	Chapwanya - 100136 - Clinic	2021-08-19	8202117	010128 2021cc 00074	1975-06-26	46	Widow		4	18	2	Depo	No	Never	Depo-Provera	0	0	1	0	0	0	0		New	Positive	Yes	Negative	0420 -0421	Nil	Not available						Well								258873009	3b63a70a-3aab-4e87-906b-31d71394ae58
2022-02-09 10:34:16	2022-02-09 10:38:03	2022-02-09	Manicaland	Buhera	Chapwanya - 100136 - Clinic	2021-11-18	11202105	0995/ 18	1983-01-12	38	Married		4	16	2	COC	Yes	Sometimes	Pill	1	0	0	0	0	0	0		Repeat	Positive	Yes	Negative	2833- 2829	Nil	Not available						Well								258873023	91ab4d02-c2f4-48c9-9f96-00487ad1661b
2022-02-09 10:38:07	2022-02-09 10:41:01	2022-02-09	Manicaland	Buhera	Chapwanya - 100136 - Clinic	2021-11-18	11202121	010128 2021cc 00099	1967-01-02	54	Widow		7	24	2	Nil	Yes	Never	None	0	0	0	0	0	1	0		New	Positive	Yes	Negative	2888- 2891	Nil	Not available						Well								258873029	7c31b7ff-3e7f-4d2b-b0eb-64554a32a373
2022-02-09 10:42:16	2022-02-09 10:48:39	2022-02-09	Manicaland	Buhera	Mombeyarara - 101032 - Rural Health Centre	2021-04-15	4202103	209/20	1982-07-12	38	Married		5	16	1	Depo	No	Always	Depo-Provera	0	0	1	0	0	0	0		Repeat	Positive	Yes	Negative	5914-5920	Nil	Not available						Well								258873050	a88481a5-775d-44ce-b5b7-da91e94337af
2022-02-09 10:48:42	2022-02-09 10:52:29	2022-02-09	Manicaland	Buhera	Mombeyarara - 101032 - Rural Health Centre	2021-05-27	5202109	010104 2021cc 00043	1981-03-12	40	Married		3	18	1	COC	No	Always	Pill	1	0	0	0	0	0	0		New	Positive	Yes	Negative	7724 - 7730	Nil	Not available						Well								258873067	cc932fda-ff2f-4b8e-8bb6-cd5de06161d7
2022-02-09 10:52:32	2022-02-09 10:55:28	2022-02-09	Manicaland	Buhera	Mombeyarara - 101032 - Rural Health Centre	2021-07-16	7202105	394/ 19	1975-10-25	45	Married		5	20	1	Depo	Yes	Never	Depo-Provera	0	0	1	0	0	0	0		New	Positive	Yes	Negative	9898- 9901	Nil	Not available						Well								258873093	04e7c94b-3697-41ff-81ff-390262ccbd1e
2022-02-07 21:21:10	2022-02-09 12:14:11	2022-02-07	Midlands	Mberengwa	Neta Clinic	2021-05-31	6	Neta00099/21	1987-02-09	34	Married								Depo-Provera	0	0	1	0	0	0	0		New	Positive	Yes	Negative	9896		Not available							Herbs No	0	0	0	0	1	0	258874128	68c1c478-9fa1-440d-8d5b-fd43607d5c0b
2022-02-09 12:13:17	2022-02-09 12:16:20	2022-02-09	Midlands	Gokwe South	Cheziya - 100162 - Clinic	2021-03-30	32021474	2021CC07081300476	1984-02-18	37	Separated		5	18	2	Pill	No	Always	Pill	1	0	0	0	0	0	0		New	Positive	Yes	Negative	1312	Nil	Not available						Nil								258874952	2fc1b445-0510-4680-8be1-2b9af3c8a223
2022-02-07 21:24:12	2022-02-09 12:17:14	2022-02-07	Midlands	Mberengwa	Neta Clinic	2021-06-28	15	019/20	1991-02-09	30	Married								Depo-Provera	0	0	1	0	0	0	0		Repeat	Positive	Yes	Negative	0583		Not available							Herbs Yes	0	0	0	1	0	0	258875461	d7fb7080-72db-4c75-b28f-ff8ebdc88ae0
2022-02-07 21:26:27	2022-02-09 12:20:12	2022-02-07	Midlands	Mberengwa	Neta Clinic	2021-07-19	5	Neta00117/21	1976-02-09	45	Married								Inplant	0	1	0	0	0	0	0		New	Positive	Yes	Negative	1473		Not available							Herbs Yes	0	0	0	1	0	0	258876957	741cc86c-a339-457c-9114-04446bd3c8b6
2022-02-09 12:17:13	2022-02-09 12:20:31	2022-02-09	Midlands	Gokwe South	Cheziya - 100162 - Clinic	2021-04-01	42021491	2021CC07081300490	1995-02-05	26	Married		2	20	3	Depo	No	Sometimes	Depo-Provera	0	0	1	0	0	0	0		New	Positive	Yes	Negative	1336	Nil	Not available						Nil								258877067	4d0f4b56-2827-466a-85bf-c19d99871e37
2022-02-07 21:28:26	2022-02-09 12:22:23	2022-02-07	Midlands	Mberengwa	Neta Clinic	2021-08-26	8	Neta00125/21	1972-02-09	49	Married								Pill	1	0	0	0	0	0	0		New	Positive	Yes	Negative	1993		Not available							Herbs No	0	0	0	0	1	0	258878136	3faf30ae-a459-4ab6-9164-3fed8925e306
2022-02-09 12:21:20	2022-02-09 12:24:35	2022-02-09	Midlands	Gokwe South	Cheziya - 100162 - Clinic	2021-04-07	42021506	2021CC07081300507	1975-04-01	46	Married		7	17	2	Pill	No	Never	Pill	1	0	0	0	0	0	0		New	Positive	Yes	Negative	1358	Nil	Not available						Nil								258879134	928051d8-7362-4833-86a9-cb88b630c968
2022-02-07 22:04:28	2022-02-09 12:29:42	2022-02-07	Midlands	Mberengwa	Chaza - 101873 - Clinic	2021-02-25	42	Chaza00041/21	1975-02-09	46	Single								Pill	1	0	0	0	0	0	0		New	Positive	Yes	Negative	7540		Not available							Herbs No	0	0	0	0	1	0	258883153	404ac7e7-6366-484d-9c29-41a522dcc54f
2022-02-09 12:00:31	2022-02-09 12:31:36	2022-02-09	Manicaland	Mutare	Mutare - 101165 - Provincial Hospital	2020-08-04	1	13236	1957-02-24	63	Separated		3	20	1	Nil	No	No	Pill	1	0	0	0	0	0	0		New	Negative		Negative	8339	Nil	Other (specify)	Not applicable													258884607	f96f7c79-d69f-44c9-9fe7-523af447cf20
2022-02-09 11:40:36	2022-02-09 11:46:21	2022-02-09	Midlands	Kwekwe	Nyoni - 101387 - Rural Health Centre	2021-06-08	6202106	2021CC00019	1974-06-07	47	Married		2	21	2	Ni	No	No	None	0	0	0	0	0	1	0		New	Positive	Yes	Negative	2135		Not available														258892771	afa50a0e-daf4-40b5-a6a7-d0ea769251a9
2022-02-08 20:05:46	2022-02-09 12:42:22	2022-02-08	Midlands	Mberengwa	Mberengwa -101874 - District Hospital	2020-11-05	41	3880	2001-02-09	19	Married								Pill	1	0	0	0	0	0	0		New	Negative		Negative	3593		Not available							Herbs No	0	0	0	0	1	0	258892800	4ff82baa-0fa0-495a-b638-36ee82d85488
2022-02-09 11:47:29	2022-02-09 12:06:31	2022-02-09	Midlands	Kwekwe	Nyoni - 101387 - Rural Health Centre	2021-06-22	22202122	2021CC00034	1980-01-15	41	Married		4	16	2	Nil	No	Sometimes	None	0	0	0	0	0	1	0		New	Positive	Yes	Negative	7845		Not available														258893333	db9eaa33-fea8-415c-867e-26186afe01f5
2022-02-09 12:07:20	2022-02-09 12:12:08	2022-02-09	Midlands	Kwekwe	Silobela - 101590 - District Hospital	2021-07-06	7202104	2020CC00504	1970-02-09	51	Married		5	18	3	Control	Yes	Never	Pill	1	0	0	0	0	0	0		Repeat	Positive	Yes	Negative	8024		Not available														258893695	e0967320-c111-46e3-a003-0e89997dc856
2022-02-09 12:12:55	2022-02-09 12:16:54	2022-02-09	Midlands	Kwekwe	Silobela - 101590 - District Hospital	2021-08-11	8202112	2021CC00059	1992-05-26	29	Married		1	20	1	Jadelle	No	Never	Inplant	0	1	0	0	0	0	0		New	Negative		Negative	6171		Not available														258893855	41016e45-dff9-425b-81cc-be0baa57559f
2022-02-09 12:17:47	2022-02-09 12:25:50	2022-02-09	Midlands	Kwekwe	Silobela - 101590 - District Hospital	2021-08-08	8202128	45	1976-09-11	44	Married		6	21	1	Depo	Yes	Sometimes	Depo-Provera	0	0	1	0	0	0	0		New	Positive	Yes	Negative	6278		Not available														258894069	ee166159-88ce-4f2c-8591-5c1e7e657a13
2022-02-09 12:26:25	2022-02-09 12:40:33	2022-02-09	Midlands	Kwekwe	Kwekwe - 100754 - District Hospital	2021-09-22	9202110	2021CC00091	1978-11-02	42	Married		2	17	1	Depo	No	Never	Depo-Provera	0	0	1	0	0	0	0		New	Positive	Yes	Negative	8652		Not available														258894135	a1d9d982-7b9c-4703-b172-262267bcf824
2022-02-09 12:25:38	2022-02-09 12:32:38	2022-02-09	Midlands	Gokwe South	Cheziya - 100162 - Clinic	2021-04-12	42021522	2020CC07081302310	1995-11-13	25	Single		2	19	2	Implant	No	Always	Inplant	0	1	0	0	0	0	0		Repeat	Positive	Yes	Negative	1391	Nil	Not available						Large ectopy								258899387	0b156dfc-ac73-46e8-8441-f726e1b9fcdf
2022-02-09 12:34:19	2022-02-09 12:52:30	2022-02-09	Midlands	Gokwe South	Cheziya - 100162 - Clinic	2021-04-13	42021	2020CC07081300932	1993-02-16	28	Single		0	16	2	Nil	No	Always	None	0	0	0	0	0	1	0		Repeat	Positive	Yes	Negative	1413	Nil	Not available						Nil								258899398	1f439af6-89f2-4f6c-9a0d-ed7871bc671b
2022-02-07 22:00:07	2022-02-09 12:55:46	2022-02-07	Midlands	Mberengwa	Chaza - 101873 - Clinic	2021-02-08	8	Chaza00008/21	1976-02-09	44	Married								Pill	1	0	0	0	0	0	0		New	Positive	Yes	Negative	6831		Not available							Herbs No	0	0	0	0	1	0	258901381	b5b18fdc-ef50-413d-996c-41d17bc0e178
2022-02-09 12:53:23	2022-02-09 12:56:18	2022-02-09	Midlands	Gokwe South	Cheziya - 100162 - Clinic	2021-04-14	42021534	2021CC07081300550	1992-10-29	28	Single		3	18	5	Norplant	No	Always	Inplant	0	1	0	0	0	0	0		New	Positive	Yes	Negative	1437	Nil	Not available						Nil								258901594	bc85eafb-2b7d-48ef-b44c-584dcbcb54dd
2022-02-07 22:02:36	2022-02-09 12:57:20	2022-02-07	Midlands	Mberengwa	Chaza - 101873 - Clinic	2021-02-08	24	Chaza00024/21	1981-02-09	39	Married								Depo-Provera	0	0	1	0	0	0	0		New	Positive	Yes	Negative	6886		Not available							Herbs No	0	0	0	0	1	0	258901871	cb7989a2-28f9-4eee-a051-998e65758666
2022-02-08 20:08:17	2022-02-09 12:59:58	2022-02-08	Midlands	Mberengwa	Mberengwa -101874 - District Hospital	2020-11-10	57	3895	2003-02-09	17	Married								Pill	1	0	0	0	0	0	0		New	Negative		Negative	3725		Not available							Herbs No	0	0	0	0	1	0	258903410	cc62e900-0995-42d4-86e9-1a1f4c5200a9
2022-02-08 20:10:05	2022-02-09 13:01:42	2022-02-08	Midlands	Mberengwa	Mberengwa -101874 - District Hospital	2020-11-11	73	3941	2001-02-09	19	Married								Pill	1	0	0	0	0	0	0		New	Negative		Negative	3757		Not available							Herbs No	0	0	0	0	1	0	258904503	90febd3c-1b75-47cd-aac3-aed346d2649c
2022-02-08 20:11:48	2022-02-09 13:03:21	2022-02-08	Midlands	Mberengwa	Mberengwa -101874 - District Hospital	2020-11-12	89	3973	1992-02-09	28	Single								Pill	1	0	0	0	0	0	0		New	Negative		Negative	3790		Not available							Herbs No	0	0	0	0	1	0	258905364	247feed5-9974-481b-a158-f568a311c562
2022-02-08 20:13:51	2022-02-09 13:05:39	2022-02-08	Midlands	Mberengwa	Mberengwa -101874 - District Hospital	2020-11-16	105	3987	1973-02-09	47	Single								Inplant	0	1	0	0	0	0	0		New	Positive	Yes	Negative	3815		Not available							Herbs No	0	0	0	0	1	0	258906629	02915366-cb0d-4a93-9128-d8269c2b40d5
2022-02-09 12:56:58	2022-02-09 13:00:01	2022-02-09	Midlands	Gokwe South	Cheziya - 100162 - Clinic	2021-04-20	42021570	2021CC07081300565	1961-01-01	60	Widow		6	19	1	Nil	No	Abstaining	None	0	0	0	0	0	1	0		New	Positive	Yes	Negative		Nil	Not available						Nil								258908000	81f7dd0f-bd44-48c8-9e2b-55508771f578
2022-02-09 13:00:25	2022-02-09 13:03:56	2022-02-09	Midlands	Gokwe South	Cheziya - 100162 - Clinic	2021-04-20	42021586	2021CC07081300580	1996-07-07	24	Single		1	20	1	Depo	No	Sometimes	Depo-Provera	0	0	1	0	0	0	0		New	Positive	Yes	Negative	1498	Nil	Not available						Nil								258908009	c4689624-4309-489d-ae0a-277dcf7e651d
2022-02-09 13:04:14	2022-02-09 13:07:26	2022-02-09	Midlands	Gokwe South	Cheziya - 100162 - Clinic	2021-04-22	42021602	2021CC07081300595	1966-02-03	55	Married		6	19	1	Pill	Yes	Always	Pill	1	0	0	0	0	0	0		New	Positive	Yes	Negative	1529	Nil	Not available						Nil								258908016	45230645-ffa1-4e7a-9df5-95fce10452a6
2022-02-08 20:16:07	2022-02-09 13:11:23	2022-02-08	Midlands	Mberengwa	Mberengwa -101874 - District Hospital	2020-11-17	121	4000	1994-02-09	26	Single								None	0	0	0	0	0	1	0		New	Positive	Yes	Negative	3855		Not available							Herbs No	0	0	0	0	1	0	258910068	1959cb8c-9b0f-4737-8d35-4051c99e6e21
2022-02-08 20:17:56	2022-02-09 13:12:45	2022-02-08	Midlands	Mberengwa	Mberengwa -101874 - District Hospital	2020-11-19	137	1103/19	1991-02-09	29	Married								Inplant	0	1	0	0	0	0	0		New	Positive	Yes	Negative	3904		Not available							Herbs No	0	0	0	0	1	0	258910674	64fa95c9-20ba-41b5-9a3a-873f2c0193da
2022-02-08 20:19:37	2022-02-09 13:15:03	2022-02-08	Midlands	Mberengwa	Mberengwa -101874 - District Hospital	2020-11-20	153	4026	1987-02-09	33	Single								Pill	1	0	0	0	0	0	0		New	Negative		Negative	3944		Not available							Herbs Yes	0	0	0	1	0	0	258911614	8eccc1a0-edd7-4032-be0a-af5c3033f091
2022-02-09 13:08:35	2022-02-09 13:11:48	2022-02-09	Midlands	Gokwe South	Cheziya - 100162 - Clinic	2021-04-23	42021619	2020CC07081300922	1985-02-03	36	Married		5	18	1	Pill	No	Sometimes	Pill	1	0	0	0	0	0	0		Repeat	Positive	Yes	Negative	1552	Nil	Not available						Nil								258911712	0cc2ece1-4ce2-4b01-b976-1fb2d25a5266
2022-02-09 13:12:25	2022-02-09 13:15:13	2022-02-09	Midlands	Gokwe South	Cheziya - 100162 - Clinic	2021-04-27	42021634	2021CC07081300621	1980-03-21	41	Married		3	16	7	Pill	Yes	Sometimes	Pill	1	0	0	0	0	0	0		New	Positive	Yes	Negative	1572	Nil	Not available						Nil								258911716	75a115d5-7a34-4e12-a765-e83972455512
2022-02-08 20:21:01	2022-02-09 13:22:16	2022-02-08	Midlands	Mberengwa	Mberengwa -101874 - District Hospital	2020-11-23	169	4042	1989-02-09	31	Married								Depo-Provera	0	0	1	0	0	0	0		New	Positive	Yes	Negative	3983		Not available							Herbs No	0	0	0	0	1	0	258915369	db69eef7-d387-436c-80ce-d0f7121ceef9
2022-02-09 06:04:41	2022-02-09 13:24:10	2022-02-09	Midlands	Mberengwa	Mberengwa -101874 - District Hospital	2020-11-24	185	4057	1996-02-09	24	Single								None	0	0	0	0	0	1	0		New	Negative		Negative	4014		Not available							Herbs No	0	0	0	0	1	0	258916504	e868a1d3-9b9d-48d7-83e1-2fab2ea9be12
2022-02-09 13:16:12	2022-02-09 13:19:09	2022-02-09	Midlands	Gokwe South	Cheziya - 100162 - Clinic	2021-04-29	42021650	2021CC070813663	1959-02-28	62	Widow		8	17	2	Pill	No	Never	Pill	1	0	0	0	0	0	0		New	Negative		Negative	1595	Nil	Not available						Nil								258916837	ee600aa0-4410-4bcf-aab0-9889ba733fd8
2022-02-09 13:19:44	2022-02-09 13:24:44	2022-02-09	Midlands	Gokwe South	Cheziya - 100162 - Clinic	2021-05-05	42021666	2021CC07081300648	1981-01-04	40	Married		6	17	1	Pill	No	Sometimes	Pill	1	0	0	0	0	0	0		New	Positive	Yes	Negative	1620	Nil	Not available						Nil								258916843	9f82d35e-ca23-4a72-824f-5f36502330d4
2022-02-09 06:09:33	2022-02-09 13:25:50	2022-02-09	Midlands	Mberengwa	Mberengwa -101874 - District Hospital	2020-11-25	201	4070	1982-02-09	38	Single								Pill	1	0	0	0	0	0	0		New	Positive	Yes	Negative	4052		Not available							Herbs No	0	0	0	0	1	0	258917252	eb10ef9b-257a-43d0-bbae-c0053d832929
2022-02-09 06:12:20	2022-02-09 13:28:47	2022-02-09	Midlands	Mberengwa	Mberengwa -101874 - District Hospital	2020-11-30	217	4085	1992-02-09	28	Single								Inplant	0	1	0	0	0	0	0		New	Negative		Negative	4092		Not available							Herbs No	0	0	0	0	1	0	258918485	93566e24-3606-4641-b816-0df5543c58de
2022-02-09 13:25:41	2022-02-09 13:29:29	2022-02-09	Midlands	Gokwe South	Cheziya - 100162 - Clinic	2021-05-11	42021682	2021CC07081300661	1993-07-06	27	Married		3	19	1	Pill	Yes	Sometimes 0708132017	Pill	1	0	0	0	0	0	0		New	Positive	Yes	Negative	1645	Nil	Not available						Nil								258918722	2fdd87cf-1027-48db-af10-69148e5f5b2a
2022-02-09 06:13:38	2022-02-09 13:30:19	2022-02-09	Midlands	Mberengwa	Mberengwa -101874 - District Hospital	2020-12-01	5	4101	1989-02-09	31	Married								Pill	1	0	0	0	0	0	0		New	Positive	Yes	Negative	4125		Not available							Herbs Yes	0	0	0	1	0	0	258919126	5d2c539d-0ecc-45eb-8440-7a5fac251f63
2022-02-09 13:29:57	2022-02-09 13:33:26	2022-02-09	Midlands	Gokwe South	Cheziya - 100162 - Clinic	2021-05-17	42021698	2021CC07081300677	1994-10-27	26	Married		3	15	1	Implant	No	Sometimes	Inplant	0	1	0	0	0	0	0		New	Positive	Yes	Negative		Nil	Not available														258920829	a795dff5-d0e2-457e-8661-faa6d82cdd52
2022-02-09 13:34:06	2022-02-09 13:41:38	2022-02-09	Midlands	Gokwe South	Cheziya - 100162 - Clinic	2021-05-21	52021714	2021CC07081300692	1954-01-01	67	Widow		8	18	7	Nil	Yes	Abstaining	None	0	0	0	0	0	1	0		New	Positive	Yes	Negative	1698	Nil	Not available						Nil								258925196	1b623500-1679-485c-acfa-350c1fbc7ea4
2022-02-09 13:43:29	2022-02-09 13:46:18	2022-02-09	Midlands	Gokwe South	Cheziya - 100162 - Clinic	2021-06-01	42021734	2021CC07081300705	1970-02-02	51	Widow		5	16	2	Pill	No	Abstaining	Pill	1	0	0	0	0	0	0		New	Positive	Yes	Negative	1807	Nil	Not available						Nil								258927532	be44a645-2682-4f16-91a9-e7be08c54957
2022-02-09 13:46:54	2022-02-09 13:49:38	2022-02-09	Midlands	Gokwe South	Cheziya - 100162 - Clinic	2021-06-07	62021750	2021CC07081300720	1992-08-04	28	Married		4	18	1	Pill	No	Sometimes	Pill	1	0	0	0	0	0	0		New	Positive	Yes	Negative	1829	Nil	Not available						Nil								258931108	a31713a3-476b-43f1-812d-41fbbedb1480
2022-02-09 13:50:05	2022-02-09 13:52:57	2022-02-09	Midlands	Gokwe South	Cheziya - 100162 - Clinic	2021-06-08	62021766	2021CC07081300732	2001-07-06	19	Married		2	18	2	Depo	No	Never	Depo-Provera	0	0	1	0	0	0	0		New	Positive	Yes	Negative	1846	Nil	Not available						Nil								258931115	b1147c59-f1a6-4707-8e82-7443e4d2e800
2022-02-09 06:15:38	2022-02-09 13:54:51	2022-02-09	Midlands	Mberengwa	Mberengwa -101874 - District Hospital	2020-12-02	21	4116	1987-02-09	33	Married								Pill	1	0	0	0	0	0	0		New	Negative		Negative	4162		Not available							Herbs No	0	0	0	0	1	0	258931958	fcc54d71-c674-42a4-b15c-59e44fad5793
2022-02-09 06:31:18	2022-02-09 13:57:01	2022-02-09	Midlands	Mberengwa	Mberengwa -101874 - District Hospital	2020-12-03	37	4131	1994-02-09	26	Married								Pill	1	0	0	0	0	0	0		New	Negative		Negative	4203		Not available							Herbs No	0	0	0	0	1	0	258932706	4d5663c6-7b93-4323-a486-9c6d8a49e798
2022-02-09 13:53:29	2022-02-09 14:01:36	2022-02-09	Midlands	Gokwe South	Cheziya - 100162 - Clinic	2021-06-14	62021782	2021CC07081300745	1993-07-11	27	Married		1	18	1	Depo	Yes	Sometimes	Depo-Provera	0	0	1	0	0	0	0		New	Negative		Positive	1950	Nil	Not available		Thermocoagulation		2021-06-14	2021-07-26	Client is currently pregnant. EDD in July 2022. To come for post treatment review @6 weeks PNC (?Aug 22)								258934638	de4b137c-1fc7-4e74-a50c-a81e602146d1
2022-02-09 06:33:18	2022-02-09 13:58:28	2022-02-09	Midlands	Mberengwa	Mberengwa -101874 - District Hospital	2020-12-04	53	4145	1991-02-09	29	Single								Pill	1	0	0	0	0	0	0		New	Positive	Yes	Negative	4235		Not available							Herbs No	0	0	0	0	1	0	258934942	17236338-82a8-4c72-9021-8d4792566a01
2022-02-09 06:35:05	2022-02-09 14:02:49	2022-02-09	Midlands	Mberengwa	Mberengwa -101874 - District Hospital	2020-12-07	69	4161	1963-02-09	57	Single								Pill	1	0	0	0	0	0	0		New	Positive	Yes	Negative	4279		Not available							Herbs Yes	0	0	0	1	0	0	258934946	aec84b5a-a896-4d85-b8d1-442657967223
2022-02-09 06:36:58	2022-02-09 14:05:00	2022-02-09	Midlands	Mberengwa	Mberengwa -101874 - District Hospital	2020-12-09	85	4175	1994-02-09	26	Married								Depo-Provera	0	0	1	0	0	0	0		New	Positive	Yes	Negative	4339/40	Cervicitis and strawberry lesions	Not available						Antibiotics prescribed	Herbs No	0	0	0	0	1	0	258935647	658d7765-3715-455c-9099-efeb6f336145
2022-02-09 14:02:01	2022-02-09 14:05:06	2022-02-09	Midlands	Gokwe South	Cheziya - 100162 - Clinic	2021-06-18	62021798	2021CC07081300760	1949-12-16	71	Widow		14	17	1	Nil	Yes	Never	None	0	0	0	0	0	1	0		New	Positive	Yes	Negative	1975	Nil	Not available						Atrophy								258935698	1f7d7042-594c-44ac-a89a-a3a963e7eadd
2022-02-09 06:40:01	2022-02-09 14:07:43	2022-02-09	Midlands	Mberengwa	Mberengwa -101874 - District Hospital	2020-12-11	101	4191	1988-02-09	32	Married								Pill	1	0	0	0	0	0	0		New	Negative		Negative	4392		Not available							Herbs No	0	0	0	0	1	0	258936794	2b235ed7-8148-4db3-a896-a6b2343ed297
2022-02-09 14:05:36	2022-02-09 14:07:46	2022-02-09	Midlands	Gokwe South	Cheziya - 100162 - Clinic	2021-06-22	62021814	2021CC07081300773	1988-02-04	33	Married		5	15	3	Pill	Yes	Never	Pill	1	0	0	0	0	0	0		New	Positive	Yes	Negative	2002		Not available						Nil								258937993	22d3531d-4571-4785-b2e7-3876ecaa5d47
2022-02-09 14:08:20	2022-02-09 14:10:25	2022-02-09	Midlands	Gokwe South	Chitave - 100291 - Clinic	2021-06-29	62021831	2021CC07081300789	1990-06-14	31	Married		1	20	2	Pill	No	Sometimes	Pill	1	0	0	0	0	0	0		New	Negative		Negative	2031	Nil	Not available						Nil								258937997	0e86d5a5-08e3-4530-89e3-e781f5b41caa
2022-02-09 12:44:58	2022-02-09 13:39:27	2022-02-09	Midlands	Kwekwe	Exchange - 100457 - Clinic	2021-03-18	3202108	2021CC0008	1952-10-17	68	Widow		1	18	1	Nil	Yes	Never	None	0	0	0	0	0	1	0		Repeat	Negative		Negative	2024		Not available														258938670	5e6ced62-fcb8-4110-8ce2-54f07ba27a03
2022-02-09 13:40:02	2022-02-09 13:44:45	2022-02-09	Midlands	Kwekwe	Exchange - 100457 - Clinic	2021-03-18	3202124	2021CC00023	1968-07-21	52	Widow		2	21	2	Control	No	Sometimes	Pill	1	0	0	0	0	0	0		New	Positive	Yes	Negative	4468		Not available														258938681	996b3d1f-c8bb-4a9e-995a-4f4778391202
2022-02-09 13:46:03	2022-02-09 13:51:02	2022-02-09	Midlands	Kwekwe	Exchange - 100457 - Clinic	2021-06-10	6202107	2021CC00039	1981-03-04	40	Married		3	17	3	Control	Yes	Never	Pill	1	0	0	0	0	0	0		New	Positive	Yes	Negative	5769		Not available														258938693	6e2a0eae-2459-4746-94cc-8f7ff8b4c2cd
2022-02-09 13:51:43	2022-02-09 13:56:38	2022-02-09	Midlands	Kwekwe	Exchange - 100457 - Clinic	2021-06-10	6202123	2021CC00055	1983-12-27	37	Married		4	19	1	Jadelle	No	Never	Inplant	0	1	0	0	0	0	0		New	Positive	Yes	Negative	5707		Not available														258938705	7f9df4d8-0f2e-4eb3-8233-5940bf8275ac
2022-02-09 13:57:21	2022-02-09 14:12:00	2022-02-09	Midlands	Kwekwe	Exchange - 100457 - Clinic	2021-07-22	7202105	2021CC00071	1970-06-11	51	Widow		4	18	2	Secure	No	Sometimes	Pill	1	0	0	0	0	0	0		New	Positive	Yes	Negative	6039		Not available														258938714	0ecdce00-cd3a-4abb-aa6e-5eefd7defad6
2022-02-09 06:41:51	2022-02-09 14:13:58	2022-02-09	Midlands	Mberengwa	Mberengwa -101874 - District Hospital	2020-12-15	114	5002	1997-02-09	23	Married								Pill	1	0	0	0	0	0	0		New	Negative		Negative	4429/30		Not available							Herbs No	0	0	0	0	1	0	258939329	dbcbf861-ba65-4694-8f6c-6f2a20911ba8
2022-02-09 06:43:49	2022-02-09 14:15:42	2022-02-09	Midlands	Mberengwa	Mberengwa -101874 - District Hospital	2020-12-17	135	1404/19	1976-02-09	44	Married								None	0	0	0	0	0	1	0		Repeat	Positive	Yes	Negative	4465/67		Not available						Once treated with cryotherapy	Herbs No	0	0	0	0	1	0	258940154	eab6ee69-29d0-4346-a176-b5d245ac8982
2022-02-09 06:46:25	2022-02-09 14:16:59	2022-02-09	Midlands	Mberengwa	Mberengwa -101874 - District Hospital	2020-12-21	151	5031	1998-02-09	22	Married								Pill	1	0	0	0	0	0	0		New	Negative		Negative	4511		Not available							Herbs No	0	0	0	0	1	0	258940633	8e58cc30-e807-49ce-a8f6-faf9a2197d0a
2022-02-09 14:11:06	2022-02-09 14:15:06	2022-02-09	Midlands	Gokwe South	Cheziya - 100162 - Clinic	2021-07-05	72021847	2020CC07081300949	1978-08-08	42	Married		5	20	2	Nil	No	Sometimes	None	0	0	0	0	0	1	0		Repeat	Positive	Yes	Negative	6428 and 6429	Nil	Not available						Partner for PITC, he is part of key population , he is a miner								258940971	caeb23c4-06f2-435b-acc0-0f9047791f70
2022-02-09 14:15:14	2022-02-09 14:17:45	2022-02-09	Midlands	Gokwe South	Cheziya - 100162 - Clinic	2021-07-20	72021863	2021CC070813000817	1997-10-06	23	Married		2	18	1	Depo	No	Sometimes	Depo-Provera	0	0	1	0	0	0	0		New	Negative		Negative	2205	Nil	Not available						Nil								258940977	fd2abd22-9269-480c-b95b-193514722e51
2022-02-09 06:48:01	2022-02-09 14:18:14	2022-02-09	Midlands	Mberengwa	Mberengwa -101874 - District Hospital	2020-12-23	164	5043	1941-02-09	79	Married								None	0	0	0	0	0	1	0		New	Positive	Yes	Negative	4545		Not available							Herbs Yes	0	0	0	1	0	0	258941130	30086496-77eb-4c96-89d5-e2a078b7ad3f
2022-02-09 06:49:57	2022-02-09 14:22:08	2022-02-09	Midlands	Mberengwa	Mberengwa -101874 - District Hospital	2020-12-29	183	825/20	1995-02-09	25	Married								Pill	1	0	0	0	0	0	0		Repeat	Positive	Yes	Negative	4603		Not available							Herbs No	0	0	0	0	1	0	258942566	991390b0-86fa-4a59-b3f8-7fc5b94de479
2022-02-09 06:52:17	2022-02-09 14:23:51	2022-02-09	Midlands	Mberengwa	Mberengwa -101874 - District Hospital	2021-01-04	2	00002	1986-02-09	34	Married								Pill	1	0	0	0	0	0	0		New	Positive	Yes	Negative	4641		Not available							Herbs No	0	0	0	0	1	0	258943280	85144ab7-e541-432c-961c-87b5051b9a5d
2022-02-09 06:53:48	2022-02-09 14:27:18	2022-02-09	Midlands	Mberengwa	Mberengwa -101874 - District Hospital	2021-01-04	18	00018	1989-02-09	31	Married								Depo-Provera	0	0	1	0	0	0	0		New	Positive	Yes	Negative	4675		Not available							Herbs No	0	0	0	0	1	0	258944819	50a0766f-1072-4c17-bbd0-d7a3d86eece1
2022-02-09 06:55:36	2022-02-09 14:31:30	2022-02-09	Midlands	Mberengwa	Mberengwa -101874 - District Hospital	2021-01-05	34	00031	2000-02-09	20	Single								Pill	1	0	0	0	0	0	0		New	Negative		Negative	4690/91		Not available							Herbs No	0	0	0	0	1	0	258946680	f7f5e7a4-b3f7-40e8-a68f-68d2d193f61b
2022-02-09 08:41:07	2022-02-09 09:02:16	2022-02-09	Manicaland	Mutasa	Old Mutare - 101397 - Mission Hospital	2020-12-04	1	221	1987-03-23	33	Single		2	18	2	Depo provera	No	Always	Depo-Provera	0	0	1	0	0	0	0		New	Positive	Yes	Negative	129	None	Not available						None								258948759	a708fcf8-8308-40ec-8f34-b2c59ef88a36
2022-02-09 09:02:23	2022-02-09 09:05:33	2022-02-09	Manicaland	Mutasa	Old Mutare - 101397 - Mission Hospital	2020-12-07	18	238	1993-06-24	27	Separated		2	21	1	COC	No	No	Pill	1	0	0	0	0	0	0		New	Positive	Yes	Negative	169	None	Not available						None								258948765	ee38e36a-64b8-4e52-8bd4-d39f45937e78
2022-02-09 09:06:11	2022-02-09 09:08:37	2022-02-09	Manicaland	Mutasa	Old Mutare - 101397 - Mission Hospital	2020-12-10	34	255	1980-04-06	40	Married		5	19	4	COC	No	No	Pill	1	0	0	0	0	0	0		New	Positive	Yes	Negative	207	None	Not available						None								258948767	c524550a-dbd2-4ee8-a55d-0a13d331f65b
2022-02-09 09:08:59	2022-02-09 09:11:40	2022-02-09	Manicaland	Mutasa	Old Mutare - 101397 - Mission Hospital	2020-12-15	51	272	1974-10-10	46	Widow		4	15	3	COC	No	Sometimes	Pill	1	0	0	0	0	0	0		Repeat	Positive	Yes	Negative	237	None	Not available						None								258948772	48cc77d6-f067-4fcc-9615-5932f1efac06
2022-02-09 09:12:00	2022-02-09 09:14:12	2022-02-09	Manicaland	Mutasa	Old Mutare - 101397 - Mission Hospital	2020-12-17	68	289	1974-11-06	46	Married		0	18	10	Nil	No	No	None	0	0	0	0	0	1	0		New	Positive	Yes	Negative	277	None	Not available						None								258948776	6f8b85e9-f729-4431-aacc-5730a4ecc7d7
2022-02-09 09:16:20	2022-02-09 09:18:57	2022-02-09	Manicaland	Mutasa	Old Mutare - 101397 - Mission Hospital	2020-12-23	97	318	1972-10-24	48	Married		2	22	1	COC	No	Always	Pill	1	0	0	0	0	0	0		New	Positive	Yes	Negative		None	Not available						None								258948782	56ab88cd-b1ca-4160-88ce-374509596283
2022-02-09 09:23:07	2022-02-09 09:26:52	2022-02-09	Manicaland	Mutasa	Old Mutare - 101397 - Mission Hospital	2020-12-28	12202007	337	1985-08-05	35	Married		3	18	2	IUCD	No	Always	Intra Uterine Device	0	0	0	1	0	0	0		Repeat	Negative		Negative	385	None	Not available						None								258948784	5367cebf-f5e1-4634-ae1f-5e1da4f1fee8
2022-02-09 09:27:26	2022-02-09 09:30:25	2022-02-09	Manicaland	Mutasa	Old Mutare - 101397 - Mission Hospital	2021-01-04	1202108	354	1985-04-20	35	Married		4	18	2	COC	No	Always	Pill	1	0	0	0	0	0	0		Repeat	Positive	Yes	Negative	438	None	Not available						None								258948789	2f6b7593-e6d7-4cf2-8573-52ae9fe69129
2022-02-09 09:31:05	2022-02-09 09:33:17	2022-02-09	Manicaland	Mutasa	Old Mutare - 101397 - Mission Hospital	2021-01-05	1202109	371	1971-12-26	49	Married		6	19	2	COC	No	No	Pill	1	0	0	0	0	0	0		Repeat	Negative		Negative	481	None	Not available						None								258948794	e72674f7-042b-4d7f-b03c-4700772a6f03
2022-02-09 09:33:39	2022-02-09 09:36:12	2022-02-09	Manicaland	Mutasa	Old Mutare - 101397 - Mission Hospital	2021-01-08	1202110	388	1987-11-23	33	Married		5	19	3	POP	No	Sometimes	Pill	1	0	0	0	0	0	0		New	Positive	Yes	Negative	516	None	Not available						None								258948798	b68767ef-71e0-475f-be5d-f58a68c6003c
2022-02-09 09:36:27	2022-02-09 09:39:07	2022-02-09	Manicaland	Mutasa	Old Mutare - 101397 - Mission Hospital	2021-01-12	1202110	405	1972-05-19	48	Married		2	14	2	Coc	No	No	Pill	1	0	0	0	0	0	0		New	Positive	Yes	Negative	566	None	Not available						None								258948806	4d18b57c-7249-41a9-9bd2-3dc9695c8438
2022-02-09 09:39:39	2022-02-09 09:41:57	2022-02-09	Manicaland	Mutasa	Old Mutare - 101397 - Mission Hospital	2021-02-09	1202111	422	1984-09-07	36	Separated		4	18	4	COC	No	Sometimes	Pill	1	0	0	0	0	0	0		New	Positive	Yes	Negative		602	Not available						Nonr								258948812	eb803c5a-f063-45df-9061-b0dcdd0d508c
2022-02-09 09:42:15	2022-02-09 09:44:49	2022-02-09	Manicaland	Mutasa	Old Mutare - 101397 - Mission Hospital	2021-01-20	1202112	439	1972-05-16	48	Separated		5	21	3	Depi provera	No	No	Depo-Provera	0	0	1	0	0	0	0		New	Positive	Yes	Negative	656	None	Not available						None								258948813	554c8c4a-b610-4886-906b-a886039e3630
2022-02-09 09:45:16	2022-02-09 09:47:54	2022-02-09	Manicaland	Mutasa	Old Mutare - 101397 - Mission Hospital	2021-01-22	1202113	4563	1978-09-29	42	Married		3	14	5	Depo provera	No	Sometimes	Depo-Provera	0	0	1	0	0	0	0		New	Positive	Yes	Negative	702	None	Not available						None								258948818	6ada94ee-5848-4f0d-bf07-dd9864489fe2
2022-02-09 09:48:13	2022-02-09 09:58:25	2022-02-09	Manicaland	Mutasa	Old Mutare - 101397 - Mission Hospital	2021-01-27	1202114	473	1982-06-16	38	Widow		4	14	4	COC	No	Sometimes	Pill	1	0	0	0	0	0	0		New	Positive	No	Negative	738	None	Not available						None								258948820	c3ef82e0-cf92-4eed-8fc5-e2be919fa64d
2022-02-09 09:58:56	2022-02-09 10:01:07	2022-02-09	Manicaland	Mutasa	Old Mutare - 101397 - Mission Hospital	2021-01-29	1202115	494	1995-11-25	25	Married		2	19	2	Pop	No	Always	Pill	1	0	0	0	0	0	0		New	Positive	Yes	Negative	788	None	Not available						None								258948824	26ad536c-b07b-40b8-ae6f-be90d58bba22
2022-02-09 10:01:39	2022-02-09 10:18:33	2022-02-09	Manicaland	Mutasa	Old Mutare - 101397 - Mission Hospital	2021-02-10	2202115	513	1973-07-24	47	Married		4	20	3	COC	No	Always	Pill	1	0	0	0	0	0	0		New	Positive	Yes	Negative	843	None	Not available						None								258948828	a05b1023-398e-4c46-9885-adc7539b5c3d
2022-02-09 10:19:26	2022-02-09 10:22:33	2022-02-09	Manicaland	Mutasa	Old Mutare - 101397 - Mission Hospital	2021-02-16	2202116	540	1981-02-14	40	Married		4	16	2	COC	No	Sometimes	Pill	1	0	0	0	0	0	0		New	Positive	Yes	Positive		923	Not available		Thermocoagulation		2021-02-16	2021-08-30	None								258948830	ea62c959-d975-42b6-9ca0-142f361075ce
2022-02-09 11:11:17	2022-02-09 11:14:18	2022-02-09	Manicaland	Mutasa	Old Mutare - 101397 - Mission Hospital	2021-02-18	2202116	557	1953-11-10	67	Widow		4	14	3	No	No	No	None	0	0	0	0	0	1	0		New	Positive	Yes	Negative		None	Not available						None								258948836	edcc65a3-3c80-46c1-9988-3b415e53c0a0
2022-02-09 11:14:41	2022-02-09 11:17:10	2022-02-09	Manicaland	Mutasa	Old Mutare - 101397 - Mission Hospital	2021-02-23	2202117	574	1981-04-14	39	Married		4	18	2	COC	No	Sometimes	Pill	1	0	0	0	0	0	0		Post Treatment	Positive	Yes	Negative	1021	None	Not available						None								258948838	9f32e7b4-2f24-487c-928d-214d88b8fbea
2022-02-09 11:17:48	2022-02-09 11:20:33	2022-02-09	Manicaland	Mutasa	Old Mutare - 101397 - Mission Hospital	2021-02-25	2202118	591	1971-02-26	49	Single		1	36	1	No	No	No	None	0	0	0	0	0	1	0		New	Positive	Yes	Negative	1068	None	Not available						None								258948839	af2b50ac-51f8-4340-81fa-9d794c827c7e
2022-02-09 11:21:00	2022-02-09 11:23:49	2022-02-09	Manicaland	Mutasa	Old Mutare - 101397 - Mission Hospital	2021-03-01	3202118	607	1972-11-22	48	Divorced		4	19	3	None	No	No	None	0	0	0	0	0	1	0		New	Positive	Yes	Negative	1114	None	Not available						None								258948844	9307e391-0f57-4660-a2e3-7dcd4ae90ae5
2022-02-09 11:24:02	2022-02-09 11:26:07	2022-02-09	Manicaland	Mutasa	Old Mutare - 101397 - Mission Hospital	2021-03-03	3202120	624	1986-06-29	34	Married		4	19	3	Condom	No	Simetimes	None	0	0	0	0	0	1	0		New	Positive	Yes	Negative	1167	None	Not available						None								258948848	3c6f0832-024b-4b66-89ad-1947260425e2
2022-02-09 11:26:23	2022-02-09 11:28:18	2022-02-09	Manicaland	Mutasa	Old Mutare - 101397 - Mission Hospital	2021-03-09	3202120	642	1994-10-25	26	Separated		2	19	3	Nil	No	No	None	0	0	0	0	0	1	0		New	Negative		Negative	1216	None	Not available						None								258948852	fc4a2d5f-8310-4260-b98f-115a8b06ce4d
2022-02-09 11:29:08	2022-02-09 11:31:03	2022-02-09	Manicaland	Mutasa	Old Mutare - 101397 - Mission Hospital	2021-03-11	3202121	659	1982-06-06	38	Married		4	18	2	Coc	No	Always	Pill	1	0	0	0	0	0	0		New	Positive	Yes	Negative	1259	None	Not available						None								258948859	e7dd4144-9ef2-4278-acf8-0fda6aab6783
2022-02-09 11:32:17	2022-02-09 11:34:38	2022-02-09	Manicaland	Mutasa	Old Mutare - 101397 - Mission Hospital	2021-03-25	3202122	719	1973-06-17	47	Married		2	18	2	COC	No	No	Pill	1	0	0	0	0	0	0		Repeat	Positive	Yes	Negative	1398	None	Not available						None								258948864	6394bcd1-d78f-4022-be31-5bbdc62fb2c0
2022-02-09 11:35:19	2022-02-09 11:37:17	2022-02-09	Manicaland	Mutasa	Old Mutare - 101397 - Mission Hospital	2021-04-28	4202123	750	1982-06-10	38	Married		2	16	1	COC	No	Always	Pill	1	0	0	0	0	0	0		New	Negative		Negative	1706	None	Not available						None								258948868	d9bf74e4-ee48-4c52-9617-8ae4e372ff98
2022-02-09 11:37:48	2022-02-09 11:39:54	2022-02-09	Manicaland	Mutasa	Old Mutare - 101397 - Mission Hospital	2021-05-05	5202124	767	1978-06-22	42	Widow		1	19	2	Condom	No	Always	None	0	0	0	0	0	1	0		New	Positive	Yes	Negative	1753	None	Not available						None								258948872	99b863a6-0f8e-4c79-a992-c7f4fdc48186
2022-02-09 11:40:22	2022-02-09 11:42:22	2022-02-09	Manicaland	Mutasa	Old Mutare - 101397 - Mission Hospital	2021-05-14	5202125	790	1976-09-06	44	Widow		4	21	5	COC	No	Always	Pill	1	0	0	0	0	0	0		New	Positive	Yes	Negative	1815	None	Not available						None								258948879	fd5564a6-8abc-4948-b6ed-a24813863c4e
2022-02-09 11:42:56	2022-02-09 11:53:27	2022-02-09	Manicaland	Mutasa	Old Mutare - 101397 - Mission Hospital	2021-05-24	5202126	801	1972-01-14	49	Married		6	22	1	Pop	No	Always	Pill	1	0	0	0	0	0	0		New	Positive	Yes	Negative	1857	None	Not available						None								258948883	81cec1e7-e423-4e62-aade-80353ec90461
2022-02-09 11:53:52	2022-02-09 11:56:04	2022-02-09	Manicaland	Mutasa	Old Mutare - 101397 - Mission Hospital	2021-06-07	6202127	817	1954-10-10	66	Widow		5	21	1	Nil	No	No	None	0	0	0	0	0	1	0		New	Negative		Negative	1906	None	Not available						None								258948886	d7c208c9-34f8-4bd9-b9f8-f17a909731f5
2022-02-09 11:56:23	2022-02-09 11:58:42	2022-02-09	Manicaland	Mutasa	Old Mutare - 101397 - Mission Hospital	2021-06-18	6202127	833	1979-12-19	41	Married		4	16	1	Depo provera	No	No	Depo-Provera	0	0	1	0	0	0	0		Repeat	Positive	Yes	Negative	1953	Nine	Not available						None								258948888	a10e684f-ecbf-4831-80e3-0a8e18f08a06
2022-02-09 11:59:06	2022-02-09 12:01:12	2022-02-09	Manicaland	Mutasa	Old Mutare - 101397 - Mission Hospital	2021-07-05	7202128	850	2000-12-11	20	Married		2	18	1	Depo provera	No	No	Depo-Provera	0	0	1	0	0	0	0		New	Negative		Negative	2032	None	Not available						None								258948894	7cbf044b-39fb-486c-a1d6-fd37cab2dcfc
2022-02-09 12:01:34	2022-02-09 12:04:06	2022-02-09	Manicaland	Mutasa	Old Mutare - 101397 - Mission Hospital	2021-07-16	7202129	866	1978-06-01	43	Married		5	16	3	Coc	No	Sometimes	Pill	1	0	0	0	0	0	0		Repeat	Positive	Yes	Negative	2075	None	Not available						None								258948902	8ce2c5ca-96c0-4811-b2d2-c935de58a8d2
2022-02-09 12:04:26	2022-02-09 12:07:08	2022-02-09	Manicaland	Mutasa	Old Mutare - 101397 - Mission Hospital	2021-07-29	7202130	883	1991-09-09	29	Married		2	19	2	Jadelle	No	No	Inplant	0	1	0	0	0	0	0		Post Treatment	Positive	No	Negative	2123	None	Not available						Visitor forgot OI number								258948906	02844b68-6117-4183-aa58-e48d632a53fa
2022-02-09 12:07:34	2022-02-09 12:12:18	2022-02-09	Manicaland	Mutasa	Old Mutare - 101397 - Mission Hospital	2021-08-17	8202131	900	1980-04-16	41	Widow		2	18	2	Nil	No	Always	None	0	0	0	0	0	1	0		New	Positive	Yes	Positive	2224	HSIL	Pre-cancer High grade		LEEP		2021-11-25	2022-05-27	None								258948916	df37dfe5-3cbe-419f-999a-76b5af82fff7
2022-02-09 12:12:45	2022-02-09 12:16:29	2022-02-09	Manicaland	Mutasa	Old Mutare - 101397 - Mission Hospital	2021-08-26	8202132	929	1990-04-10	31	Married		3	23	1	Pop	No	Sometimes	Pill	1	0	0	0	0	0	0		New	Positive	Yes	Negative	2270	None	Not available						None								258948920	02e1d0ea-b1d4-417b-a034-75f7252e2f30
2022-02-09 12:17:12	2022-02-09 12:23:05	2022-02-09	Manicaland	Mutasa	Old Mutare - 101397 - Mission Hospital	2021-09-08	920233	951	1981-11-28	39	Married		1	30	3	Coc	No	Sometimes	Pill	1	0	0	0	0	0	0		New	Positive	Yes	Negative	2332	None	Not available						None								258948927	81692fcf-8ae7-4812-ad59-dac9031102c9
2022-02-09 14:26:47	2022-02-09 14:30:01	2022-02-09	Manicaland	Mutasa	Old Mutare - 101397 - Mission Hospital	2021-09-22	9202134	969	1979-02-02	42	Separated		6	20	4	Nil	No	No	None	0	0	0	0	0	1	0		New	Negative		Negative			Not available						None								258948935	db092d6a-c3f0-45ea-b8c2-31d6c167d5b8
2022-02-09 14:30:58	2022-02-09 14:35:16	2022-02-09	Manicaland	Mutasa	Old Mutare - 101397 - Mission Hospital	2021-10-18	10202135	986	1973-06-10	48	Married		2	17	2	COC	No	Sometimed	Pill	1	0	0	0	0	0	0		Repeat	Positive	Yes	Negative	2438	None	Not available						None								258948939	2b6efea9-36e5-457c-8401-80ba5d01a4c7
2022-02-09 14:22:55	2022-02-09 14:27:13	2022-02-09	Midlands	Kwekwe	Simana - 101595 - Clinic	2021-02-25	2202105	2021CC00005	1983-02-12	38	Married		3	20	1	Depo	No	Never	Depo-Provera	0	0	1	0	0	0	0		New	Negative		Negative	4007		Not available														258949000	1f27fcf3-9015-4f11-b794-176c87e014a3
2022-02-09 14:28:59	2022-02-09 14:34:37	2022-02-09	Midlands	Kwekwe	Simana - 101595 - Clinic	2021-02-23	3202121	2021CC00021	1971-09-28	49	Widow		2	16	2	Depo	No	Never	Depo-Provera	0	0	1	0	0	0	0		Repeat	Negative		Negative	1293		Not available														258949013	38b76fa3-f4f1-4318-8dd7-603b3290d766
2022-02-09 14:29:15	2022-02-09 14:37:37	2022-02-09	Manicaland	Mutare	Mutare - 101165 - Provincial Hospital	2020-08-13	2	13250	1987-02-13	33	Married		3	19	4	Control	No	Always	Pill	1	0	0	0	0	0	0		New	Negative		Negative	13250	Nil	Other (specify)	N/A													258950149	c3b1fb35-4f9f-4b21-8e90-9ed1d6719fe6
2022-02-09 14:36:43	2022-02-09 14:42:28	2022-02-09	Midlands	Kwekwe	Silobela-Jackson - 101871 - Clinic	2021-03-24	3202115	2021CC00015	1992-02-02	29	Married		3	20	2	Depo	No	Never	Depo-Provera	0	0	1	0	0	0	0		Repeat	Negative		Negative	1374		Not available														258952133	147317d2-43ee-4e93-9350-dd9710acc666
2022-02-09 14:39:56	2022-02-09 14:44:25	2022-02-09	Manicaland	Mutare	Mutare - 101165 - Provincial Hospital	2020-08-21	3	13267	1987-03-14	33	Married		5	17	1	Nil no	No	No	Pill	1	0	0	0	0	0	0		New	Negative		Negative	13267	Nil	Other (specify)	N/A													258953048	51cac9b8-64c3-4b4e-92fd-d649159250be
2022-02-09 14:45:27	2022-02-09 14:48:52	2022-02-09	Manicaland	Mutare	Mutare - 101165 - Provincial Hospital	2020-09-01	4	13282	1981-02-24	39	Married		4	21	2	Control	No	No	Pill	1	0	0	0	0	0	0		New	Negative		Negative	8662	Nil	Other (specify)	N/A													258955008	70beae8f-d4fb-457b-ab89-4d1cff2a28fd
2022-02-09 14:49:50	2022-02-09 14:53:06	2022-02-09	Manicaland	Mutare	Mutare - 101165 - Provincial Hospital	2020-09-04	5	13295	1966-03-16	54	Married		3	20	2	Nil	No	Nil	None	0	0	0	0	0	1	0		New	Negative		Negative	8694	Nil	Other (specify)	N/A					Nil								258957465	b8940579-ad25-4f08-a02d-1f84d1b875b3
2022-02-09 07:29:37	2022-02-09 14:56:16	2022-02-09	Midlands	Mberengwa	Mberengwa -101874 - District Hospital	2021-01-20	114	00093	1980-02-09	40	Married								Tubal ligation	0	0	0	0	1	0	0		New	Positive	Yes	Negative	4914/17		Not available							Herbs No	0	0	0	0	1	0	258959399	f62f0b43-0be6-4740-b9cf-8a76c8452402
2022-02-09 06:57:13	2022-02-09 14:34:30	2022-02-09	Midlands	Mberengwa	Mberengwa -101874 - District Hospital	2021-01-07	50	00844	1972-02-09	48	Married								Depo-Provera	0	0	1	0	0	0	0		Repeat	Positive	Yes	Negative	4735		Not available						Rescreened VIAC negative	Herbs No	0	0	0	0	1	0	258959516	df9fd22a-80d4-47c8-89ba-06a42f4d5c8b
2022-02-09 06:59:47	2022-02-09 14:40:37	2022-02-09	Midlands	Mberengwa	Mberengwa -101874 - District Hospital	2021-01-13	66	00054	2000-02-09	20	Married								Pill	1	0	0	0	0	0	0		New	Positive	Yes	Negative	4780/81		Not available							Herbs Yes	0	0	0	1	0	0	258959583	3b694c8e-a53c-4ddd-9b23-e237734c78ad
2022-02-09 07:00:59	2022-02-09 14:47:18	2022-02-09	Midlands	Mberengwa	Mberengwa -101874 - District Hospital	2021-01-15	82	00067	1993-02-09	27	Married								None	0	0	0	0	0	1	0		New	Negative		Negative	4822		Not available							Herbs No	0	0	0	0	1	0	258959612	2065667b-e40d-4c6b-9b6d-e7394c676002
2022-02-09 14:54:05	2022-02-09 14:59:12	2022-02-09	Manicaland	Mutare	Mutare - 101165 - Provincial Hospital	2020-09-11	6	13310	1980-02-20	40	Married		4	18	2	Nil	No	No	Pill	1	0	0	0	0	0	0		New	Positive	Yes	Negative	8728	Nil	Other (specify)	N/A					Nil								258960633	122210d3-761a-49e4-9350-b67913fb243c
2022-02-09 14:24:27	2022-02-09 14:26:53	2022-02-09	Midlands	Gokwe South	Cheziya - 100162 - Clinic	2021-07-28	72021879	2021CC07081300831	1989-09-17	31	Single		3	16	2	Depo	No	Sometimes	Depo-Provera	0	0	1	0	0	0	0		New	Positive	Yes	Negative	2226 and 2227	Nil	Not available						Nil								258965130	5b810410-9652-463f-906b-3998065a42b1
2022-02-09 14:29:13	2022-02-09 14:33:51	2022-02-09	Midlands	Gokwe South	Cheziya - 100162 - Clinic	2021-08-11	82021895	2021CC07081300847	1977-08-14	43	Widow		3	17	10	Pill	No	Sometimes	Pill	1	0	0	0	0	0	0		New	Positive	Yes	Positive	2245 and 2246	Nil	Not available		Thermocoagulation		2021-08-11	2021-09-22	Post treatment Review due 10/02/2022 mane. Client was followed up								258965168	1525da27-bd50-4cea-80b9-9247dc73f957
2022-02-09 14:33:55	2022-02-09 15:08:50	2022-02-09	Midlands	Gokwe South	Cheziya - 100162 - Clinic	2021-08-16	82021903	2021CC07081300863	1987-12-28	33	Divorced		1	24	3	Nil	No	Never	None	0	0	0	0	0	1	0		New	Positive	Yes	Suspicious Cancer	2266	Nil	Not available		Not treated		2021-08-24		Client awaits punch biopsy, still not ready, psychological counselling is still ongoing								258965268	a86296f0-e6b8-4561-bd58-35e0792f787c
2022-02-09 14:42:40	2022-02-09 14:45:34	2022-02-09	Midlands	Gokwe South	Cheziya - 100162 - Clinic	2021-08-27	82021919	2021CC07081300875	1982-01-17	39	Married		3	15	2	Pill	No	Sometimes	Pill	1	0	0	0	0	0	0		New	Positive	Yes	Negative	2330	Nil	Not available						Nil								258965272	cf02608c-87a4-429d-8756-db6a23d080fb
2022-02-09 14:46:12	2022-02-09 14:48:38	2022-02-09	Midlands	Gokwe South	Cheziya - 100162 - Clinic	2021-09-02	92021935	2021CC07081300891	1985-04-16	36	Separated		1	20	1	Nil	No	Sometimes	None	0	0	0	0	0	1	0		New	Positive	Yes	Negative	2357	Nil	Not available						Nil								258965317	3e9908dc-2246-4e51-a050-6208118ac618
2022-02-09 14:49:01	2022-02-09 14:53:56	2022-02-09	Midlands	Gokwe South	Cheziya - 100162 - Clinic	2021-09-14	92021952	2021CC07081300907	1987-10-26	33	Widow		4	19	2	Pill	No	Sometimes	Pill	1	0	0	0	0	0	0		New	Positive	Yes	Negative	2376	Nil	Not available						OI client from Karoi requesting visitors pack								258965321	919a64cf-a659-49b0-a0ac-e9d2f996a6a6
2022-02-09 14:56:25	2022-02-09 15:02:24	2022-02-09	Midlands	Gokwe South	Cheziya - 100162 - Clinic	2021-09-21	92021967	2021CC07081300920	1973-07-22	48	Widow		4	22	2	Implant	No	Sometimes	Inplant	0	1	0	0	0	0	0		New	Positive	Yes	Negative	2398	Nil	Not available						Nil								258965325	c9bb3ab1-d4fc-41fc-b371-b5548c5aed16
2022-02-09 15:10:56	2022-02-09 15:14:10	2022-02-09	Midlands	Gokwe South	Cheziya - 100162 - Clinic	2021-09-27	92021983	2021CC07081300936	1991-11-01	29	Married		2	18	4	Implant	No	Sometimes	Inplant	0	1	0	0	0	0	0		New	Positive	Yes	Negative	2418	Nil	Not available						OI Visitor from Msita Clinic								258970889	f10396cd-9074-4e76-ac8e-9f0ca27e4136
2022-02-09 15:14:43	2022-02-09 15:22:11	2022-02-09	Midlands	Gokwe South	Cheziya - 100162 - Clinic	2020-10-27	10202082	2020CC07081300979	1970-02-26	50	Widow		3	24	1	Pill	No	Never	Pill	1	0	0	0	0	0	0		New	Positive	Yes	Negative	1285	Nil	Not available						Nil								258970896	216d5dd0-40b1-4ec3-80f7-a45828e14444
2022-02-09 07:32:40	2022-02-09 15:23:56	2022-02-09	Midlands	Mberengwa	Mberengwa -101874 - District Hospital	2021-01-26	146	00121	1980-02-09	40	Single								Inplant	0	1	0	0	0	0	0		New	Positive	Yes	Negative	5005		Not available							Herbs No	0	0	0	0	1	0	258972408	9f83c749-7d3c-457e-bcad-89a485593850
2022-02-09 07:31:14	2022-02-09 15:18:28	2022-02-09	Midlands	Mberengwa	Mberengwa -101874 - District Hospital	2021-01-25	130	00107	1983-02-09	37	Married								Pill	1	0	0	0	0	0	0		New	Positive	Yes	Negative	4952		Not available							Herbs Yes	0	0	0	1	0	0	258972489	a69b9374-2aff-4408-b1f2-a65b9f24c6e2
2022-02-09 07:34:13	2022-02-09 15:27:39	2022-02-09	Midlands	Mberengwa	Mberengwa -101874 - District Hospital	2021-02-05	101	163/2020	1975-02-09	45	Single								Pill	1	0	0	0	0	0	0		New	Positive	Yes	Negative	5057		Not available							Herbs No	0	0	0	0	1	0	258973497	e2ed8b40-2474-4764-a046-f0a0d94697bb
2022-02-09 07:35:50	2022-02-09 15:28:58	2022-02-09	Midlands	Mberengwa	Mberengwa -101874 - District Hospital	2021-02-08	17	00253/20	1983-02-09	37	Married								Pill	1	0	0	0	0	0	0		Repeat	Positive	Yes	Negative	5095		Not available							Herbs No	0	0	0	0	1	0	258974016	f6249024-1c5b-4311-875d-6dc8dc7a11d5
2022-02-09 07:37:59	2022-02-09 15:30:53	2022-02-09	Midlands	Mberengwa	Mberengwa -101874 - District Hospital	2021-02-10	33	00263/19	1975-02-09	46	Married								Depo-Provera	0	0	1	0	0	0	0		Repeat	Positive	Yes	Negative	5151/52		Not available							Herbs Yes	0	0	0	1	0	0	258974912	e2b8511a-7c96-4267-8a67-991d0a73016e
2022-02-09 07:39:29	2022-02-09 15:32:45	2022-02-09	Midlands	Mberengwa	Mberengwa -101874 - District Hospital	2021-02-12	49	2421/20	1983-02-09	38	Married								Depo-Provera	0	0	1	0	0	0	0		Repeat	Positive	Yes	Negative	5209		Not available							Herbs No	0	0	0	0	1	0	258975858	afe42986-f863-4f68-bcff-1af397a22ad9
2022-02-09 07:41:15	2022-02-09 15:34:13	2022-02-09	Midlands	Mberengwa	Mberengwa -101874 - District Hospital	2021-02-15	65	00187	1987-02-09	34	Single								Inplant	0	1	0	0	0	0	0		New	Positive	Yes	Negative	5249		Not available							Herbs No	0	0	0	0	1	0	258976859	a70cd771-75ef-4fb5-913a-f12e5bc26407
2022-02-09 09:04:10	2022-02-09 09:10:33	2022-02-09	Manicaland	Mutare	St. Joseph's - 101632 - T.B Hospital	2020-11-17	4	01966	1971-09-12	49	Married		3	24	1	Pills	No	Yes	Pill	1	0	0	0	0	0	0		New	Positive	Yes	Negative		N/A	Normal														258978121	f2c8bc86-f994-42a2-97df-5d3b3d7f569f
2022-02-09 09:14:27	2022-02-09 13:01:37	2022-02-09	Manicaland	Mutare	St. Joseph's - 101632 - T.B Hospital	2020-11-18	21	01981	1998-10-10	22	Married		1	20	1	Pills	No	Nil	Pill	1	0	0	0	0	0	0		New	Negative		Negative	4446	N/A	Normal														258978138	1001c50e-d441-4358-8268-a7475726ea9d
2022-02-09 09:25:12	2022-02-09 13:07:24	2022-02-09	Manicaland	Mutare	St. Joseph's - 101632 - T.B Hospital	2020-11-19	37	01996	1972-03-02	48	Married		3	20	2	Pills	No	Yes sometimes	Pill	1	0	0	0	0	0	0		Repeat	Positive	Yes	Negative	4470	N/A	Normal														258978154	8fe53bc9-f7f5-44e5-95e8-b6300e7593d3
2022-02-09 10:02:54	2022-02-09 10:39:30	2022-02-09	Manicaland	Mutare	St. Joseph's - 101632 - T.B Hospital	2020-11-24	53	02012	1974-05-17	46	Single		2	19	2	Jadelle	No	Nil	Inplant	0	1	0	0	0	0	0		New	Negative		Negative	4523	N/A	Normal														258978164	b0017091-fbf9-4072-8451-960ec0624b5e
2022-02-09 10:40:24	2022-02-09 10:49:38	2022-02-09	Manicaland	Mutare	St. Joseph's - 101632 - T.B Hospital	2021-11-25	67	02026	1966-10-03	55	Widow		1	16	5	Depo	No	Yes Always	Depo-Provera	0	0	1	0	0	0	0		Repeat	Positive	Yes	Negative	4544	N/A	Normal														258978193	15d332b8-4ed2-4667-a199-a4a9de0b6f16
2022-02-09 11:27:11	2022-02-09 11:34:47	2022-02-09	Manicaland	Mutare	St. Joseph's - 101632 - T.B Hospital	2020-11-27	11202085	02045	1997-02-20	23	Married		1	16	3	Loop	No	Sometimes	Intra Uterine Device	0	0	0	1	0	0	0		New	Negative		Negative	4574		Normal														258978232	b775a9c4-d6e7-4572-98b9-e3676654d837
2022-02-09 11:39:28	2022-02-09 11:44:51	2022-02-09	Manicaland	Mutare	St. Joseph's - 101632 - T.B Hospital	2020-11-18	11202021	01981	1998-10-10	22	Married		1	20	1	Pills n	No	Nil	Pill	1	0	0	0	0	0	0		New	Negative		Negative	4446	N/A	Normal														258978239	008fc56a-1dce-433f-abb6-2037327428b8
2022-02-09 11:45:30	2022-02-09 12:04:31	2022-02-09	Manicaland	Mutare	St. Joseph's - 101632 - T.B Hospital	2020-11-17	11202037	01996	1972-03-02	48	Married		3	20	2	Pills	No	Sometimes	Pill	1	0	0	0	0	0	0		Repeat	Positive	Yes	Negative	4470	N/A	Normal														258978256	280a0fac-3e7e-4a74-ae14-5d9a4da36d1c
2022-02-09 12:05:19	2022-02-09 12:10:48	2022-02-09	Manicaland	Mutare	St. Joseph's - 101632 - T.B Hospital	2020-11-24	11202053	02012	1974-05-17	46	Single		2	19	2	Jadelle	No	Nil	Inplant	0	1	0	0	0	0	0		New	Negative		Negative	4523	N/A	Normal														258978270	4a78a84d-cd94-4476-93aa-97c575236eaa
2022-02-09 12:11:15	2022-02-09 12:19:38	2022-02-09	Manicaland	Mutare	St. Joseph's - 101632 - T.B Hospital	2020-11-25	11202069	02028	1971-07-20	49	Widow		2	26	1	Pills	No	Nil	Pill	1	0	0	0	0	0	0		New	Positive	Yes	Negative	4546	N/A	Normal														258978293	f7d7b19f-952f-4430-b22d-226e358b1b6d
2022-02-09 12:47:04	2022-02-09 12:52:30	2022-02-09	Manicaland	Mutare	St. Joseph's - 101632 - T.B Hospital	2020-12-08	122020101	02060	1980-08-22	40	Married		3	18	2	Pills	No	Nil	Pill	1	0	0	0	0	0	0		Repeat	Positive	Yes	Negative	4579	N/A	Normal														258978326	3ef0a441-4823-4e66-a5ba-10f6eb04c96f
2022-02-09 13:30:10	2022-02-09 13:36:59	2022-02-09	Manicaland	Mutare	St. Joseph's - 101632 - T.B Hospital	2020-12-09	122020117	4605	1972-08-10	48	Widow		2	25	1	Pills	No	Nik	Pill	1	0	0	0	0	0	0		New	Positive	Yes	Negative	4605	N/A	Normal														258978388	154362b5-db55-4f73-855b-86fef2d9f221
2022-02-09 13:47:28	2022-02-09 13:56:10	2022-02-09	Manicaland	Mutare	St. Joseph's - 101632 - T.B Hospital	2020-12-10	122020133	02090	1990-05-06	30	Married		1	24	1	Pills	No	Always	Pill	1	0	0	0	0	0	0		New	Positive	Yes	Negative	4623	N/A	Normal														258978460	849dffd1-d60f-47e5-8684-49a39f9d6f30
2022-02-09 14:06:43	2022-02-09 14:11:57	2022-02-09	Manicaland	Mutare	St. Joseph's - 101632 - T.B Hospital	2020-12-15	122020149	03004	1987-05-25	33	Married		1	17	30	Depo	No	Sometimes	Depo-Provera	0	0	1	0	0	0	0		Repeat	Positive	Yes	Negative	4641		Normal														258978492	7cc6389d-c887-4160-8418-aa7334876e4e
2022-02-09 14:41:29	2022-02-09 14:49:45	2022-02-09	Manicaland	Mutare	St. Joseph's - 101632 - T.B Hospital	2020-12-29	122020165	03022	1971-06-06	49	Widow		4	18	2	Pills	No	Nil	Pill	1	0	0	0	0	0	0		New	Positive	Yes	Negative	4664		Normal														258978509	23cc9c0c-ab38-4390-ab3f-59b570ae685d
2022-02-09 15:01:26	2022-02-09 15:06:48	2022-02-09	Manicaland	Mutare	St. Joseph's - 101632 - T.B Hospital	2020-12-31	122020181	03038	1973-10-19	47	Widow		2	20	2	Depo	No	Nil	Depo-Provera	0	0	1	0	0	0	0		New	Positive	Yes	Negative	4693		Normal														258978539	00ae53ab-a7a1-4b43-ac7f-687d8836d93b
2022-02-09 07:59:33	2022-02-09 15:37:14	2022-02-09	Midlands	Mberengwa	Mberengwa -101874 - District Hospital	2021-02-18	96	00672/20	1990-02-09	31	Single								Pill	1	0	0	0	0	0	0		Repeat	Positive	Yes	Negative	5336/8		Not available							Herbs No	0	0	0	0	1	0	258978548	c56af2c0-a409-4df2-9ddb-3060504d40a7
2022-02-09 15:13:28	2022-02-09 15:20:39	2022-02-09	Manicaland	Mutare	St. Joseph's - 101632 - T.B Hospital	2021-01-06	12021197	03054	1983-12-29	37	Single		3	14	4	Pills	No	Nil	Pill	1	0	0	0	0	0	0		Repeat	Positive	Yes	Negative	4709		Normal														258978551	7aeaf924-7f0b-434d-93bb-c76376cc1741
2022-02-09 14:51:55	2022-02-09 15:17:45	2022-02-09	Midlands	Kwekwe	Mazebe - 100975 - Rural Health Centre	2020-11-11	11202023	2020CC0019	1992-09-27	28	Married		3	18	1	Control	No	No	Pill	1	0	0	0	0	0	0		New	Negative		Negative	6172		Not available														258978587	004f0ef1-b9f7-4775-a3b3-35af22240362
2022-02-09 15:18:29	2022-02-09 15:25:34	2022-02-09	Midlands	Kwekwe	Mazebe - 100975 - Rural Health Centre	2020-11-10	11202039	2020CC00033	1981-05-10	39	Widow		3	17	2	Nil	No	Never	None	0	0	0	0	0	1	0		New	Negative		Negative	6188		Not available														258978660	3881ff7c-ce23-414f-85ff-db0c483e5857
2022-02-09 15:26:51	2022-02-09 15:30:48	2022-02-09	Midlands	Kwekwe	Mazebe - 100975 - Rural Health Centre	2021-03-30	3202113	2021CC00014	1977-12-12	43	Married		15	15	2	Control	No	Never	Pill	1	0	0	0	0	0	0		New	Positive	Yes	Negative	1413		Not available														258978743	d7610ece-7038-424c-a0e7-8107012e499f
2022-02-09 15:30:54	2022-02-09 15:36:42	2022-02-09	Midlands	Kwekwe	Mazebe - 100975 - Rural Health Centre	2021-03-30	3202129	2021CC00029	1983-11-29	37	Widow		3	19	4	Control	No	Never	Pill	1	0	0	0	0	0	0		New	Positive	Yes	Negative	1433		Not available														258978850	d354de4f-4831-4907-a9de-6f07597e86c1
2022-02-09 07:42:35	2022-02-09 15:41:21	2022-02-09	Midlands	Mberengwa	Mberengwa -101874 - District Hospital	2021-02-16	80	00196	1985-02-09	36	Married								Depo-Provera	0	0	1	0	0	0	0		New	Positive	Yes	Negative	36		Not available							Herbs Yes	0	0	0	1	0	0	258980398	af66f930-f46b-4690-9781-c0da6322db71
2022-02-09 08:01:10	2022-02-09 15:45:14	2022-02-09	Midlands	Mberengwa	Mberengwa -101874 - District Hospital	2021-02-22	112	00220	1984-02-09	37	Married								Depo-Provera	0	0	1	0	0	0	0		New	Positive	Yes	Negative	5382/83		Not available							Herbs No	0	0	0	0	1	0	258985392	c9d9c972-37c5-4ad7-b9eb-af9c827603d7
2022-02-09 08:05:47	2022-02-09 15:51:22	2022-02-09	Midlands	Mberengwa	Mberengwa -101874 - District Hospital	2021-02-23	128	00235	1997-02-09	24	Married								Pill	1	0	0	0	0	0	0		New	Negative		Negative	5424		Not available							Herbs No	0	0	0	0	1	0	258985403	135a9e4f-9aca-46c3-9193-684648ea0703
2022-02-09 08:07:34	2022-02-09 15:53:50	2022-02-09	Midlands	Mberengwa	Mberengwa -101874 - District Hospital	2021-02-24	144	00249	1991-02-09	30	Married								Depo-Provera	0	0	1	0	0	0	0		New	Positive	Yes	Negative	5469		Not available							Herbs No	0	0	0	0	1	0	258986016	c9ff7e11-7aed-4c33-b229-a54c91911391
2022-02-09 08:10:14	2022-02-09 16:01:55	2022-02-09	Midlands	Mberengwa	Mberengwa -101874 - District Hospital	2021-03-02	12	00277	1984-02-09	37	Single								Depo-Provera	0	0	1	0	0	0	0		New	Positive	Yes	Negative	5558		Not available							Herbs No	0	0	0	0	1	0	258990239	a329edb7-b9a5-4a13-a159-658b8fd58731
2022-02-09 08:08:48	2022-02-09 15:58:04	2022-02-09	Midlands	Mberengwa	Mberengwa -101874 - District Hospital	2021-02-26	160	00264	1984-02-09	37	Married								Pill	1	0	0	0	0	0	0		New	Positive	Yes	Negative	5514		Not available							Herbs No	0	0	0	0	1	0	258990402	15676b23-34ff-4b85-a0f6-add6d9977fce
2022-02-09 08:14:41	2022-02-09 16:08:31	2022-02-09	Midlands	Mberengwa	Mberengwa -101874 - District Hospital	2021-03-11	60	00308	1991-02-09	30	Married								Pill	1	0	0	0	0	0	0		New	Negative		Negative	5800/01	VDS	Not available						Antibiotics prescribed	Herbs No	0	0	0	0	1	0	258994811	f9ad0c4f-9858-442d-8b97-19736d4ecb4a
2022-02-09 08:16:54	2022-02-09 16:11:28	2022-02-09	Midlands	Mberengwa	Mberengwa -101874 - District Hospital	2021-03-12	76	00318	1992-02-09	29	Married								Intra Uterine Device	0	0	0	1	0	0	0		Repeat	Negative		Negative	5843		Not available							Herbs Yes	0	0	0	1	0	0	258994842	57c04ef5-49e6-449d-aa97-5d8403aa04b8
2022-02-09 08:18:08	2022-02-09 16:12:32	2022-02-09	Midlands	Mberengwa	Mberengwa -101874 - District Hospital	2021-03-16	92	00332	1991-02-09	30	Married								None	0	0	0	0	0	1	0		New	Positive	Yes	Negative	5890/91		Not available							Herbs No	0	0	0	0	1	0	258994849	3bc4b969-f44b-4c01-929b-8d3ab71847db
2022-02-09 08:11:45	2022-02-09 16:05:01	2022-02-09	Midlands	Mberengwa	Mberengwa -101874 - District Hospital	2021-03-03	28	00238/15	1965-02-09	56	Single								Pill	1	0	0	0	0	0	0		Repeat	Positive	Yes	Negative	5604/5		Not available							Herbs No	0	0	0	0	1	0	258994896	acddd721-afc6-4cb1-9ff7-de089fda399c
2022-02-09 08:19:46	2022-02-09 16:14:55	2022-02-09	Midlands	Mberengwa	Mberengwa -101874 - District Hospital	2021-03-19	108	00342	1998-02-09	23	Married								Pill	1	0	0	0	0	0	0		New	Positive	Yes	Negative	6102/04		Not available							Herbs No	0	0	0	0	1	0	258995329	464acbe1-1f3f-4160-aca3-97356293486d
2022-02-09 14:38:59	2022-02-09 15:03:41	2022-02-09	Manicaland	Buhera	Murambinda - 101124 - District Hospital	2020-10-08	2508	00812/18	1975-09-12	45	Married		3	20	3	Nil	No	Nil	None	0	0	0	0	0	1	0		Repeat	Positive	Yes	Negative	2302	Nil	Not available														258997476	f535d12c-a630-4dde-a240-db9046e19bdd
2022-02-09 14:41:18	2022-02-09 15:03:58	2022-02-09	Manicaland	Buhera	Murambinda - 101124 - District Hospital	2020-10-09	2524	01010C2021CC03089	1972-05-15	48	Separated		2	25	2	COC	No	Yes	Pill	1	0	0	0	0	0	0		New	Positive	Yes	Negative	2347	Nil	Not available														258997480	d6c4ca98-b81f-468b-8ade-9750c581041b
2022-02-09 14:43:47	2022-02-09 15:04:13	2022-02-09	Manicaland	Buhera	Murambinda - 101124 - District Hospital	2020-10-10	2540	01146/20	1983-01-05	37	Married		4	18	1	Depo	No	Yes	Depo-Provera	0	0	1	0	0	0	0		Repeat	Positive	Yes	Negative	2398	Nil	Not available														258997481	61b4a33a-906e-46d6-a98d-82afbec128df
2022-02-09 14:45:50	2022-02-09 15:04:36	2022-02-09	Manicaland	Buhera	Murambinda - 101124 - District Hospital	2020-10-11	2556	00814/19	1975-05-14	45	Widow		6	16	1	COC	No	Yes	Pill	1	0	0	0	0	0	0		Repeat	Positive	Yes	Negative	2440	Nil	Not available														258997484	3d4b1a6e-9fdb-4e59-b2eb-54e399da090a
2022-02-09 14:48:02	2022-02-09 15:04:52	2022-02-09	Manicaland	Buhera	Murambinda - 101124 - District Hospital	2020-10-15	2572	00733/19	1973-07-31	47	Widow		1	20	6	Condoms	No	Yes	None	0	0	0	0	0	1	0		Repeat	Positive	Yes	Negative	2481	Nil	Not available														258997489	3065bbdd-7ed0-4652-a382-1e94738bf3f7
2022-02-09 14:51:06	2022-02-09 15:05:07	2022-02-09	Manicaland	Buhera	Murambinda - 101124 - District Hospital	2020-10-16	2588	01010C2021CC04009	1969-07-02	51	Married		4	20	1	COC	No	No	Pill	1	0	0	0	0	0	0		New	Negative		Negative	2526	Nil	Not available														258997490	16b7b8c8-4317-470a-b7b9-125824e5af1f
2022-02-09 15:00:32	2022-02-09 15:05:37	2022-02-09	Manicaland	Buhera	Murambinda - 101124 - District Hospital	2020-11-03	2604	01092/20	1960-07-04	60	Widow		5	17	1	Secure	No	No	Pill	1	0	0	0	0	0	0		Repeat	Positive	Yes	Negative	9164	Nil	Not available														258997494	b4599fd9-51fd-4568-aade-c88015b79c25
2022-02-09 15:05:53	2022-02-09 15:07:50	2022-02-09	Manicaland	Buhera	Murambinda - 101124 - District Hospital	2020-11-04	2620	01107/20	1965-11-26	54	Married		3	16	2	COC	No	Yes	Pill	1	0	0	0	0	0	0		Repeat	Positive	Yes	Negative	9207	Nil	Not available														258997500	4df2b531-d4db-432c-b691-6b3e0d3d696c
2022-02-09 15:08:20	2022-02-09 15:10:16	2022-02-09	Manicaland	Buhera	Murambinda - 101124 - District Hospital	2020-11-05	2636	01119/20	1976-10-03	44	Married		4	21	1	COC	No	Yes	Pill	1	0	0	0	0	0	0		Repeat	Negative		Negative	9261	Nil	Not available														258997503	74e3d0fb-822f-421f-8bc4-f8f40cd429b0
2022-02-09 15:10:48	2022-02-09 15:12:45	2022-02-09	Manicaland	Buhera	Murambinda - 101124 - District Hospital	2020-11-09	2652	01134/20	1955-01-02	65	Widow		5	18	2	COC	No	No	Pill	1	0	0	0	0	0	0		Repeat	Positive	Yes	Negative	9320	Nil	Not available														258997504	bb752a83-4f38-4586-b6b7-f98130822885
2022-02-09 15:18:50	2022-02-09 15:20:34	2022-02-09	Manicaland	Buhera	Murambinda - 101124 - District Hospital	2020-11-10	2668	00839/19	1971-04-10	49	Widow		6	15	1	COC	No	No	Pill	1	0	0	0	0	0	0		Repeat	Positive	Yes	Negative	9391	Nil	Not available														258997507	93d8336d-ea2e-49c6-b3e7-d755f2bd8f56
2022-02-09 15:21:42	2022-02-09 15:24:16	2022-02-09	Manicaland	Buhera	Murambinda - 101124 - District Hospital	2020-11-10	2684	01154/20	1988-07-05	32	Married		2	15	2	COC	No	Yes	Pill	1	0	0	0	0	0	0		Repeat	Negative		Positive	9453	Nil	Not available		Not treated				Referred out								258997513	58cc05e6-0cf5-49fd-bfc0-8f7bd0925dba
2022-02-09 15:25:56	2022-02-09 15:59:35	2022-02-09	Manicaland	Buhera	Murambinda - 101124 - District Hospital	2020-11-11	2700	01166/20	1971-04-12	49	Widow		2	21	2	COC	No	Yes	Pill	1	0	0	0	0	0	0		Repeat	Positive	Yes	Negative	9504	Nil	Not available														258997515	5a61774b-b431-44da-9875-672c07a4b6a3
2022-02-09 16:01:34	2022-02-09 16:03:41	2022-02-09	Manicaland	Buhera	Murambinda - 101124 - District Hospital	2021-11-12	2716	00845/19	1967-03-12	54	Married		5	20	1	COC	No	Yes	Pill	1	0	0	0	0	0	0		Repeat	Positive	Yes	Negative	9558	Nil	Not available														258997520	bf483a0f-ec6a-482b-8ffc-7472aa4ae976
2022-02-09 16:04:15	2022-02-09 16:06:23	2022-02-09	Manicaland	Buhera	Murambinda - 101124 - District Hospital	2020-11-13	2732	00773/19	1972-03-13	48	Widow		8	20	1	Nil	No	No	None	0	0	0	0	0	1	0		Repeat	Positive	Yes	Negative	9603	Nil	Not available														258997523	68f63173-7c42-4d4e-9473-5f0820998bef
2022-02-09 16:06:45	2022-02-09 16:08:36	2022-02-09	Manicaland	Buhera	Murambinda - 101124 - District Hospital	2020-11-16	2748	01197/20	1976-03-15	44	Married		5	17	2	Depo	Yes	Yes	Depo-Provera	0	0	1	0	0	0	0		Repeat	Positive	Yes	Negative	9646		Not available														258997527	5d217b91-1883-4766-83de-3a53a7a815d8
2022-02-09 16:09:24	2022-02-09 16:11:47	2022-02-09	Manicaland	Buhera	Murambinda - 101124 - District Hospital	2020-11-16	2764	00836/19	1972-06-16	48	Married		6	19	1	Depo	No	Yes	Depo-Provera	0	0	1	0	0	0	0		Repeat	Positive	Yes	Negative	9708	Nil	Not available														258997530	bc83ffed-90fa-4996-a576-38b8cd5333fc
2022-02-09 16:12:31	2022-02-09 16:14:22	2022-02-09	Manicaland	Buhera	Murambinda - 101124 - District Hospital	2020-11-17	2780	07539/19	1972-09-18	48	Widow		2	22	1	COC	No	Yes	Pill	1	0	0	0	0	0	0		Repeat	Positive	Yes	Negative	9798	Nil	Not available														258997532	9bc8e45f-d982-45d6-bf85-490729e28875
2022-02-09 16:14:56	2022-02-09 16:16:41	2022-02-09	Manicaland	Buhera	Murambinda - 101124 - District Hospital	2020-11-18	2796	00769/19	1971-09-24	49	Married		4	16	1	Depo	No	Yes	Depo-Provera	0	0	1	0	0	0	0		Repeat	Positive	Yes	Negative	9876	Nil	Not available														258997536	e6fd3b90-3120-4c80-8d39-a4c0c3ffbac4
2022-02-09 16:17:14	2022-02-09 16:19:04	2022-02-09	Manicaland	Buhera	Murambinda - 101124 - District Hospital	2020-11-18	2812	01244/20	1968-09-09	52	Married		3	24	3	Depo	No	Yes	Depo-Provera	0	0	1	0	0	0	0		Repeat	Positive	Yes	Negative	9992	Nil	Not available														258997541	24b35b07-eadd-43ea-b116-3ec836c192a5
2022-02-09 08:24:14	2022-02-09 16:22:25	2022-02-09	Midlands	Mberengwa	Mberengwa -101874 - District Hospital	2021-03-29	124	00356	1978-02-09	43	Married								Pill	1	0	0	0	0	0	0		New	Negative		Negative	6491		Not available							Herbs No	0	0	0	0	1	0	258999017	04771f65-574d-47ba-980a-b56e1d65f01a
2022-02-09 08:27:27	2022-02-09 16:28:51	2022-02-09	Midlands	Mberengwa	Mberengwa -101874 - District Hospital	2021-04-08	8	00383	1978-02-09	43	Married								Inplant	0	1	0	0	0	0	0		New	Positive	Yes	Negative	8839/41		Not available							Herbs Yes	0	0	0	1	0	0	259004260	b9305534-0022-431b-ba03-795a6b3c68b9
2022-02-09 08:29:03	2022-02-09 16:33:08	2022-02-09	Midlands	Mberengwa	Mberengwa -101874 - District Hospital	2021-04-12	24	00398	1991-02-09	30	Married								Pill	1	0	0	0	0	0	0		New	Positive	Yes	Negative	6675/78		Not available							Herbs No	0	0	0	0	1	0	259004897	2934fe67-7ce1-4feb-85d5-fb68eb8e6353
2022-02-09 15:36:37	2022-02-09 15:42:24	2022-02-09	Midlands	Gokwe South	Tongwe - 101697 - Clinic	2021-04-30	42021153	2021CC07083900147	1986-02-10	35	Married		5	19	2	Depo	No	Never	Depo-Provera	0	0	1	0	0	0	0		New	Positive	Yes	Negative	5545	Nil	Not available						Nil								259007404	ef1033b4-23eb-4786-876b-9beda4e0e1a5
2022-02-09 15:43:02	2022-02-09 15:47:14	2022-02-09	Midlands	Gokwe South	Tongwe - 101697 - Clinic	2021-05-24	52021164	2021CC07083900161	1986-12-23	34	Married		3	17	4	Depo	No	Sometimes	Depo-Provera	0	0	1	0	0	0	0		New	Positive	Yes	Negative	5629	Nil	Not available						Nil								259007421	8caa5b90-b84f-4fe6-8e42-1fc17da48d2c
2022-02-09 15:51:27	2022-02-09 15:57:29	2022-02-09	Midlands	Gokwe South	Tongwe - 101697 - Clinic	2021-05-24	52021180	2021CC07083900177	1968-07-02	52	Widow		2	25	2	Condoms	No	Always	Other(specify)	0	0	0	0	0	0	1	Condoms	New	Positive	Yes	Negative	5652	Nil	Not available						Nil								259007429	0a155724-93f3-4e5d-ad8c-aabbc8bb26d5
2022-02-09 15:57:59	2022-02-09 16:00:23	2022-02-09	Midlands	Gokwe South	Tongwe - 101697 - Clinic	2021-05-24	52021196	2021CC07083900192	1990-11-05	30	Married		2	23	1	Pill	No	Never	Pill	1	0	0	0	0	0	0		New	Positive	Yes	Negative	5678	Nil	Not available						Nil								259007434	aa2a5895-4184-40aa-8288-d23d4bcb9eea
2022-02-09 16:00:49	2022-02-09 16:05:01	2022-02-09	Midlands	Gokwe South	Tongwe - 101697 - Clinic	2021-05-24	52021212	2021CC07083900208	1992-12-19	28	Married		4	16	1	Depo	No	Sometimes	Depo-Provera	0	0	1	0	0	0	0		New	Negative		Negative	5702	Nil	Not available						Nil								259007440	da7c418c-a707-4298-99e8-16993ca3be57
2022-02-09 16:05:32	2022-02-09 16:10:55	2022-02-09	Midlands	Gokwe South	Tongwe - 101697 - Clinic	2021-07-22	72021225	2021CC07083900223	1988-02-02	33	Married		1	19	11	LAM	No	Never	Other(specify)	0	0	0	0	0	0	1	LAM	New	Positive	Yes	Negative	6585	Nil	Not available						Nil								259007448	5b97016c-25ea-47ea-917b-409507075c2c
2022-02-09 16:11:19	2022-02-09 16:15:07	2022-02-09	Midlands	Gokwe South	Tongwe - 101697 - Clinic	2021-07-22	72021241	2021CC07083900238	1981-11-18	39	Married		4	20	2	Pill	No	Never	Pill	1	0	0	0	0	0	0		New	Positive	Yes	Negative	6601	Nil	Not available						Nil								259007454	be0303e2-db72-4214-91f0-51a717ccc5f6
2022-02-09 16:15:35	2022-02-09 16:19:31	2022-02-09	Midlands	Gokwe South	Tongwe - 101697 - Clinic	2021-09-16	92021257	2021CC07083900254	1983-05-11	38	Married		4	20	2	Implant	No	Sometimes	Inplant	0	1	0	0	0	0	0		New	Positive	Yes	Negative	7435	Nil	Not available						Nil								259007460	e88e1ca0-fc8b-4dcd-9b86-f74cf1c7472a
2022-02-09 16:19:50	2022-02-09 16:22:10	2022-02-09	Midlands	Gokwe South	Tongwe - 101697 - Clinic	2021-09-16	92021273	2021CC07083900270	1988-07-12	33	Widow		3	20	3	Condoms	Yes	Always	Other(specify)	0	0	0	0	0	0	1	Condoms	New	Negative		Negative	7451	Nil	Not available						Nil								259007470	e7ce6258-01b5-4a1f-95f7-92e9294ffe31
2022-02-09 16:22:43	2022-02-09 16:28:17	2022-02-09	Midlands	Gokwe South	Tongwe - 101697 - Clinic	2021-12-10	12202015	2020CC07083900012	1980-06-22	41	Widow		5	22	4	Pill	No	Always	Pill	1	0	0	0	0	0	0		New	Positive	Yes	Negative	1813	Nil	Not available						Nil								259007476	9c0d4883-dedb-4b95-a55f-c8035b5c72ae
2022-02-09 16:28:34	2022-02-09 16:31:48	2022-02-09	Midlands	Gokwe South	Tongwe - 101697 - Clinic	2021-12-10	12202031	2020CC070839	1982-03-03	39	Married		2	27	1	Implant	No	Always	Inplant	0	1	0	0	0	0	0		New	Positive	Yes	Negative	1832	Nil	Not available						Nil								259007478	91cbf2f2-f73f-48ca-8557-a878664288bf
2022-02-09 16:32:12	2022-02-09 16:35:12	2022-02-09	Midlands	Gokwe South	Tongwe - 101697 - Clinic	2021-03-08	3202104	2021CC070839	1981-09-02	39	Married		4	18	2	Pill	No	Always	Pill	1	0	0	0	0	0	0		New	Positive	Yes	Negative	0581	Nil	Not available						Nil								259007484	b7c8d748-a35b-4683-b314-5b26bce4cd1a
2022-02-09 16:35:37	2022-02-09 16:39:09	2022-02-09	Midlands	Gokwe South	Tongwe - 101697 - Clinic	2021-03-08	3202120	2021CC07083900019	1975-05-10	45	Widow		1	23	1	Nil	No	No	None	0	0	0	0	0	1	0		New	Positive	Yes	Negative	0605	Nil	Not available						Nil								259007489	f43e1681-09db-4129-b740-0f85d3a08467
2022-02-09 16:34:40	2022-02-09 16:41:00	2022-02-09	Manicaland	Buhera	Murambinda - 101124 - District Hospital	2020-10-21	10202002	00998/20	2001-03-11	19	Single		0	18	2	Nil	No	Yes	None	0	0	0	0	0	1	0		New	Positive	Yes	Positive	8843	Nil	Not available		Cryotherapy		2020-10-21	2021-04-21									259022857	5cfd2a89-6546-4bbe-a306-6fafa93afd7b
2022-02-09 10:22:54	2022-02-09 10:25:11	2022-02-09	Midlands	Gweru	Mkoba Poly - 101023 - Clinic	2021-02-08	2202133	00082/21	1970-06-04	50	Married		3	18	2	Secure	Yes	Never	Pill	1	0	0	0	0	0	0		New	Negative		Negative	1632	Nil	Not available						Breast and TB NAD								259051680	d2f37b49-cb27-43f9-996a-b4bc91cb0f9f
2022-02-09 10:25:17	2022-02-09 10:27:49	2022-02-09	Midlands	Gweru	Mkoba Poly - 101023 - Clinic	2021-02-10	2202149	00294/18	1964-01-20	57	Widow		3	20	3	Control	No	Never	Pill	1	0	0	0	0	0	0		Repeat	Negative		Negative	1648	Nil	Not available						Breast and TB NAD								259051682	c93e3377-3ead-4a4b-be4d-7dd31e53576d
2022-02-09 10:34:29	2022-02-09 10:36:39	2022-02-09	Midlands	Gweru	Mkoba Poly - 101023 - Clinic	2021-02-10	2202165	00248/20	1989-07-06	31	Married		3	16	4	IUCD	Yes	Sometimes	Intra Uterine Device	0	0	0	1	0	0	0		Repeat	Positive	Yes	Negative	1671	Nil	Not available						Breast and TB NAD								259051684	37cfa917-5f38-4326-b4c0-ccb5a62055c3
2022-02-09 10:37:10	2022-02-09 11:08:29	2022-02-09	Midlands	Gweru	Mkoba Poly - 101023 - Clinic	2021-02-15	2202181	00123/21	1995-09-02	25	Married		4	16	1	Secure	No	Sometimes	Pill	1	0	0	0	0	0	0		New	Positive	Yes	Negative	1725	Nil	Not available						Breast and TB NAD								259051689	35902afb-37a7-4e75-92e8-0d6ffbf110b8
2022-02-09 11:12:02	2022-02-09 11:14:23	2022-02-09	Midlands	Gweru	Mkoba Poly - 101023 - Clinic	2021-02-17	2202197	00137/21	1995-09-04	25	Married		0	22	4	Nil	No	Never	None	0	0	0	0	0	1	0		New	Positive	Yes	Negative	1748	Nil	Not available						Breast and TB NAD								259051697	24d4d2ea-889e-4a67-b265-9c0a47e3a800
2022-02-09 11:26:20	2022-02-09 11:28:52	2022-02-09	Midlands	Gweru	Mkoba Poly - 101023 - Clinic	2021-02-19	22021113	00149/21	1978-08-12	42	Married		3	22	2	Control	No	Always	Pill	1	0	0	0	0	0	0		New	Positive	Yes	Negative	1795	Nil	Not available						Breast and TB NAD								259051702	9e7357b7-6195-47ca-9876-41f1a05566a3
2022-02-09 11:29:25	2022-02-09 11:32:25	2022-02-09	Midlands	Gweru	Mkoba Poly - 101023 - Clinic	2021-02-24	22021129	00162/21	1983-06-04	37	Married		3	24	2	Jadelle	No	Sometimes	Inplant	0	1	0	0	0	0	0		New	Positive	Yes	Negative	1821		Not available						Breast and TB NAD								259051707	8eaa1db8-ad81-434a-8e45-42486e160eb7
2022-02-09 11:44:12	2022-02-09 11:46:15	2022-02-09	Midlands	Gweru	Mkoba Poly - 101023 - Clinic	2021-02-25	22021145	00175/21	1997-12-23	23	Married		1	18	3	Secure	No	Sometimes	Pill	1	0	0	0	0	0	0		New	Positive	Yes	Negative	1844	Nil	Not available						Breast and TB NAD								259051709	29297cb7-f1e3-4d31-8ec3-ada857ee8a59
2022-02-09 11:46:31	2022-02-09 11:48:38	2022-02-09	Midlands	Gweru	Mkoba Poly - 101023 - Clinic	2021-03-02	3202107	00191/21	1988-05-04	32	Married		4	15	+100	Control	No	Always	Pill	1	0	0	0	0	0	0		New	Positive	Yes	Negative	2967	Nil	Not available						Breast and TB NAD								259051713	2b5cb586-958b-4f45-97bc-514866103e9c
2022-02-09 11:48:59	2022-02-09 11:52:02	2022-02-09	Midlands	Gweru	Mkoba Poly - 101023 - Clinic	2021-03-03	3202123	00204/21	1973-06-20	47	Widow		2	18	1	Control	No	Abstinence	Pill	1	0	0	0	0	0	0		New	Positive	Yes	Negative	1985	Nil	Not available						Breast and TB NAD								259051716	cd309c2a-b32a-446e-9ae4-ca99f77e3255
2022-02-09 11:54:57	2022-02-09 11:56:49	2022-02-09	Midlands	Gweru	Mkoba Poly - 101023 - Clinic	2021-03-04	3202139	00219/21	1969-07-09	51	Married		1	18	1	Control	No	Always	Pill	1	0	0	0	0	0	0		New	Positive	Yes	Negative	2002	Nil	Not available						Breast and TB NAD								259051721	e946510a-0e7f-48b4-8bb2-ccaeb7428ba8
2022-02-09 12:00:15	2022-02-09 12:01:53	2022-02-09	Midlands	Gweru	Mkoba Poly - 101023 - Clinic	2021-03-10	3202155	00233/21	1986-12-07	34	Married		3	22	1	Control	No	Always	Pill	1	0	0	0	0	0	0		Repeat	Positive	Yes	Negative	2034	Nil	Not available						Breast and TB NAD								259051724	9e15d5aa-e97e-436b-abdd-b961bff562f0
2022-02-09 12:02:19	2022-02-09 12:04:06	2022-02-09	Midlands	Gweru	Mkoba Poly - 101023 - Clinic	2021-03-10	3202171	00249/21	1976-06-24	44	Married		4	18	1	Depo provera	No	Sometimes	Depo-Provera	0	0	1	0	0	0	0		New	Positive	Yes	Negative	2054		Not available						Breast and TB NAD								259051727	469561f4-ff15-4d8b-aa23-037bf2051c51
2022-02-09 12:04:24	2022-02-09 12:06:18	2022-02-09	Midlands	Gweru	Mkoba Poly - 101023 - Clinic	2021-03-11	3202187	00264/21	1990-05-08	30	Married		3	18	1	Control	No	Sometimes	Pill	1	0	0	0	0	0	0		New	Positive	Yes	Negative	2071	Nil	Not available						Breast and TB NAD								259051730	e34d766b-c97c-49ce-8f45-b99c3792ab6d
2022-02-09 12:09:20	2022-02-09 12:11:46	2022-02-09	Midlands	Gweru	Mkoba Poly - 101023 - Clinic	2021-03-15	32021103	00278/21	1980-11-11	40	Married		3	25	2	Control	No	Always	Pill	1	0	0	0	0	0	0		New	Positive	Yes	Negative	2092	Nil	Not available						Breast and TB NAD								259051737	1a858372-2405-4527-96b3-b1e20f9f2a3a
2022-02-09 12:12:02	2022-02-09 12:14:08	2022-02-09	Midlands	Gweru	Mkoba Poly - 101023 - Clinic	2021-03-16	32021119	00292/21	1991-05-10	29	Single		0	21	15np	Nil	No	Always	None	0	0	0	0	0	1	0		New	Positive	Yes	Negative	2110	Nil	Not available						Breast and TB NAD								259051739	e0a8e593-b957-4ecd-a445-dc9f98649b49
2022-02-09 12:14:26	2022-02-09 12:16:26	2022-02-09	Midlands	Gweru	Mkoba Poly - 101023 - Clinic	2021-03-17	32021135	00307/21	1985-05-22	35	Married		4	20	2	Control	No	Never	Pill	1	0	0	0	0	0	0		New	Positive	Yes	Negative	2131	Nil	Not available						Breast and TB NAD								259051743	1b4b06ed-c321-4967-a44b-594f1c6e838f
2022-02-09 12:16:49	2022-02-09 12:19:12	2022-02-09	Midlands	Gweru	Mkoba Poly - 101023 - Clinic	2021-03-19	32021151	00318/21	1982-11-30	38	Married		3	21	2	Control	No	Always	Pill	1	0	0	0	0	0	0		New	Positive	Yes	Negative	2154	Nil	Not available						Breast and TB NAD								259051745	a6b87a95-30a6-4994-ae37-0b7c7f0cfe44
2022-02-09 12:19:28	2022-02-09 12:21:22	2022-02-09	Midlands	Gweru	Mkoba Poly - 101023 - Clinic	2021-03-22	32021167	00333/21	1981-06-27	39	Married		4	19	3	Jadelle	No	Always	Inplant	0	1	0	0	0	0	0		New	Positive	Yes	Negative	2174	Nil	Not available						Breast and TB NAD								259051748	e5a6860b-3fb4-4300-80d9-922212fa6be5
2022-02-09 12:21:43	2022-02-09 12:23:26	2022-02-09	Midlands	Gweru	Mkoba Poly - 101023 - Clinic	2021-03-25	32021183	00349/21	1990-03-18	31	Single		8	20	2	Nil	No	Always	None	0	0	0	0	0	1	0		New	Positive	Yes	Negative	2194	Nil	Not available						Breast and TB NAD								259051752	a40573b2-55da-494a-8b07-a52b25b3b251
2022-02-09 16:03:14	2022-02-09 16:25:34	2022-02-09	Manicaland	Chipinge	Gaza - 100498 - Council Clinic	2021-01-21	9	00050	1986-10-27	34	Single		3	15	2	Jadelle	No	Sometimes	Inplant	0	1	0	0	0	0	0		New	Positive	Yes	Positive	140-6743	NAD	Pre-cancer Low grade		LEEP		2021-04-03	2021-05-03	Nil								259063676	8ad6896e-8936-4d00-9daa-82326a4edadb
2022-02-09 16:25:42	2022-02-09 16:36:10	2022-02-09	Manicaland	Chipinge	Gaza - 100498 - Council Clinic	2021-03-10	2	00064	1984-02-09	37	Married		0	20	5	Nil	No	Sometimes	None	0	0	0	0	0	1	0		New	Positive	Yes	Positive	140-7281 0935	Breasts no lumps	Not available		Cryotherapy		2021-03-11	2022-04-22	Nil								259063681	d2c6959f-d0c7-41eb-83e4-61fcf9689c2a
2022-02-09 16:36:45	2022-02-09 16:43:55	2022-02-09	Manicaland	Chipinge	Gaza - 100498 - Council Clinic	2021-03-10	18	00080	1982-03-07	39	Married		3	23	2	COC	No	Sometimes	Pill	1	0	0	0	0	0	0		Repeat	Positive	Yes	Positive	140-7307 1202	No breath lumps	Not available		Cryotherapy		2021-03-11	2021-04-22	For post TX Sept 2021								259063687	6286b083-89af-430d-9334-f9e91ed97ec2
2022-02-09 16:44:15	2022-02-09 17:04:10	2022-02-09	Manicaland	Chipinge	Gaza - 100498 - Council Clinic	2021-02-09	21	00083	1978-02-09	43	Married		1	19	2	Jadelle	No	Sometimes	Pill	1	0	0	0	0	0	0		New	Positive	Yes	Positive	140-7312 1231	No breastfeed lumps	Pre-cancer Low grade		LEEP		2021-03-18	2021-04-22	Nil								259063691	6abb9809-60cd-4e2c-8d77-fd980777e435
2022-02-09 17:11:24	2022-02-09 17:18:25	2022-02-09	Manicaland	Chipinge	Gaza - 100498 - Council Clinic	2021-03-17	29	00091	1976-06-20	44	Divorced		1	23	3	Jadelle	No	Always	Pill	1	0	0	0	0	0	0		New	Positive	Yes	Positive	143-6980 1128	None	Other (specify)	Chronic inflammation	LEEP		2021-03-18	2021-03-22	Nil								259063694	4a01a935-c4ad-4629-a2f6-ef4a4b963dec
2022-02-09 17:18:45	2022-02-09 17:22:52	2022-02-09	Manicaland	Chipinge	Gaza - 100498 - Council Clinic	2021-03-17	36	00098	1981-01-26	40	Married		2	21	1	Jadelle	No	Sometimes	Inplant	0	1	0	0	0	0	0		New	Positive	Yes	Positive	143 6993 1225	No breast lumps	Pre-cancer High grade		LEEP		2021-03-18	2021-04-22	HSIL result								259063699	2b90384b-7d58-408f-8346-d0839b6364b8
2022-02-09 17:23:01	2022-02-09 17:34:08	2022-02-09	Manicaland	Chipinge	Gaza - 100498 - Council Clinic	2021-03-17	37	00099	1990-12-20	30	Married		1	19	3	Nil	No	Sometimes	Other(specify)	0	0	0	0	0	0	1	Nil	New	Positive	Yes	Positive	143-6996 1237	Breasts no lumps	Pre-cancer Low grade		LEEP		2021-03-18	2021-04-22	Nil								259063704	3d57267f-e762-4380-9232-2efc95edaf31
2022-02-09 17:38:27	2022-02-09 17:50:40	2022-02-09	Manicaland	Chipinge	Gaza - 100498 - Council Clinic	2021-06-16	1	000143	1991-03-04	30	Married		2	17	2	COC	No	Sometimes	Pill	1	0	0	0	0	0	0		New	Positive	Yes	Positive	143-7261 1035	Breasts no lumps	Not available		Not treated		2022-02-09		Client had relocated to Mutare before treatment as her husband has been transferred.Husband transferred back and she will be back on 18/02/2022,will be booked for LEEP then								259063708	b861f7c3-6838-484e-abe8-a828a7aaab57
2022-02-09 18:00:02	2022-02-09 18:17:12	2022-02-09	Manicaland	Chipinge	Gaza - 100498 - Council Clinic	2021-08-18	14	00175	1992-08-15	29	Married		3	16	2	Depo	No	Sometimes	Depo-Provera	0	0	1	0	0	0	0		New	Positive	Yes	Positive	146-8122 1130	Breasts no lumps	Not available		Thermocoagulation		2021-08-18	2021-09-12	Nil								259063715	2d878009-b290-4e4b-8086-ae55c0bec14e
2022-02-09 18:20:20	2022-02-09 18:24:44	2022-02-09	Manicaland	Chipinge	Gaza - 100498 - Council Clinic	2021-08-23	22	00183	1986-07-23	35	Married		2	17	1	COC	No	Sometimes	Pill	1	0	0	0	0	0	0		New	Positive	Yes	Positive	143 -7660 1045	Breasts no lumps	Not available		Thermocoagulation		2021-08-23	2021-10-04	Treated on the day of diagnosis								259063720	0999a91b-cf5b-4dbe-b835-c4afa9709cae
2022-02-09 18:25:14	2022-02-09 18:33:11	2022-02-09	Manicaland	Chipinge	Gaza - 100498 - Council Clinic	2021-09-20	2	00195	1981-08-20	40	Separated		2	17	1	COC	Yes	Sometimes	Pill	1	0	0	0	0	0	0		New	Positive	Yes	Positive	140-8374	Breasts no lumps	Not available		Thermocoagulation		2021-09-22	2021-11-03									259063725	81d3d14c-2eba-4d4e-9eb0-a4d812af99be
2022-02-09 18:37:21	2022-02-09 18:42:28	2022-02-09	Manicaland	Chipinge	Gaza - 100498 - Council Clinic	2020-03-02	4	000012	1989-02-09	31	Separated		5	16	4	COC	No	Sometimes	Pill	1	0	0	0	0	0	0		New	Positive	Yes	Positive	139-5772 1059	Breasts no lumps	Other (specify)	Unremarkable	LEEP		2020-12-18	2021-02-03									259063729	c7c4884a-1374-4078-85f4-1408016c2946
2022-02-09 18:43:47	2022-02-09 18:48:34	2022-02-09	Manicaland	Chipinge	Gaza - 100498 - Council Clinic	2021-01-20	9	00050	1986-01-27	34	Single		3	17	2	Jadelle	No	Sometimes	Pill Inplant	1	1	0	0	0	0	0		New	Positive	Yes	Positive	140 6743 1414	Breasts no lumps	Pre-cancer Low grade		LEEP		2021-05-03	2021-06-18									259063737	21b231c2-e842-4ccb-9225-d31f7a4acc29
2022-02-09 11:32:15	2022-02-09 11:57:10	2022-02-09	Midlands	Gweru	Gweru- 101883 -District Hospital	2021-06-21	74	14	1975-04-14	46	Married		1	17	3	Coc	No	Sometimes	None	0	0	0	0	0	1	0		New	Positive	Yes	Negative	0841	Nil	Not available														259074980	055011a7-b2fa-4298-a60d-6074e0a9ebd4
2022-02-09 11:57:17	2022-02-09 12:08:27	2022-02-09	Midlands	Gweru	Gweru- 101883 -District Hospital	2021-07-19	90	00082	1988-01-03	33	Separated		4	14	5	Coc	No	Sometimes	None	0	0	0	0	0	1	0		New	Positive	Yes	Negative			Not available														259074997	82e36055-cdc6-461e-9da7-46f54a46cd25
2022-02-09 12:08:37	2022-02-09 12:18:59	2022-02-09	Midlands	Gweru	Gweru- 101883 -District Hospital	2021-07-21	106	00098	1987-02-25	34	Separated		3	20	3	COC	Yes	Always	None	0	0	0	0	0	1	0		New	Positive	Yes	Negative	2055	Nil	Not available														259075017	aaa15bee-f178-4088-830d-2adee6232fcd
2022-02-09 12:19:03	2022-02-09 12:23:06	2022-02-09	Midlands	Gweru	Gweru- 101883 -District Hospital	2021-08-25	122	00113	1981-01-20	40	Married		3	19	1	Depo	No	Always	Depo-Provera	0	0	1	0	0	0	0		New	Positive	Yes	Negative	2359	Nil	Not available														259075043	80f693d3-866c-4dfa-af5a-c2d0d6b53816
2022-02-09 12:23:09	2022-02-09 12:25:34	2022-02-09	Midlands	Gweru	Gweru- 101883 -District Hospital	2021-08-25	138	00127	1984-02-23	37	Single		2	19	8	COC	No	Always	None	0	0	0	0	0	1	0		New	Positive	Yes	Negative	2377	Nil	Not available														259075055	01b41662-127a-483f-b4c5-75ea9c121394
2022-02-09 12:25:37	2022-02-09 12:29:35	2022-02-09	Midlands	Gweru	Gweru- 101883 -District Hospital	2021-09-05	154	00142	1970-09-05	51	Widow		3	23	2	Depo	Yes	Sometimes	Depo-Provera	0	0	1	0	0	0	0		New	Positive	Yes	Negative	2142	Nil	Not available														259075062	c103a4a5-abce-4151-a170-9ea624ede050
2022-02-09 12:39:42	2022-02-09 12:42:04	2022-02-09	Midlands	Gweru	Gweru- 101883 -District Hospital	2021-01-29	170	00005	1986-10-10	34	Single		1	21	4	COC	No	Always	None	0	0	0	0	0	1	0		New	Positive	Yes	Negative	9253	Nil	Not available														259075880	c2e5953f-10b0-48a5-bcbd-f896a52b519e
2022-02-09 12:42:08	2022-02-09 12:45:17	2022-02-09	Midlands	Gweru	Gweru- 101883 -District Hospital	2021-04-16	186	00021	1988-02-02	33	Married		3	19	2	COC	No	Sometimes	None	0	0	0	0	0	1	0		New	Positive	Yes	Negative	0280	Nil	Not available														259075904	0e0574fc-3d41-4fa1-88af-bb6de0943586
2022-02-09 13:21:43	2022-02-09 13:23:58	2022-02-09	Midlands	Gweru	Maboleni - 100793 - Clinic	2021-06-08	166	00144/21	1990-12-10	30	Married		4	18	2	Control	No	Always	Pill	1	0	0	0	0	0	0		New	Positive	Yes	Negative	0379	Nil	Not available														259080490	65f3e8aa-ecb4-43dd-971b-972a1d3c0f4a
2022-02-09 13:24:01	2022-02-09 13:26:00	2022-02-09	Midlands	Gweru	Maboleni - 100793 - Clinic	2021-06-08	182	00160/21	1976-02-22	45	Married		4	18	1	Depo	No	Sometimes	Depo-Provera	0	0	1	0	0	0	0		New	Positive	Yes	Negative	1346	Nil	Not available														259080501	dbfa2ced-92eb-48be-a745-e45204baf683
2022-02-09 13:00:08	2022-02-09 13:05:34	2022-02-09	Midlands	Gweru	Maboleni - 100793 - Clinic	2021-06-08	86	00067/21	1995-01-22	26	Married		1	24	2	Condoms	No	Always	Other(specify)	0	0	0	0	0	0	1	Barrier method	New	Positive	Yes	Negative	1281	Nil	Not available														259082027	a6963216-2faa-412e-a31e-3f314db6b482
2022-02-09 13:05:44	2022-02-09 13:10:31	2022-02-09	Midlands	Gweru	Maboleni - 100793 - Clinic	2021-06-08	102	00083/21	1997-10-29	23	Married		2	20	2	Jadelle	No	Sometimes	Inplant	0	1	0	0	0	0	0		New	Positive	Yes	Negative	0333	Nil	Not available														259082035	12e08508-881e-4732-8e29-629f5cc4d247
2022-02-09 13:10:36	2022-02-09 13:13:22	2022-02-09	Midlands	Gweru	Maboleni - 100793 - Clinic	2021-06-08	118	00097/21	1986-03-17	35	Married		3	13	5	Depo	No	Sometimes	Depo-Provera	0	0	1	0	0	0	0		New	Positive	No	Negative	0347	Nil	Not available														259082042	f982c71d-2f79-4740-8420-64a8bb0e423a
2022-02-09 13:13:54	2022-02-09 13:17:18	2022-02-09	Midlands	Gweru	Maboleni - 100793 - Clinic	2021-06-08	134	00112/21	1990-08-16	30	Married		3	18	4	Depo	No	Sometimes	Depo-Provera	0	0	1	0	0	0	0		New	Positive	Yes	Negative	0360	Nil	Not available														259082071	f2abfbc7-1a56-495f-8356-912e1a7a32bd
2022-02-09 13:17:40	2022-02-09 13:21:12	2022-02-09	Midlands	Gweru	Maboleni - 100793 - Clinic	2021-06-08	150	00128/21	1987-04-29	34	Married		4	17	2	Jadelle	No	Sometimes	Inplant	0	1	0	0	0	0	0		New	Positive	Yes	Negative	1325	Nil	Not available														259082077	6a4d4b46-c6ee-43ab-a849-1468b13d62b0
2022-02-09 13:26:03	2022-02-09 13:28:16	2022-02-09	Midlands	Gweru	Maboleni - 100793 - Clinic	2021-07-12	198	00176/21	1981-05-22	40	Widow		2	18	3	Depo	No	Always	Depo-Provera	0	0	1	0	0	0	0		New	Positive	Yes	Negative	1687	Nil	Not available														259082086	ab630127-66d3-4f81-91e5-445bb18456ac
2022-02-09 13:28:25	2022-02-09 13:30:21	2022-02-09	Midlands	Gweru	Maboleni - 100793 - Clinic	2021-07-12	214	00192/21	1980-04-02	41	Married		4	22	2	Depo	No	Always	Depo-Provera	0	0	1	0	0	0	0		New	Positive	Yes	Negative	1708	Nil	Not available														259082124	7762544d-b360-4cf7-9142-262f3460f2ee
2022-02-09 13:30:24	2022-02-09 13:32:52	2022-02-09	Midlands	Gweru	Maboleni - 100793 - Clinic	2021-08-03	230	00877/20	1957-10-03	63	Widow		5	28	3	Control	Yes	Sometimes	Pill	1	0	0	0	0	0	0		Repeat	Positive	Yes	Negative	1902	Nil	Not available														259082138	cf5d8d6a-0fb3-4014-b240-052b6cf51393
2022-02-09 13:32:55	2022-02-09 13:35:28	2022-02-09	Midlands	Gweru	Maboleni - 100793 - Clinic	2021-08-31	246	00862/18	1970-05-10	51	Married		4	18	1	Control	No	Sometimes	Pill	1	0	0	0	0	0	0		Repeat	Positive	Yes	Negative	1934	Nil	Not available														259082171	f2b9a6dc-ae76-4e65-aa28-ec98e2f2ce8c
2022-02-09 13:35:32	2022-02-09 13:38:31	2022-02-09	Midlands	Gweru	Maboleni - 100793 - Clinic	2021-09-14	262	00237/21	1973-05-03	48	Widow		1	18	3	Nil	No	Never	None	0	0	0	0	0	1	0		New	Positive	Yes	Negative	2074	Nil	Not available														259082195	9cdedb33-4842-4a4d-81e7-b07bad881657
2022-02-09 13:40:17	2022-02-09 13:42:30	2022-02-09	Midlands	Gweru	Maboleni - 100793 - Clinic	2020-11-18	278	00013/20	1983-09-09	37	Married		3	17	2	Control	Yes	Sometimes	Pill	1	0	0	0	0	0	0		New	Positive	Yes	Negative	8957	Nil	Not available														259082206	146c1b1a-e3cf-4ed2-993d-b840ea8cf892
2022-02-09 13:42:34	2022-02-09 13:45:03	2022-02-09	Midlands	Gweru	Maboleni - 100793 - Clinic	2021-03-09	294	00013/21	1972-10-31	48	Married		4	19	3	Depo	No	Always	Depo-Provera	0	0	1	0	0	0	0		New	Positive	Yes	Negative	4085	Nil	Not available														259082214	69d8e0fa-4a0d-4b3a-92da-7af48917395d
2022-02-09 13:45:09	2022-02-09 13:48:10	2022-02-09	Midlands	Gweru	Maboleni - 100793 - Clinic	2021-03-22	310	00029/21	1991-12-24	29	Married		2	21	3	Depo	No	Sometimes	Depo-Provera	0	0	1	0	0	0	0		New	Positive	Yes	Negative	1960	Nil	Not available														259082218	782ccc74-779e-46b2-9891-da98cfe0be85
2022-02-09 18:44:18	2022-02-09 18:57:55	2022-02-09	Manicaland	Makoni	Rusape - 101477 - District Hospital	2020-10-07	16	09971	1987-02-10	33	Widow		3	20	3	Control	No	Once	Pill	1	0	0	0	0	0	0		Repeat	Negative		Negative	1392	Nik	Not available						Next VIAC October 2023								259097547	91336cb9-9acd-4135-9978-df6b4855bccf
2022-02-09 18:51:56	2022-02-09 18:58:11	2022-02-09	Manicaland	Makoni	Rusape - 101477 - District Hospital	2020-10-15	32	09978	2000-06-10	20	Married		1	19	2	Nil	No	Non	None	0	0	0	0	0	1	0		New	Negative		Negative	1432	Nil	Not available						Review October 2023								259097549	c3b868c8-a5d7-4e8e-9227-dd219f2faa49
2022-02-09 18:58:52	2022-02-09 19:07:29	2022-02-09	Manicaland	Makoni	Rusape - 101477 - District Hospital	2020-10-20	48	09990	1974-06-10	46	Married		4	22	1	Control	No	Once	Pill	1	0	0	0	0	0	0		New	Negative		Negative	1480	Nil	Not available						Review October 2023								259097551	52ba2d13-126d-4796-afc9-b7c1a6e3b82c
2022-02-09 19:23:56	2022-02-09 19:29:16	2022-02-09	Manicaland	Makoni	Rusape - 101477 - District Hospital	2020-10-22	64	10000	1994-06-10	26	Married		1	15	1	Condoms	No	Always	Other(specify)	0	0	0	0	0	0	1	Condoms	New	Positive	Yes	Negative	1523	Nil	Not available						Review October 2021								259097554	ad91c856-d96e-4f07-9f87-a14762b42217
2022-02-09 19:30:30	2022-02-09 19:35:35	2022-02-09	Manicaland	Makoni	Rusape - 101477 - District Hospital	2020-10-23	80	10015	1980-06-10	40	Married		2	16	2	Control	No	No	Pill	1	0	0	0	0	0	0		Repeat	Negative		Suspicious Cancer	1592	Abnormal Per vaginal bleeding	Not available		Not treated				Client was referred to the gynaecologist for biopsy and further management								259097555	7e2253da-3549-4d63-ae7d-5e43873fa9da
2022-02-09 19:36:02	2022-02-09 19:41:02	2022-02-09	Manicaland	Makoni	Rusape - 101477 - District Hospital	2020-10-26	96	10027	1962-06-10	58	Married		9	16	2	Secure	No	No	Pill	1	0	0	0	0	0	0		New	Negative		Negative	1626	Nil	Not available						Review October 2023								259097559	c47302f6-d2f0-4525-9e8a-7bda37231cf1
2022-02-09 18:30:13	2022-02-09 18:33:23	2022-02-09	Midlands	Gweru	Mkoba Poly - 101023 - Clinic	2021-03-29	32021199	00275/20	1993-11-08	27	Married		1	16	3	Depo provera	No	Always	Depo-Provera	0	0	1	0	0	0	0		Post Treatment	Positive	Yes	Negative	2213	Nil	Not available					2021-09-29	Breast and TB NAD								259099787	a2151179-7206-47f4-8d4b-93d1f11dbe1e
2022-02-09 18:40:06	2022-02-09 18:45:02	2022-02-09	Midlands	Gweru	Mkoba Poly - 101023 - Clinic	2021-03-31	32021215	00379/21	1988-02-08	33	Married		3	20	2	Control	No	Always	Pill	1	0	0	0	0	0	0		New	Positive	Yes	Negative	2232	Nil	Not available					2022-03-31	Breast and TB NAD								259099796	7eb39572-3db8-4f8a-bc8c-47a52731ab3a
2022-02-09 18:45:24	2022-02-09 18:47:40	2022-02-09	Midlands	Gweru	Mkoba Poly - 101023 - Clinic	2021-04-06	4202116	00393/21	1972-02-13	49	Married		3	20	1	Control	No	Never	Pill	1	0	0	0	0	0	0		New	Positive	Yes	Negative	2251	Nil	Not available					2022-04-06	Breast and TB NAD								259099802	bd25c874-a8b0-46d6-88fd-e48fb9b74c9f
2022-02-09 18:48:00	2022-02-09 18:51:45	2022-02-09	Midlands	Gweru	Mkoba Poly - 101023 - Clinic	2021-04-07	4202132	00408/21	1982-12-25	38	Separated		3	19	3	Control	No	Always	Pill	1	0	0	0	0	0	0		New	Positive	Yes	Negative	2268	Nil	Not available					2022-04-07	Breast and TB NAD								259099805	03388f10-6260-4323-987f-81f09ce3fb76
2022-02-09 18:52:01	2022-02-09 18:56:35	2022-02-09	Midlands	Gweru	Mkoba Poly - 101023 - Clinic	2021-04-08	4202148	00423/21	1975-02-22	46	Married		4	19	1	Control	No	Never	Pill	1	0	0	0	0	0	0		New	Positive	Yes	Negative	2286	Nil	Not available					2022-04-08	Breast and TB NAD								259099809	2b08e124-203d-452e-9f41-23066dfe213e
2022-02-09 18:56:57	2022-02-09 19:00:56	2022-02-09	Midlands	Gweru	Mkoba Poly - 101023 - Clinic	2021-04-09	4202164	00438/21	1982-03-15	39	Married		3	20	1	Depo provera	No	Always	Depo-Provera	0	0	1	0	0	0	0		New	Positive	Yes	Negative	2303	Nil	Not available					2022-04-08	Breast and TB NAD								259099813	5f233aa1-8692-4118-b02d-4cc40aee0e1d
2022-02-09 19:01:20	2022-02-09 19:03:42	2022-02-09	Midlands	Gweru	Mkoba Poly - 101023 - Clinic	2021-04-13	420210	00452/21	1988-12-25	32	Married		3	21	2	Jadelle	No	Never	Inplant	0	1	0	0	0	0	0		New	Positive	Yes	Negative	2319	Nil	Not available					2022-04-12	Breast and TB NAD								259099817	f1fc2f23-4a2c-4961-8eba-67f33db6ab03
2022-02-09 19:07:08	2022-02-09 19:09:16	2022-02-09	Midlands	Gweru	Mkoba Poly - 101023 - Clinic	2021-04-14	42021	00467/21	1984-06-15	36	Separated		3	17	7	Control	Yes	Always	Pill	1	0	0	0	0	0	0		New	Positive	Yes	Negative	2336	Nil	Not available					2022-04-14	Breast and TB NAD								259099821	f21989b6-7505-45f9-9610-cb7e7dfe7fe6
2022-02-09 19:09:41	2022-02-09 19:12:24	2022-02-09	Midlands	Gweru	Mkoba Poly - 101023 - Clinic	2021-04-15	42021112	00483/21	1978-03-05	43	Married		2	18	1	Control	No	Sometimes	Pill	1	0	0	0	0	0	0		New	Positive	Yes	Negative	2354	Nil	Not available					2022-03-15	Breast and TB NAD								259099828	0239ec98-3ff9-4417-8386-50a699834a57
2022-02-09 19:12:44	2022-02-09 19:15:27	2022-02-09	Midlands	Gweru	Mkoba Poly - 101023 - Clinic	2021-04-16	42021128	00496/21	1986-11-23	34	Married		1	20	3	Depo provera	No	Always	Depo-Provera	0	0	1	0	0	0	0		New	Positive	Yes	Negative	2375	Nil	Not available					2022-04-15	Breast and TB NAD								259099834	223b3f4f-df3f-4572-bb03-678319b1c085
2022-02-09 19:20:29	2022-02-09 19:23:51	2022-02-09	Midlands	Gweru	Mkoba Poly - 101023 - Clinic	2021-04-21	42021144	00510/21	1981-10-16	39	Married		2	18	2	Depo provera	No	Always	Depo-Provera	0	0	1	0	0	0	0		New	Positive	Yes	Negative	2397	Nil	Not available					2022-04-21	Breast and TB NAD								259099841	39740775-5e49-436b-bd55-da9a85b391ed
2022-02-09 19:32:50	2022-02-09 19:36:41	2022-02-09	Midlands	Gweru	Mkoba Poly - 101023 - Clinic	2021-04-23	42021160	00525/21	1982-12-07	38	Married		1	17	3	Control	No	Sometimes	Pill	1	0	0	0	0	0	0		New	Positive	Yes	Negative	2415	Nil	Not available					2022-04-22	Breast and TB NAD								259099852	5464f894-b8f1-4428-8af6-b3406d209855
2022-02-09 19:37:37	2022-02-09 19:40:53	2022-02-09	Midlands	Gweru	Mkoba Poly - 101023 - Clinic	2021-04-27	42021176	00541/21	1980-07-28	40	Married		4	19	2	Jadelle	No	Never	Inplant	0	1	0	0	0	0	0		New	Positive	Yes	Negative	2348	Nil	Not available					2022-04-27	Breast and TB NAD								259099855	5fc033b4-991b-49fa-a9f8-7a4dc4d3b94f
2022-02-09 19:45:03	2022-02-09 19:49:11	2022-02-09	Midlands	Gweru	Mkoba Poly - 101023 - Clinic	2021-05-04	5202101	00555/21	1995-10-10	25	Married		2	18	2	Jadelle	No	Never	Inplant	0	1	0	0	0	0	0		New	Positive	Yes	Negative	2462	Nil	Not available					2022-05-04	Breast and TB NAD								259099861	f4ecea73-3fc1-45ef-adee-d1b0b4a810ef
2022-02-09 19:55:03	2022-02-09 19:59:42	2022-02-09	Midlands	Gweru	Mkoba Poly - 101023 - Clinic	2021-05-05	5202117	00674/21	1988-10-30	32	Single		2	18	3	Depo provera	No	Always	Depo-Provera	0	0	1	0	0	0	0		New	Positive	Yes	Negative	2484	Nil	Not available					2022-05-05	Breast and TB NAD								259099867	68cb45b4-c7ea-4ac3-9823-70bb96bd6720
2022-02-09 20:28:57	2022-02-09 20:31:37	2022-02-09	Midlands	Gweru	Mkoba Poly - 101023 - Clinic	2021-05-06	5202133	00100/20	1978-06-13	42	Married		3	18	1	Jadelle	No	Sometimes	Inplant	0	1	0	0	0	0	0		Repeat	Positive	Yes	Negative	2507	Nil	Not available					2022-05-06	Breast and TB NAD								259099872	5a99d3d6-f520-4bc3-8050-b8ab050da43e
2022-02-09 20:32:03	2022-02-09 20:34:40	2022-02-09	Midlands	Gweru	Mkoba Poly - 101023 - Clinic	2021-05-10	5202149	00593/21	1981-08-03	39	Married		1	19	1	Nil	No	Never	None	0	0	0	0	0	1	0		New	Positive	Yes	Negative	2527	Nil	Not available					2022-05-10	Breast and TB NAD								259099874	6246cb70-4103-4d7d-8002-2f8362f10a91
2022-02-09 20:43:02	2022-02-09 20:47:29	2022-02-09	Midlands	Gweru	Mkoba Poly - 101023 - Clinic	2021-02-11	5202165	00604/21	1989-06-01	31	Separated		3	16	2	Depo provera	No	Sometimes	Depo-Provera	0	0	1	0	0	0	0		New	Positive	Yes	Negative	2546	Nil	Not available					2022-05-11	Breast and TB NAD								259099878	aa6c3cd1-6b12-4ddf-9b06-107075520120
2022-02-09 20:54:26	2022-02-09 20:56:50	2022-02-09	Midlands	Gweru	Mkoba Poly - 101023 - Clinic	2021-05-14	5202181	00620/21	1989-10-21	31	Married		2	21	12	Jadelle	No	Always	Inplant	0	1	0	0	0	0	0		New	Positive	Yes	Negative	2569	Nil	Not available					2022-05-13	Breast and TB NAD								259099886	8785ed2c-3f1e-4d96-a1ff-909771a87509
2022-02-09 21:18:35	2022-02-09 22:10:57	2022-02-09	Midlands	Kwekwe	Mayoka - 100973 - Rural Health Centre	2021-02-04	2202101	2021CC00007	1975-09-23	45	Single		2	16	5	Control	Yes	Yes - Sometimes	Pill	1	0	0	0	0	0	0		New	Positive	Yes	Negative	0757	Nil	Not available					2022-02-22	Nil								259127359	b2ce7420-bb6a-4b6d-958c-4c65005d835f
2022-02-09 21:41:23	2022-02-09 22:12:21	2022-02-09	Midlands	Kwekwe	Mayoka - 100973 - Rural Health Centre	2021-04-22	4202102	2021CC00032	1993-05-11	27	Married		3	17	1	Nil	No	Never	None	0	0	0	0	0	1	0		New	Negative		Negative	4530	Nil	Not available					2024-04-04	Nil								259127363	ff2d5916-e6a9-4989-ba1b-f59b488b4162
2022-02-09 21:49:01	2022-02-09 22:11:48	2022-02-09	Midlands	Kwekwe	Mayoka - 100973 - Rural Health Centre	2021-08-30	8202103	2021CC00057	2002-12-28	18	Single		1	18	2	Nil	No	Never	None	0	0	0	0	0	1	0		New	Positive	Yes	Negative	5780	Nil	Not available					2022-08-30	Nil								259127367	7ebb9a24-6747-4f76-b68d-55a9c0c20636
2022-02-09 19:54:00	2022-02-09 20:02:13	2022-02-09	Manicaland	Mutare	St. Joseph's - 101632 - T.B Hospital	2021-02-10	12021213	030682	1991-07-15	29	Single		2	18	1	Jadelle	No	Sometimes	Inplant	0	1	0	0	0	0	0		Repeat	Positive	Yes	Negative	4966		Normal					2022-02-10									259139790	959835ed-5bb5-4a82-bc29-2c318b1b204f
2022-02-09 20:02:23	2022-02-09 20:12:55	2022-02-09	Manicaland	Mutare	St. Joseph's - 101632 - T.B Hospital	2021-02-16	22021229	03081	1976-10-09	44	Married		3	20	1	Jadelle	No	Nil	Inplant	0	1	0	0	0	0	0		Repeat	Positive	Yes	Negative	4980		Normal					2022-02-16									259139796	97e4c1d4-7223-4621-ae01-79527c968599
2022-02-09 20:24:55	2022-02-09 20:31:58	2022-02-09	Manicaland	Mutare	St. Joseph's - 101632 - T.B Hospital	2021-02-23	22021245	01294	1981-12-07	39	Married		3	20	1	Pills	No	Sometimes	Pill	1	0	0	0	0	0	0		Repeat	Positive	Yes	Negative	5019		Normal					2022-02-23									259139798	c921944a-46be-4584-b59a-0fbc50cc4c64
2022-02-09 20:32:36	2022-02-09 20:39:54	2022-02-09	Manicaland	Mutare	St. Joseph's - 101632 - T.B Hospital	2021-02-24	22021261	04009	1973-10-17	47	Divorced		4	19	1	Pills	No	Nil	Pill	1	0	0	0	0	0	0		New	Positive	Yes	Negative	5035		Normal					2022-02-24									259139799	280b93dd-b83a-4873-8e32-03d1b7b06e4a
2022-02-09 20:40:51	2022-02-09 20:46:27	2022-02-09	Manicaland	Mutare	St. Joseph's - 101632 - T.B Hospital	2021-02-25	22021277	04023	1992-03-28	28	Single		0	23	2	Nil	No	Nil	None	0	0	0	0	0	1	0		New	Positive	Yes	Negative	5051		Normal					2022-02-25									259139800	c2275922-accb-4b7d-b4b4-a67b6998cd8b
2022-02-09 20:46:39	2022-02-09 20:54:37	2022-02-09	Manicaland	Mutare	St. Joseph's - 101632 - T.B Hospital	2021-03-03	32021293	01654	1972-03-11	48	Married		5	25	1	Pills	No	Sometimes	Pill	1	0	0	0	0	0	0		Repeat	Positive	Yes	Negative	5118		Normal					2022-03-03									259139802	f8de4a5d-fb7a-4559-b638-5875c2c0f559
2022-02-09 21:23:42	2022-02-09 21:29:38	2022-02-09	Manicaland	Mutare	St. Joseph's - 101632 - T.B Hospital	2021-03-09	32021309	04045	1979-03-13	41	Single		0	19	2	Nil	No	Sometimes	None	0	0	0	0	0	1	0		New	Positive	Yes	Negative	5150		Normal					2022-03-09									259139803	77ee1e79-7aa9-43ee-971c-c75b28c8f233
2022-02-09 21:29:42	2022-02-09 21:36:07	2022-02-09	Manicaland	Mutare	St. Joseph's - 101632 - T.B Hospital	2021-03-09	32021325	04058	1986-12-16	34	Married		1	18	1	Pills	No	Sometimes	Pill	1	0	0	0	0	0	0		New	Positive	Yes	Negative	5166		Normal					2022-03-10									259139807	47371fee-f2c7-45d2-8d01-f7fc671fce95
2022-02-09 21:36:45	2022-02-09 21:43:02	2022-02-09	Manicaland	Mutare	St. Joseph's - 101632 - T.B Hospital	2021-03-10	32021341	04068	1991-11-05	29	Married		3	29	1	Pills	No	Sometimes	Pill	1	0	0	0	0	0	0		New	Positive	Yes	Negative	5183		Normal					2022-03-10									259139809	14b434a0-f689-47e3-9bec-136c9b89b4eb
2022-02-09 22:16:38	2022-02-09 22:25:37	2022-02-09	Manicaland	Mutare	Sakubva Health Centre - 101511 - Hospital	2021-02-16	32021357	03002	1974-08-05	46	Married		2	21	1	Pills	No	Nil	Pill	1	0	0	0	0	0	0		Repeat	Positive	Yes	Negative	5243		Normal					2022-03-16									259139811	f24ef14e-25d2-42e2-acfc-5d4f7b7e2686
2022-02-09 22:26:01	2022-02-09 22:36:37	2022-02-09	Manicaland	Mutare	St. Joseph's - 101632 - T.B Hospital	2021-03-16	32021373	04097	1974-04-21	46	Married		4	20	1	Pills	No	Sometimes	Pill	1	0	0	0	0	0	0		New	Positive	Yes	Negative	5261		Normal					2022-03-16									259139815	5c5a45a4-1c97-454c-af07-71b77761f089
2022-02-09 22:37:29	2022-02-09 22:43:45	2022-02-09	Manicaland	Mutare	St. Joseph's - 101632 - T.B Hospital	2021-03-17	32021389	02034	1995-01-01	26	Married		1	20	1	Pills	No	Nil	Pill	1	0	0	0	0	0	0		Repeat	Positive	Yes	Negative	5286		Normal					2022-02-17									259139818	0a2b9e3a-54ad-479b-90d8-398b00d55f8d
2022-02-09 22:44:46	2022-02-09 22:51:29	2022-02-09	Manicaland	Mutare	St. Joseph's - 101632 - T.B Hospital	2021-03-23	32021405	05025	1995-07-17	25	Married		1	16	4	Pills	No	Nil	Pill	1	0	0	0	0	0	0		New	Negative		Negative	5308		Normal					2025-03-24									259139819	21c7067d-22f1-487b-8ea9-194b795b15d7
2022-02-09 22:51:54	2022-02-09 22:57:56	2022-02-09	Manicaland	Mutare	St. Joseph's - 101632 - T.B Hospital	2021-03-25	32021421	05039	1987-12-25	33	Married		2	22	1	Pills	No	Sometimes	Pill	1	0	0	0	0	0	0		New	Positive	Yes	Negative	5327		Normal					2022-03-25									259139822	799ef3ea-10a8-41a8-a3b9-5db25c0308d0
2022-02-09 22:58:04	2022-02-09 23:04:45	2022-02-09	Manicaland	Mutare	St. Joseph's - 101632 - T.B Hospital	2021-03-30	32021437	05054	1990-12-12	30	Single		0	16	5	Nil	No	Sometimes	None	0	0	0	0	0	1	0		Repeat	Positive	Yes	Negative	5343		Normal					2022-03-30									259139823	c1c6d6b5-fbad-4d5e-8f9f-d20f6a39f203
2022-02-09 23:06:33	2022-02-09 23:13:52	2022-02-09	Manicaland	Mutare	St. Joseph's - 101632 - T.B Hospital	2021-03-30	32021453	050662	1971-06-06	49	Married		1	16	10	Pills	No	Sometimes	Pill	1	0	0	0	0	0	0		Repeat	Positive	Yes	Negative	5359		Normal					2022-03-30									259139824	11f01b58-3c1b-4ad1-b73e-82ea46d6b437
2022-02-09 23:15:31	2022-02-09 23:24:51	2022-02-09	Manicaland	Mutare	St. Joseph's - 101632 - T.B Hospital	2021-04-01	42021469	05080	1978-02-05	43	Single		1	26	5	Nil	No	Always	None	0	0	0	0	0	1	0		New	Positive	Yes	Negative	5379		Normal					2022-04-01									259139883	c5a95f62-7e14-4e92-b4d0-adbc2f06ab8c
2022-02-09 23:25:21	2022-02-09 23:33:20	2022-02-09	Manicaland	Mutare	St. Joseph's - 101632 - T.B Hospital	2021-04-06	42021485	05093	1971-05-13	49	Widow		2	17	3	Pills	No	Nil	Pill	1	0	0	0	0	0	0		New	Positive	Yes	Negative	5404		Normal					2022-04-06									259139886	68dac1df-f58d-4cfc-b7d8-b23863e403a3
2022-02-10 07:54:12	2022-02-10 08:00:03	2022-02-10	Midlands	Kwekwe	Dambridge - 100362 - Clinic	2020-11-11	11202008	2020CC00007	1984-04-06	36	Married		3	16	3	Jadelle	No	Sometimes	Inplant	0	1	0	0	0	0	0		New	Negative		Negative	6272		Not available					2023-11-08									259204466	601c580b-5128-4e96-a77d-8d8d13d4be9a
2022-02-10 08:01:50	2022-02-10 08:07:00	2022-02-10	Midlands	Kwekwe	Dambridge - 100362 - Clinic	2021-02-25	2202114	2021CC00014	1976-12-28	44	Married		1	18	1	Control	Yes	Always	Pill	1	0	0	0	0	0	0		New	Positive	Yes	Negative	0991		Not available					2022-02-10									259204477	b34633de-3fc9-4492-839d-b47e6a74b210
2022-02-10 08:08:02	2022-02-10 08:14:34	2022-02-10	Midlands	Kwekwe	Dambridge - 100362 - Clinic	2021-04-08	4202106	2021CC00029	1931-04-15	89	Widow		10	15	1	Nil	No	Never	None	0	0	0	0	0	1	0		New	Positive	Yes	Negative	1564		Not available					2022-04-08									259204482	bed5589e-cd60-4a93-86e9-a4d34e6c7396
2022-02-10 08:47:02	2022-02-10 08:52:59	2022-02-10	Midlands	Kwekwe	Dambridge - 100362 - Clinic	2021-04-08	4202107	2021CC00030	1995-09-14	25	Married		2	18	2	Depo	No	Always	Depo-Provera	0	0	1	0	0	0	0		New	Positive	Yes	Positive	1569,1570		Not available		Thermocoagulation		2021-04-08	2021-10-08									259204493	9dfca96f-c7cd-4f8f-abba-403fd613ba33
2022-02-10 09:11:39	2022-02-10 09:18:37	2022-02-10	Midlands	Kwekwe	Mpinda - 101042 - Clinic	2021-07-08	7202115	2021CC00012	1956-04-01	65	Married		8	20	1	DEPO	No	Never	Depo-Provera	0	0	1	0	0	0	0		New	Positive	Yes	Negative	8059		Not available					2022-06-08									259214789	ff84202e-0037-4c0a-9ba7-9634bdae8d94
2022-02-10 09:19:00	2022-02-10 09:23:17	2022-02-10	Midlands	Kwekwe	Mpinda - 101042 - Clinic	2021-09-09	9202109	2021CC00028	1968-03-13	53	Married		8	14	1	Depo	Yes	Yes	Depo-Provera	0	0	1	0	0	0	0		New	Positive	Yes	Negative	5817		Not available					2022-07-21									259214801	9691db9c-2a5b-4ad0-aef6-a781ca1fe6f6
2022-02-10 09:23:33	2022-02-10 09:28:43	2022-02-10	Midlands	Kwekwe	Mpinda - 101042 - Clinic	2021-07-08	7202113	2021CC00120	1987-01-18	34	Married		4	18	3	IUCD	Yes	Always	Intra Uterine Device	0	0	0	1	0	0	0		New	Positive	Yes	Negative	8056		Not available					2022-07-14									259214810	03f15f7a-85d0-4943-9b31-cc7f33229a98
2022-02-10 09:29:22	2022-02-10 09:36:41	2022-02-10	Midlands	Kwekwe	Mpinda - 101042 - Clinic	2021-09-09	9202107	2021CC00027	1952-09-09	68	Widow		4	15	10	Nil	No	Never	None	0	0	0	0	0	1	0		New	Positive	Yes	Negative	5815		Not available					2022-03-09									259214821	c62d3958-5a77-4acd-9698-1cb528ffa875
2022-02-09 21:06:46	2022-02-10 08:47:08	2022-02-09	Midlands	Gweru	Child Welfare - 100205 - Clinic	2021-06-11	6202102	00084/21	1989-04-21	32	Married		8	21	1	Nil	No	Sometimes	None	0	0	0	0	0	1	0		New	Positive	Yes	Negative	1441	Nil	Not available					2022-06-10	Breast and TB NAD								259215250	4b6cd35e-facb-4301-a462-00577839ef9a
2022-02-09 21:11:28	2022-02-10 08:49:56	2022-02-09	Midlands	Gweru	Child Welfare - 100205 - Clinic	2021-07-05	7202104	00100/21	1983-12-03	37	Married		4	19	6	Jadelle	No	Sometimes	Inplant	0	1	0	0	0	0	0		New	Positive	Yes	Negative	1815	Nil	Not available					2022-07-05	Breast and TB NAD								259215264	c4d8a97b-c6c5-4c95-a2c6-974e9d7c8059
2022-02-09 21:15:31	2022-02-10 09:01:15	2022-02-09	Midlands	Gweru	Child Welfare - 100205 - Clinic	2021-07-16	7202120	00116/21	1972-12-25	48	Married		4	17	1	COC	Yes	Always	Pill	1	0	0	0	0	0	0		New	Negative		Negative	2014	Nil	Not available					2024-07-16	Breast and TB NAD								259215275	e6029d32-d74f-43a3-9ede-4d774505afaf
2022-02-09 21:23:49	2022-02-10 09:03:23	2022-02-09	Midlands	Gweru	Child Welfare - 100205 - Clinic	2021-08-20	8202104	00130/21	1996-08-28	24	Married		0	20	1	COC	No	Always	Pill	1	0	0	0	0	0	0		New	Positive	Yes	Negative	2332	Nil	Not available					2022-08-19	Breast and TB NAD								259215290	23eced2c-2937-41d2-b1bd-e1b2c9b0a505
2022-02-09 21:29:40	2022-02-10 09:06:03	2022-02-09	Midlands	Gweru	Child Welfare - 100205 - Clinic	2021-09-17	9202104	00145/21	1993-03-19	28	Separated		2	17	2	Jadelle	No	Always	Inplant	0	1	0	0	0	0	0		New	Positive	Yes	Negative	2134	Nil	Not available					2022-09-16	Breast and TB NAD								259215300	388f3173-6259-4274-b8c6-8beaa859abec
2022-02-09 21:33:23	2022-02-10 09:09:54	2022-02-09	Midlands	Gweru	Child Welfare - 100205 - Clinic	2021-03-12	3202110	00016/21	1977-07-07	43	Married		2	17	3	Depo provera	No	Sometimes	Depo-Provera	0	0	1	0	0	0	0		New	Positive	Yes	Negative	9634	Nil	Not available					2022-03-11	Breast and TB NAD								259215308	08f300a0-d5b6-4630-b235-aa4c90f548f4
2022-02-09 21:40:29	2022-02-10 09:11:47	2022-02-09	Midlands	Gweru	Child Welfare - 100205 - Clinic	2021-03-26	3202126	00031/21	1978-07-15	42	Married		2	20	2	COC	No	Sometimes	Pill	1	0	0	0	0	0	0		New	Positive	Yes	Negative	0077	Nil	Not available					2022-03-25	Breast and TB NAD								259215318	19ac5fb9-284e-455a-8ce6-2441a175651c
2022-02-09 15:17:49	2022-02-09 15:21:18	2022-02-09	Manicaland	Mutare	Mutare - 101165 - Provincial Hospital	2020-09-23	84	13327	1971-10-17	48	Married		4	17	2	Nil	No	Nil	Inplant	0	1	0	0	0	0	0		Repeat	Negative		Negative	8768	Nil	Other (specify)	N/A					Nil								259236034	a81216f2-e05a-452e-8051-46f5d0cc56bd
2022-02-09 15:23:37	2022-02-09 15:27:18	2022-02-09	Manicaland	Mutare	Mutare - 101165 - Provincial Hospital	2020-09-29	8	13340	1969-07-22	51	Married		6	17	Nil	Nil	No	No	Pill	1	0	0	0	0	0	0		New	Negative		Negative	8808	Nil	Other (specify)	N/A					Nil								259236037	335f2b1c-a968-40c9-ae2d-1f74a86910f5
2022-02-10 03:15:18	2022-02-10 03:20:37	2022-02-10	Manicaland	Mutare	Mutare - 101165 - Provincial Hospital	2020-09-29	9	13341	1980-05-21	40	Separated		0	23	3	Nil	No	Nil	None	0	0	0	0	0	1	0		Repeat	Negative		Negative	13346	Nil	Other (specify)	N/A					Nil								259236041	39b9c35e-312f-4b57-be98-4c23d4fe78e5
2022-02-10 03:20:53	2022-02-10 03:24:23	2022-02-10	Manicaland	Mutare	Mutare - 101165 - Provincial Hospital	2020-10-05	10	13353	1978-07-22	42	Married		5	20	3	Nil	No	Nil	None	0	0	0	0	0	1	0		New	Negative		Negative	8852	Nil	Other (specify)	Nil					Nil								259236044	b074f82f-d94f-4a60-9c14-f9fe7390d7cb
2022-02-10 03:24:33	2022-02-10 03:28:38	2022-02-10	Manicaland	Mutare	Mutare - 101165 - Provincial Hospital	2020-10-12	12	13367	1981-08-21	39	Married		6	18	1	Nil	No	Nil	None	0	0	0	0	0	1	0		New	Negative		Negative	8896	Nil	Other (specify)	Nil					Nil								259236050	dc1c9e4d-2207-4e9b-bfd6-2f79a9ac668c
2022-02-10 03:29:41	2022-02-10 03:32:35	2022-02-10	Manicaland	Mutare	Mutare - 101165 - Provincial Hospital	2020-10-15	12	13383	1979-07-27	41	Married		3	21	1	Nil	No	Sometimes	Inplant	0	1	0	0	0	0	0		New	Negative		Negative	8936	Nil	Other (specify)	Nil					Nil								259236053	443eae97-34e6-42bc-97be-cc6fc52dc011
2022-02-10 03:34:19	2022-02-10 03:38:38	2022-02-10	Manicaland	Mutare	Mutare - 101165 - Provincial Hospital	2020-10-21	13	07909	1969-05-22	51	Married		4	23	2	Nil	No	Nil	None	0	0	0	0	0	1	0		Repeat	Positive	Yes	Negative	8967	Nil	Other (specify)	Nil					Nil								259236063	66743171-abae-42ab-907f-9fc4b126e7ab
2022-02-10 03:39:03	2022-02-10 03:42:54	2022-02-10	Manicaland	Mutare	Mutare - 101165 - Provincial Hospital	2020-10-23	14	13406	1977-03-24	43	Married		6	17	1	Nils	No	Sometimes	Pill	1	0	0	0	0	0	0		New	Negative		Negative	9609	NilNol	Other (specify)	Nil					Nil								259236071	7de5bf02-af42-4fba-8880-22c29e235835
2022-02-10 03:43:24	2022-02-10 03:45:52	2022-02-10	Manicaland	Mutare	Mutare - 101165 - Provincial Hospital	2020-10-27	15	13423	1992-04-17	28	Married		4	17	2	Control	No	Nil	Pill	1	0	0	0	0	0	0		New	Negative		Negative	9053	Nil	Other (specify)	Nil					Nil								259236089	8bde704b-d3c3-49f2-896c-2b9fa41563f1
2022-02-10 03:46:23	2022-02-10 03:49:22	2022-02-10	Manicaland	Mutare	Mutare - 101165 - Provincial Hospital	2020-10-30	16	13438	1981-04-24	39	Married		2	25	1	Nil	No	Nil	Inplant	0	1	0	0	0	0	0		New	Negative		Negative	9094	Nil	Other (specify)	Nil					Nil								259236101	00a122ea-ea19-4611-87f0-f72dbb350601
2022-02-10 03:49:51	2022-02-10 03:53:20	2022-02-10	Manicaland	Mutare	Mutare - 101165 - Provincial Hospital	2020-11-03	17	13453	1977-06-30	43	Married		2	25	1	Nil	No	Sometimes	None	0	0	0	0	0	1	0		New	Positive	Yes	Negative	9139	Nil	Other (specify)	Nil					Nil								259236113	58a43be4-ee33-4080-813b-daa296a639a5
2022-02-10 03:53:27	2022-02-10 03:56:49	2022-02-10	Manicaland	Mutare	Mutare - 101165 - Provincial Hospital	2020-11-09	18	13467	1954-02-10	66	Married		6	23	,1	Nil	No	Nil	Pill	1	0	0	0	0	0	0		Repeat	Negative		Negative	9185	Nil	Other (specify)	Nil					Nil								259236152	c10ea9d5-cb49-47d3-ad82-0257dda040ee
2022-02-10 03:57:25	2022-02-10 04:00:01	2022-02-10	Manicaland	Mutare	Mutare - 101165 - Provincial Hospital	2020-10-16	19	13479	1981-03-19	39	Married		4	19	1	Nil	No	Nil	Pill	1	0	0	0	0	0	0		New	Negative		Negative	9227	Nil	Other (specify)	Nil					Nil								259236180	4917c521-af77-453d-bec6-740fa02a91a2
2022-02-10 04:00:06	2022-02-10 04:03:37	2022-02-10	Manicaland	Mutare	Mutare - 101165 - Provincial Hospital	2020-11-19	21	13505	1982-05-28	38	Married		3	19	Nil	Nil	No	No	Pill	1	0	0	0	0	0	0		New	Negative		Negative	9265	Nil	Other (specify)	Nil					Nil								259236195	7a41943b-4d50-406c-a2ba-af81967cb094
2022-02-10 04:03:55	2022-02-10 04:06:44	2022-02-10	Manicaland	Mutare	Mutare - 101165 - Provincial Hospital	2020-06-19	22	13518	1965-10-22	54	Married		3	161	1	Nil	No	Nil	None	0	0	0	0	0	1	0		New	Negative		Negative	9300	Nil	Other (specify)	Nil					Nil								259236207	52a24451-c86d-4a96-8add-82df8ce65aaa
2022-02-10 04:07:11	2022-02-10 04:10:19	2022-02-10	Manicaland	Mutare	Mutare - 101165 - Provincial Hospital	2020-04-27	22	08938	1977-08-18	42	Married		2	23	1	Nil	No	Nil	Other(specify) Pill	1	0	0	0	0	0	1	Nil	Repeat	Negative		Negative	9338	Nil	Other (specify)	Nil					Nil								259236217	067afe1e-6d05-4cc3-ace5-04dcd7bdd683
2022-02-10 09:56:45	2022-02-10 09:59:40	2022-02-10	Manicaland	Mutare	Mutare - 101165 - Provincial Hospital	2020-11-06	23	6390	1993-04-21	27	Married		3	18	1	Nil	No	No	Pill	1	0	0	0	0	0	0		Repeat	Negative		Negative	9163	Nil	Other (specify)	N/A					Nil								259236225	685d5eae-cca1-4d90-906d-eb6fef09c38c
2022-02-10 09:59:55	2022-02-10 10:05:51	2022-02-10	Manicaland	Mutare	Mutare - 101165 - Provincial Hospital	2020-11-11	24	13475	1990-09-14	30	Married		4	30	1	Nil	No	No	Pill	1	0	0	0	0	0	0		New	Positive	Yes	Positive	9207	Leep	Pre-cancer Low grade		LEEP		2020-12-17	2021-06-23	Nil								259236236	1546f109-9b9f-4591-a02a-e1698b2818de
2022-02-10 10:06:16	2022-02-10 10:10:54	2022-02-10	Manicaland	Mutare	Mutare - 101165 - Provincial Hospital	2020-11-17	24	13497	1973-05-19	47	Married		4	18	2	Nil	No	Nil	Pill	1	0	0	0	0	0	0		New	Negative		Negative	9246	Nil	Other (specify)	Nil					Nil								259236246	a0711f3b-5f40-40b5-bca6-d5b84e6a2c36
2022-02-10 10:11:31	2022-02-10 10:14:34	2022-02-10	Manicaland	Mutare	Mutare - 101165 - Provincial Hospital	2020-11-23	25	13512	1978-06-22	42	Married		3	23	2	Nil	No	No	Depo-Provera	0	0	1	0	0	0	0		New	Negative		Negative	9283	Nil	Other (specify)	Nil					Nil								259236262	fc16f13f-517b-41e1-99d2-f784c5e654e5
2022-02-10 10:17:19	2022-02-10 10:23:31	2022-02-10	Manicaland	Mutare	Mutare - 101165 - Provincial Hospital	2020-11-26	26	135872	1992-06-12	28	Married		2	20	2	No	No	No	Intra Uterine Device	0	0	0	1	0	0	0		New	Negative		Negative	9323	Nil	Other (specify)	Nil					Nil								259236310	707b50a4-3f43-4bde-bfd3-42672a1a58f7
2022-02-10 10:38:56	2022-02-10 10:42:46	2022-02-10	Manicaland	Mutare	Mutare - 101165 - Provincial Hospital	2020-12-03	28	136112	1993-05-14	27	Married		2	20	2	Control	No	No	Pill	1	0	0	0	0	0	0		Repeat	Negative		Negative	9385	Nil	Other (specify)	Nil					Nil								259247777	5f857c70-a68a-4f52-8ba1-c39d5213bfb0
2022-02-10 10:43:24	2022-02-10 10:46:44	2022-02-10	Manicaland	Mutare	Mutare - 101165 - Provincial Hospital	2020-12-08	28	13625	1933-01-03	87	Widow		8	19	1	Nil	No	Nil	None	0	0	0	0	0	1	0		Repeat	Negative		Negative	9423	Nil	Other (specify)	Nil					Nil								259247800	e4537f1a-275e-46a5-8fbf-73ecbbe7fcdf
2022-02-10 10:47:24	2022-02-10 10:51:47	2022-02-10	Manicaland	Mutare	Mutare - 101165 - Provincial Hospital	2020-12-14	30	13640	1977-05-20	43	Single		0	28	2	No	No	Sometimes	Pill	1	0	0	0	0	0	0		New	Positive	Yes	Negative	9472	Nil	Other (specify)	Nil					Nil								259247821	ec764f65-4261-4cf8-a26e-6aeddb29984f
2022-02-10 10:52:32	2022-02-10 10:55:16	2022-02-10	Manicaland	Mutare	Mutare - 101165 - Provincial Hospital	2021-02-15	31	00500	1962-06-18	58	Married		5	109	1	Nil	No	No	None	0	0	0	0	0	1	0		Repeat	Positive	Yes	Negative	9495	Nil	Other (specify)	Nil					Nil								259247842	4e55582a-aedd-4061-b7c0-e6466c396e84
2022-02-10 10:55:33	2022-02-10 11:00:11	2022-02-10	Manicaland	Mutare	Mutare - 101165 - Provincial Hospital	2021-02-19	32	13666	1984-09-13	36	Married		6	16	1	No	No	No	Depo-Provera	0	0	1	0	0	0	0		New	Negative		Negative	9517	Nil	Other (specify)	Nil					Nil								259247893	9c5c7dd7-7b31-46f9-a48f-9751c641f454
2022-02-09 20:32:25	2022-02-10 08:12:51	2022-02-09	Manicaland	Buhera	Buhera - 100099 - Rural Hospital	2021-08-23	8202128	01010A2021cc00645	1976-02-09	45	Married		6	18	1	Coc	No	Yes	Pill	1	0	0	0	0	0	0		New	Positive	Yes	Positive	5285	Nil	Pre-cancer High grade		LEEP		2021-12-04	2022-01-17	Well								259259309	be71cfd4-753a-4508-85c6-b475231534e9
2022-02-10 09:38:37	2022-02-10 09:47:45	2022-02-10	Midlands	Kwekwe	Msilahove - 101055 - Rural Hospital	2021-06-15	6202118	2021CC00085	2000-01-07	21	Married		2	17	1	Control	No	Sometimes	Pill	1	0	0	0	0	0	0		New	Negative		Negative	5761		Not available					2024-06-13									259260478	e1ccd907-5521-455d-b028-d7f4c309e022
2022-02-10 09:48:20	2022-02-10 09:53:38	2022-02-10	Midlands	Kwekwe	Msilahove - 101055 - Rural Hospital	2021-05-31	5202114	2021CC00101	1970-08-30	50	Married		4	18	1	Depo	No	Never	Depo-Provera	0	0	1	0	0	0	0		New	Positive	Yes	Negative	6350		Not available					2022-08-31									259260535	537e6606-7939-4c8b-8592-83660b069fad
2022-02-10 09:57:14	2022-02-10 10:03:52	2022-02-10	Midlands	Kwekwe	Msilahove - 101055 - Rural Hospital	2020-11-09	9202115	2020CC00013	1999-04-11	21	Married		1	18	2	Nil	No	Always	None	0	0	0	0	0	1	0		New	Negative		Negative	0110		Not available					2023-11-23									259260560	0251efb3-194f-4d51-86d5-c828195586a3
2022-02-10 10:05:23	2022-02-10 10:11:23	2022-02-10	Midlands	Kwekwe	Msilahove - 101055 - Rural Hospital	2021-03-16	3202131	2021CC00025	1977-06-08	43	Divorced		0	17	10	Nil	No	Sometimes	None	0	0	0	0	0	1	0		New	Positive	Yes	Negative	1219		Not available					2022-03-17									259260594	877786ab-3388-4080-afab-823de76a9ac5
2022-02-10 10:12:28	2022-02-10 10:17:58	2022-02-10	Midlands	Kwekwe	Msilahove - 101055 - Rural Hospital	2021-03-16	3202147	2021CC00040	1985-10-06	35	Married		3	17	2	Control	No	Sometimes	Pill	1	0	0	0	0	0	0		New	Positive	Yes	Negative	1240		Not available					2022-03-16									259260643	e5ce9015-2c7c-4a14-af58-e0e77f19e052
2022-02-10 10:18:04	2022-02-10 10:22:15	2022-02-10	Midlands	Kwekwe	Msilahove - 101055 - Rural Hospital	2021-04-13	4202115	2021CC00055	1992-06-08	28	Married		3	17	1	IUCD	No	No	Intra Uterine Device	0	0	0	1	0	0	0		New	Positive	Yes	Negative	4920		Not available					2022-04-13									259260773	3cb5a327-a2db-4a83-9a49-07b96a988192
2022-02-10 10:22:55	2022-02-10 10:27:16	2022-02-10	Midlands	Kwekwe	Msilahove - 101055 - Rural Hospital	2021-06-15	6202103	2021CC00072	1972-10-03	48	Married		6	16	1	Control	No	Sometimes	Pill	1	0	0	0	0	0	0		New	Negative		Negative	5742		Not available					2024-06-13									259260863	278840d2-c119-4227-96c8-08ee5c9a66be
2022-02-10 09:59:18	2022-02-10 10:02:20	2022-02-10	Midlands	Gweru	Senga Poly - 101538 - Clinic	2021-07-30	7202118	00257/21	1985-05-13	36	Married		2	20	2	Nil	Yes	Never	None	0	0	0	0	0	1	0		New	Positive	Yes	Negative	2241	Nil	Not available					2022-07-29	Breast and TB NAD								259278808	6bb7a1e6-0870-41c5-a085-16b551e429a9
2022-02-10 10:07:37	2022-02-10 10:10:13	2022-02-10	Midlands	Gweru	Senga Poly - 101538 - Clinic	2021-08-27	8202110	00271/21	1990-03-27	31	Single		1	18	5	Jadelle	No	Always	Inplant	0	1	0	0	0	0	0		New	Positive	Yes	Negative	2411	Nil	Not available					2022-08-26	Breast and TB NAD								259278820	b684c264-0d59-4454-9390-3090ef67da73
2022-02-10 10:20:09	2022-02-10 10:32:17	2022-02-10	Midlands	Gweru	Senga Poly - 101538 - Clinic	2021-09-24	9202102	00286/21	1979-11-28	41	Single		1	18	2	COC	No	Always	Pill	1	0	0	0	0	0	0		New	Positive	Yes	Negative	2217	Nil	Not available					2022-09-29	Breast and TB NAD								259278830	73cd3faa-8eb0-47c4-a008-a9fa4d4c254e
2022-02-10 10:33:55	2022-02-10 10:36:21	2022-02-10	Midlands	Gweru	Senga Poly - 101538 - Clinic	2021-09-24	9202118	00302/21	1997-08-14	24	Married		1	19	1	COC	No	Never	Pill	1	0	0	0	0	0	0		New	Positive	Yes	Negative	2261	Nil	Not available					2022-09-23	Breast and TB NAD								259278836	85a39afa-1af1-45b5-9f15-e10c17872bb9
2022-02-10 10:37:41	2022-02-10 10:40:59	2022-02-10	Midlands	Gweru	Senga Poly - 101538 - Clinic	2021-01-20	1202116	00048/21	1983-08-06	37	Married		2	20	2	COC	No	Always	Pill	1	0	0	0	0	0	0		New	Positive	Yes	Negative	9186	Nil	Not available					2022-01-20	Breast and TB NAD								259278841	ed9d1e26-f61a-4f79-a57e-60304135d614
2022-02-10 10:44:32	2022-02-10 10:47:27	2022-02-10	Midlands	Gweru	Senga Poly - 101538 - Clinic	2021-01-27	1202114	00062/21	1984-09-08	36	Widow		4	16	4	IUCD	No	Always	Intra Uterine Device	0	0	0	1	0	0	0		New	Positive	Yes	Negative	9217	Nil	Not available					2022-01-27	Breast and TB NAD								259278852	98189958-0375-4d0d-b818-76cde84d32c8
2022-02-10 10:51:00	2022-02-10 10:53:15	2022-02-10	Midlands	Gweru	Senga Poly - 101538 - Clinic	2021-03-03	3202109	00075/21	1989-07-17	31	Separated		4	16	20	COC	Yes	Sometimes	Pill	1	0	0	0	0	0	0		New	Positive	Yes	Negative	9476	Nil	Not available					2022-03-03	Breast and TB NAD								259278863	b5a9141b-ef47-49e0-844a-87d7384ffda0
2022-02-10 10:53:46	2022-02-10 10:55:53	2022-02-10	Midlands	Gweru	Senga Poly - 101538 - Clinic	2021-03-15	3202126	00203/21	2000-11-14	20	Married		1	19	1	COC	No	Sometimes	Pill	1	0	0	0	0	0	0		New	Positive	Yes	Negative	9659	Nil	Not available					2022-03-15	Breast and TB NAD								259278870	00df5189-bcc8-4fe8-ac2d-1d957433f0eb
2022-02-10 10:56:27	2022-02-10 10:58:18	2022-02-10	Midlands	Gweru	Senga Poly - 101538 - Clinic	2021-03-19	3202142	00119/21	1991-10-24	29	Single		1	22	9	Nil	No	Sometimes	None	0	0	0	0	0	1	0		New	Positive	Yes	Negative	9782	Nil	Not available					2022-03-18	Breast and TB NAD								259278879	db4f1052-d4dc-4a01-b868-7c6ac3967759
2022-02-10 11:01:12	2022-02-10 11:03:22	2022-02-10	Midlands	Gweru	Senga Poly - 101538 - Clinic	2021-04-01	4202103	00132/21	1986-09-27	34	Married		3	18	1	COC	No	Sometimes	Pill	1	0	0	0	0	0	0		New	Positive	Yes	Negative	0115	Nil	Not available					2022-04-01	Breast and TB NAD								259278889	96ceec97-07c3-4b8f-93aa-e0a42714d723
2022-02-10 11:06:35	2022-02-10 11:08:52	2022-02-10	Midlands	Gweru	Senga Poly - 101538 - Clinic	2021-04-09	4202119	00146/21	1967-06-24	53	Married		4	23	1	Depo provera	No	Always	Depo-Provera	0	0	1	0	0	0	0		New	Positive	Yes	Negative	0161	Nil	Not available					2022-04-08	Breast and TB NAD								259278904	91df5777-aa9f-464e-a2d0-213123a6b8ef
2022-02-10 11:09:20	2022-02-10 11:11:55	2022-02-10	Midlands	Gweru	Senga Poly - 101538 - Clinic	2021-04-09	4202135	00263/21	1973-11-07	47	Married		3	16	1	Depo provera	No	Sometimes	Depo-Provera	0	0	1	0	0	0	0		New	Positive	Yes	Negative	0178	Nil	Not available					2022-04-08	Breast and TB NAD								259278910	500f0a17-753f-4396-90f4-fc27ca563a6f
2022-02-10 11:52:23	2022-02-10 11:54:49	2022-02-10	Midlands	Gweru	Senga Poly - 101538 - Clinic	2021-04-30	4202151	00178/21	1995-09-18	25	Single		0	17	5	Nil	No	Always	None	0	0	0	0	0	1	0		New	Positive	Yes	Negative	0542	Nil	Not available					2022-04-29	Breast and TB NAD								259278915	3f360199-f448-4456-aa37-3357392e7e8f
2022-02-10 11:55:11	2022-02-10 11:57:19	2022-02-10	Midlands	Gweru	Senga Poly - 101538 - Clinic	2021-04-30	4202167	00193/21	1997-12-27	23	Single		1	20	3	Jadelle	No	Sometimes	Inplant	0	1	0	0	0	0	0		New	Positive	Yes	Negative	0566	Nil	Not available					2022-04-29	Breast and TB NAD								259278919	1c9d23de-933c-4c9c-bd1c-a940884ca707
2022-02-10 11:57:38	2022-02-10 11:59:55	2022-02-10	Midlands	Gweru	Senga Poly - 101538 - Clinic	2021-05-28	5202116	00206/21	1985-09-10	35	Single		0	18	5	Depo provera	No	Sometimes	Depo-Provera	0	0	1	0	0	0	0		New	Positive	Yes	Negative	0307	Nil	Not available					2022-05-27	Breast and TB NAD								259278924	c249b0ac-9ada-4cf3-9b7b-051b88d0c8da
2022-02-09 18:34:27	2022-02-10 11:28:14	2022-02-09	Manicaland	Buhera	Garamwera - 100489 - Clinic	2021-03-04	3202108	0101182021cc 00057	1976-02-09	45	Married		2	17	2	COC	No	Sometimes	Pill	1	0	0	0	0	0	0		Repeat	Positive	Yes	Negative	4212- 4216	Nil	Not available					2022-03-04	Well								259335979	6ae49149-d061-4324-8eb7-6bd80ca22ac9
2022-02-09 18:59:27	2022-02-09 19:02:11	2022-02-09	Manicaland	Buhera	Garamwera - 100489 - Clinic	2021-03-04	3202124	010118 2021cc 00070	1975-07-06	45	Widow		3	18	2	COC	No	Never	Pill	1	0	0	0	0	0	0		Repeat	Positive	Yes	Negative	4274- 4278	Nil	Not available					2022-03-04	Well								259335992	384161d6-b34c-4cd5-a5d6-96dc23102cb0
2022-02-09 19:02:31	2022-02-09 19:05:20	2022-02-09	Manicaland	Buhera	Garamwera - 100489 - Clinic	2021-05-26	5202109	010118 2021cc 00084	1989-04-29	32	Divorced		3	18	3	COC	No	Always	Pill	1	0	0	0	0	0	0		New	Positive	Yes	Negative	7651-7655	Nil	Not available					2022-05-26	Well								259336011	60fce068-15e3-445b-87b6-072755473e66
2022-02-09 19:05:41	2022-02-09 19:08:24	2022-02-09	Manicaland	Buhera	Garamwera - 100489 - Clinic	2021-05-26	5202125	010118 2021cc 00100	1995-03-09	26	Married		2	17	1	COC	No	Never	Pill	1	0	0	0	0	0	0		New	Positive	Yes	Negative	7696- 7697	Nil	Not available					2022-05-26	Well								259336028	ba20ff61-8c4c-446b-a36f-97f127cdd7b0
2022-02-09 19:08:31	2022-02-09 19:12:03	2022-02-09	Manicaland	Buhera	Garamwera - 100489 - Clinic	2021-07-08	7202115	010118 2021cc 00115	1978-02-09	43	Married		6	19	2	Depo	Yes	Sometimes	Depo-Provera	0	0	1	0	0	0	0		New	Positive	Yes	Negative	9621- 9622	Nil	Not available					2022-07-08	Well								259336043	9d379e4c-586d-44ac-bc99-1dd6ff238f33
2022-02-09 19:12:09	2022-02-09 19:15:01	2022-02-09	Manicaland	Buhera	Garamwera - 100489 - Clinic	2021-07-08	7202131	0101182021cc 00130	1986-02-17	35	Married		3	25	2	Depo	No	Always	Depo-Provera	0	0	1	0	0	0	0		New	Positive	Yes	Negative	9665- 9667	Nil	Not available					2022-02-09	Well								259336058	740eef74-7c05-4f95-83b4-a92fdd233b00
2022-02-09 19:15:27	2022-02-09 19:19:02	2022-02-09	Manicaland	Buhera	Garamwera - 100489 - Clinic	2021-08-17	8202115	010118 2021cc 00144	1996-03-05	25	Married		1	20	2	Depo	No	Never	Depo-Provera	0	0	1	0	0	0	0		New	Positive	Yes	Negative	0256 - 0258	Nil	Not available					2022-08-17	Well								259336069	a14399c1-fa31-4c16-8cac-e457128716b9
2022-02-09 19:19:17	2022-02-10 11:28:39	2022-02-09	Manicaland	Buhera	Garamwera - 100489 - Clinic	2022-01-20	1202206	0101182022cc 00004	1983-12-18	38	Married		6	16	1	COC	No	Never	Pill	1	0	0	0	0	0	0		New	Negative		Negative	4909- 4910	Nil	Not available					2025-01-20	Well								259336082	e96da9ea-f7cd-4c53-9767-2f2e64751724
2022-02-09 19:29:07	2022-02-10 11:29:13	2022-02-09	Manicaland	Buhera	Gombe - 100515 - Clinic	2021-02-23	2202121	010133 2021cc 00021	1992-06-04	28	Married		2	20	1	COC	No	Never	Pill	1	0	0	0	0	0	0		New	Negative		Negative	3671- 3679	Nil	Not available					2022-02-23	Well								259336089	ba1804e6-312b-4077-bc87-b2a8328a87d3
2022-02-09 19:31:50	2022-02-09 19:34:59	2022-02-09	Manicaland	Buhera	Gombe - 100515 - Clinic	2021-05-28	5202115	010133 2021cc00034	1976-08-10	44	Married		5	17	5	COC	No	Always	Pill	1	0	0	0	0	0	0		New	Positive	Yes	Negative	7802 - 7803	Nil	Not available					2022-05-28	Well								259336101	1f08eca2-9d19-49f3-855e-c833a2db9f27
2022-02-09 19:35:14	2022-02-09 19:37:41	2022-02-09	Manicaland	Buhera	Gombe - 100515 - Clinic	2021-05-28	5202131	010133 2021cc 00050	1972-03-10	49	Married		2	21	1	Depo	No	Always	Depo-Provera	0	0	1	0	0	0	0		New	Positive	Yes	Negative	7843- 7844	Nil	Not available					2022-05-28	Well								259336109	734020d6-9f04-4945-9a49-c3593a6e7f22
2022-02-09 19:39:31	2022-02-09 19:41:59	2022-02-09	Manicaland	Buhera	Gombe - 100515 - Clinic	2021-07-06	7202106	0101182021cc 00064	1973-01-02	48	Married		4	18	2	COC	No	Never	Pill	1	0	0	0	0	0	0		New	Positive	Yes	Negative	9454- 9457	Nil	Not available					2022-07-06	Well								259336115	0470e641-18f0-4078-b62c-abd2a69a45b3
2022-02-09 19:42:11	2022-02-09 19:44:45	2022-02-09	Manicaland	Buhera	Gombe - 100515 - Clinic	2021-07-06	7202122	010133 2021cc 00079	1972-11-04	48	Married		3	20	1	COC	No	Never	Pill	1	0	0	0	0	0	0		New	Positive	Yes	Negative	9497- 9499	Nil	Not available					2022-07-06	Well								259336124	b101a0fd-1839-42cf-830f-4a889b61278d
2022-02-09 19:45:17	2022-02-09 19:47:14	2022-02-09	Manicaland	Buhera	Chapwanya - 100136 - Clinic	2021-08-19	8202101	1164/17	1972-03-17	49	Widow		3	17	2	COC	No	Never	Pill	1	0	0	0	0	0	0		Repeat	Positive	Yes	Negative	0368- 0370	Nil	Not available					2022-08-19	Well								259336138	9055e504-6d80-40fc-97ba-ae98461190d9
2022-02-09 19:47:19	2022-02-09 19:50:50	2022-02-09	Manicaland	Buhera	Chapwanya - 100136 - Clinic	2021-08-19	8202117	010128 2021cc 00074	1975-06-28	46	Widow		4	18	2	Depo	No	Never	Depo-Provera	0	0	1	0	0	0	0		New	Positive	Yes	Negative	0420 - 0421	Nil	Not available					2022-08-19	Well								259336149	3c4e40a6-37e6-4f04-9e30-ef72aa5f7dea
2022-02-09 19:51:23	2022-02-09 19:54:04	2022-02-09	Manicaland	Buhera	Chapwanya - 100136 - Clinic	2021-11-18	11202105	0995/18	1983-01-12	38	Married		4	16	2	COC	No	Sometimes	Pill	1	0	0	0	0	0	0		Repeat	Positive	Yes	Negative	2835.- 2836	Nil	Not available					2022-11-18	Well								259336160	a9085635-1158-479a-aa22-1fa804c65179
2022-02-09 19:54:16	2022-02-09 19:56:57	2022-02-09	Manicaland	Buhera	Chapwanya - 100136 - Clinic	2021-11-18	11202121	010128 2021cc 00099	1967-01-02	54	Widow		7	24	2	Nil	Yes	Never	None	0	0	0	0	0	1	0		New	Positive	Yes	Negative	2888- 2891	Nil	Not available					2022-11-18	Well								259336171	fa510ac7-6830-4273-b567-70728a8d30a0
2022-02-09 20:15:25	2022-02-09 20:18:47	2022-02-09	Manicaland	Buhera	Mombeyarara - 101032 - Rural Health Centre	2021-04-15	4202103	209/20	1982-07-07	38	Married		5	16	1	Depo	No	Always	Depo-Provera	0	0	1	0	0	0	0		Repeat	Positive	Yes	Negative	5911-5913	Nil	Not available					2022-04-15	Well								259336184	544ba4ab-4fb0-4c62-9625-8e7c65354d72
2022-02-09 20:18:50	2022-02-09 20:23:12	2022-02-09	Manicaland	Buhera	Mombeyarara - 101032 - Rural Health Centre	2021-05-27	5202109	010104 2021cc 00043	1981-03-12	40	Married		3	18	1	COC	No	Always	Pill	1	0	0	0	0	0	0		New	Positive	Yes	Negative	7724 - 7730	Nil	Not available					2022-05-27	Well								259336197	61cbcfaf-d61f-4a29-aef5-c927405e1b1c
2022-02-09 20:23:42	2022-02-09 20:26:22	2022-02-09	Manicaland	Buhera	Mombeyarara - 101032 - Rural Health Centre	2021-07-16	7202105	394/19	1975-10-25	45	Married		5	20	1	Depo	No	Never	Depo-Provera	0	0	1	0	0	0	0		New	Positive	Yes	Negative	9898- 9901	Nil	Not available					2022-02-09	Well								259336217	2d8d1e38-250b-4056-9e54-4d168c50f048
2022-02-09 20:43:50	2022-02-09 20:46:56	2022-02-09	Manicaland	Buhera	Chapanduka - 100134 - Clinic	2021-04-23	3202115	166/2020	1970-05-14	50	Widow		5	25	1	COC	No	Always	Pill	1	0	0	0	0	0	0		Repeat	Positive	Yes	Negative	6312- 6313	Nil	Not available					2022-04-23	Well								259336224	8454dcef-34db-439f-b0d5-10690d3bb66a
2022-02-09 20:47:04	2022-02-09 20:49:56	2022-02-09	Manicaland	Buhera	Chapanduka - 100134 - Clinic	2021-04-23	3202131	010127 2021cc 00029	1981-11-09	39	Divorced		0	28	2	Nil	No	Sometimes	None	0	0	0	0	0	1	0		New	Positive	Yes	Negative	6377 - 6379	Nil	Not available					2022-04-23	Well								259336230	a992b396-869c-44c2-8600-ddbde18d0e4f
2022-02-09 20:50:08	2022-02-09 20:52:58	2022-02-09	Manicaland	Buhera	Chapanduka - 100134 - Clinic	2021-04-23	3202147	010127 2021cc 00042	1997-01-15	24	Divorced		1	19	1	COC	No	Always	Pill	1	0	0	0	0	0	0		New	Positive	Yes	Negative	6440- 6445	Nil	Not available					2022-04-23	Well								259336238	fa4cb6d8-414f-4ae8-9e02-d424fc17750f
2022-02-09 20:53:22	2022-02-09 20:55:59	2022-02-09	Manicaland	Buhera	Chapanduka - 100134 - Clinic	2021-08-26	8202113	010127 2021cc 00057	1987-03-24	34	Married		4	15	2	Jadelle	No	Never	Inplant	0	1	0	0	0	0	0		New	Positive	Yes	Negative	0864 - 0865	Nil	Not available					2022-08-26	Well								259336247	6f2b566a-5641-4533-9fa7-ac3627c91b7c
2022-02-09 20:56:10	2022-02-09 20:58:27	2022-02-09	Manicaland	Buhera	Chapanduka - 100134 - Clinic	2021-08-26	8202129	010127 2021cc 00071	1972-03-05	49	Married		11	16	1	Nil	No	Never	None	0	0	0	0	0	1	0		New	Positive	Yes	Negative	0926- 0928	Nil	Not available					2022-08-26	Well								259336254	c5b53763-f41f-49cc-be86-c6ae6a770070
2022-02-09 20:58:44	2022-02-09 21:00:43	2022-02-09	Manicaland	Buhera	Chapanduka - 100134 - Clinic	2021-11-24	11202108	00007/20	1984-08-24	37	Married		4	17	2	Depo	No	Sometimes	Depo-Provera	0	0	1	0	0	0	0		Repeat	Positive	Yes	Negative	3254 - 3256	Nil	Not available					2022-11-24	Well								259336264	260b9b4c-620c-47a6-9853-60e0e92de2d4
2022-02-09 21:08:23	2022-02-09 21:11:18	2022-02-09	Manicaland	Buhera	Muzokomba - 101190 - Clinic	2021-06-22	6202112	240/ 20	1989-08-16	31	Married		1	20	1	COC	No	Never	Pill	1	0	0	0	0	0	0		New	Positive	Yes	Negative	8943- 8946	Nil	Not available					2022-06-22	Well								259336272	7108b6ee-dcfc-42c6-9d70-176d28ab8e01
2022-02-09 21:11:28	2022-02-09 21:13:41	2022-02-09	Manicaland	Buhera	Muzokomba - 101190 - Clinic	2021-06-22	6202128	010136 2021cc 00054	1976-08-09	44	Married		5	16	1	COC	No	Never	Pill	1	0	0	0	0	0	0		New	Negative		Negative	9095- 9103	Nil	Not available					2024-06-22	Well								259336277	0270162d-11dc-4177-affd-6d4a85c3c5cf
2022-02-09 21:13:56	2022-02-09 21:16:22	2022-02-09	Manicaland	Buhera	Muzokomba - 101190 - Clinic	2022-01-28	1202214	00007/20	1985-09-02	36	Married		2	16	2	COC	No	Never	Pill	1	0	0	0	0	0	0		Repeat	Positive	Yes	Negative	5424- 5426	Nil	Not available					2023-01-28	Well								259336285	cbc07231-b0a5-4471-9ef0-041b5d278533
2022-02-09 21:16:32	2022-02-09 21:20:01	2022-02-09	Manicaland	Buhera	Muzokomba - 101190 - Clinic	2022-01-28	1202230	0101362022cc 00018	1995-07-15	26	Married		2	16	2	COC	No	Never	Pill	1	0	0	0	0	0	0		New	Negative		Negative			Not available					2025-01-28	Well								259336291	b8fbd452-9c1f-4b89-8c16-00b6084566b0
2022-02-09 21:20:20	2022-02-09 21:22:46	2022-02-09	Manicaland	Buhera	Muzokomba - 101190 - Clinic	2020-12-11	12202016	010136 2020cc 00015	1972-06-02	48	Married		6	16	2	COC	No	Never	Pill	1	0	0	0	0	0	0		New	Positive	Yes	Negative	1344- 1346	Nil	Not available					2021-12-11	Well								259336299	2f84c80d-5c24-4e73-ab21-0e02d8652a5a
2022-02-06 10:59:04		2022-02-06	Manicaland	Buhera	Birchenough - 100075 - Rural Hospital	2021-05-24	112	01010B2019CC00565	1973-09-04	47	Married								Pill	1	0	0	0	0	0	0		Refferral In for Treatement	Positive	Yes	Positive	5390-5392	Nil	Pre-cancer High grade		LEEP		2021-06-15	2021-12-27	Referred to Gynaecologist for further management	SD LTSP FP Herbs No Condoms	1	1	1	0	1	1	259337664	10b8d55b-346f-40be-a3ae-741d076d3591
2022-02-06 12:24:02		2022-02-06	Manicaland	Buhera	Birchenough - 100075 - Rural Hospital	2021-06-17	144	01010B2021CC00883	1964-03-04	57	Married								Pill	1	0	0	0	0	0	0		New	Positive	Yes	Suspicious Cancer	5577-5580	Vaginal bleeding	Not available		Other(Specify)	Punch biopsy	2021-08-15		Client was no longer reachable to get the results	SD Condoms	1	0	0	0	0	1	259337676	859cb248-7acd-4164-9338-6cd89c14113f
2022-02-07 13:46:06	2022-02-07 13:50:39	2022-02-07	Manicaland	Buhera	Birchenough - 100075 - Rural Hospital	2021-09-20	114	01010B2021CC01224	1978-08-16	43	Married								Pill	1	0	0	0	0	0	0		Repeat	Positive	Yes	Negative	7747-7748	Vaginal discharge syndrome	Not available						Nil	SD LTSP	1	1	0	0	0	0	259337912	3c809964-b93d-466c-a870-27e191bedae7
2022-02-09 21:23:00	2022-02-09 21:27:18	2022-02-09	Manicaland	Buhera	Muzokomba - 101190 - Clinic	2021-01-22	1202104	010136 2021cc 00004	1972-08-08	48	Widow		7	18	1	Coc	No	Sometimes	Pill	1	0	0	0	0	0	0		New	Positive	Yes	Negative	2542- 2543	Nil	Not available					2022-01-22	Patient still to be rescreened did not turn up on jan 22 viac outreach.booked for march								259339868	ebe3bdb4-9d56-44e0-912f-5c2002da239a
2022-02-09 21:31:42	2022-02-09 21:34:18	2022-02-09	Manicaland	Buhera	Murwira - 101139 - Rural Health Centre	2021-03-10	3202110	010105 2021cc 00040	1952-06-02	68	Widow		4	21	1	Nil	Yes	Never	None	0	0	0	0	0	1	0		Repeat	Positive	Yes	Negative	4543- 4544	Nil	Not available					2022-03-10	Well								259339881	715d12e8-e00d-4678-8c96-054c4ef361c3
2022-02-09 21:34:29	2022-02-09 21:36:54	2022-02-09	Manicaland	Buhera	Murwira - 101139 - Rural Health Centre	2021-03-10	3202126	010105 2021cc 00056	1986-05-02	34	Married		4	18	2	COC	No	Never	Pill	1	0	0	0	0	0	0		New	Positive	Yes	Negative	4589- 4592	Nil	Not available					2022-03-10	Well								259339891	bc8f775d-8c65-4527-8f21-1b23febe6d0a
2022-02-09 21:37:06	2022-02-09 21:40:03	2022-02-09	Manicaland	Buhera	Murwira - 101139 - Rural Health Centre	2021-05-17	5202116	010105 2021cc 00071	1972-06-22	48	Married		4	18	2	COC	No	Never	Pill	1	0	0	0	0	0	0		New	Positive	Yes	Negative	7131 - 7134	Nil	Not available					2022-05-17	Well								259339906	593beea6-0b64-4706-9418-b6f169708f07
2022-02-09 21:40:15	2022-02-09 21:43:03	2022-02-09	Manicaland	Buhera	Murwira - 101139 - Rural Health Centre	2021-08-18	8202107	010105 2021cc 00087	1974-12-25	46	Widow		0	18	1	Nil	No	Never	None	0	0	0	0	0	1	0		New	Positive	Yes	Negative	0308- 0309	Nil	Not available					2022-08-18	Well								259339930	1e521f05-e5cf-4a6a-9e51-e5149cb305c0
2022-02-09 21:43:16	2022-02-09 21:45:36	2022-02-09	Manicaland	Buhera	Murwira - 101139 - Rural Health Centre	2021-08-18	8202123	010105 2021cc 00100	1976-11-03	44	Married		2	29	2	COC	No	Never	Pill	1	0	0	0	0	0	0		New	Negative		Negative	03530- 0352	Nil	Not available					2024-08-18	Well								259339949	3dfc338f-c9a3-4332-b530-9bbace50388f
2022-02-09 21:47:36	2022-02-09 21:50:35	2022-02-09	Manicaland	Buhera	Madzimbashuro - 100810 - Rural Health Centre	2021-02-26	2202110	010103 2021cc 00017	1986-02-09	35	Married		5	16	2	Depo	No	Never	Depo-Provera	0	0	1	0	0	0	0		New	Positive	Yes	Negative	3917- 3918	Nil	Not available					2022-02-26	Booked for rescreen for feb 22 outreach								259339972	8f399a6b-2db9-4729-aed2-7ebe9179e40b
2022-02-09 21:50:51	2022-02-09 21:53:23	2022-02-09	Manicaland	Buhera	Madzimbashuro - 100810 - Rural Health Centre	2021-02-26	2202126	010103 2021cc 00033	1972-06-02	48	Widow		5	17	1	COC	No	Always	Pill	1	0	0	0	0	0	0		New	Positive	Yes	Negative	3954- 3955	Nil	Not available					2022-02-26	Booked for rescreen feb 22 outreach								259339991	548d7b67-ecd0-45ce-b03b-bc76f6f85d14
2022-02-09 21:53:33	2022-02-09 21:57:20	2022-02-09	Manicaland	Buhera	Madzimbashuro - 100810 - Rural Health Centre	2021-03-19	3202112	010103 2021cc 00048	1976-05-02	44	Married		5	19	3	COC	No	Never	Pill	1	0	0	0	0	0	0		New	Positive	Yes	Negative	5209- 5210	Nil	Not available					2022-03-19	Well								259340002	929e8b0e-db63-435d-8083-0c593e57fe24
2022-02-09 21:57:34	2022-02-09 22:01:08	2022-02-09	Manicaland	Buhera	Madzimbashuro - 100810 - Rural Health Centre	2021-03-19	3202128	010103 2021cc 00064	1976-05-02	44	Married		8	17	2	COC	No	Never	Pill	1	0	0	0	0	0	0		New	Positive	Yes	Negative	5246- 5247	Nil	Not available					2022-02-09	Well								259340020	68c5b211-241e-4707-8a73-9f0619087566
2022-02-09 22:02:58	2022-02-09 22:05:18	2022-02-09	Manicaland	Buhera	Zangama - 101780 - Rural Health Centre	2020-11-26	11202029	010106 2020cc 00029	1958-05-02	62	Widow		5	20	1	COC	No	Never	Pill	1	0	0	0	0	0	0		New	Negative		Negative	0695- 0696	Nil	Not available					2023-03-26	Well								259340034	44fd3093-b8f1-4530-9201-f20f2ec1c34d
2022-02-09 22:05:28	2022-02-10 11:30:35	2022-02-09	Manicaland	Buhera	Zangama - 101780 - Rural Health Centre	2021-01-21	1202114	0101062021cc 00014	1971-02-02	49	Widow		0	23	3	Nil	Yes	Never	None	0	0	0	0	0	1	0		Repeat	Positive	Yes	Negative	2506 -2507	Nil	Not available					2021-01-25	Patient did not turn up for punch biopsy and died on 2 /6/21								259340048	ae8a9067-3636-443d-b842-09236b19cd23
2022-02-09 22:09:52	2022-02-10 11:29:56	2022-02-09	Manicaland	Buhera	Zangama - 101780 - Rural Health Centre	2021-05-13	5202108	010106 2021cc 00030	1973-01-21	48	Married		5	19	3	Depo	No	Sometimes	Depo-Provera	0	0	1	0	0	0	0		Repeat	Positive	Yes	Negative	6967- 6971	Nil	Not available					2022-05-13	Well								259340056	fada6f1e-cfde-48ad-9004-bb04fe17d276
2022-02-09 22:12:47	2022-02-09 22:15:11	2022-02-09	Manicaland	Buhera	Zangama - 101780 - Rural Health Centre	2021-06-23	6202109	010106 2021cc 00045	1990-11-30	30	Married		3	18	01	COC	Yes	Never	Pill	1	0	0	0	0	0	0		New	Negative		Negative	9030- 9035	Nil	Not available					2024-06-23	Well								259340068	3241fbd8-7e9c-44a7-85d0-ef595893387d
2022-02-09 22:17:44	2022-02-09 22:20:28	2022-02-09	Manicaland	Buhera	Bangure - 100043 - Clinic	2021-06-14	6202113	254/17	1953-08-08	67	Married		8	20	1	Depo	No	Sometimes	Depo-Provera	0	0	1	0	0	0	0		Repeat	Negative		Negative	8382-8391	Nil	Not available					2024-02-09	Well								259340080	36e1e924-101d-4b1a-ac6f-8fea9ce5a6e9
2022-02-09 22:20:40	2022-02-09 22:24:48	2022-02-09	Manicaland	Buhera	Bangure - 100043 - Clinic	2021-07-12	7202108	010125 2021cc 00028	1993-10-30	27	Married		3	18	3	Depo	No	Never	Depo-Provera	0	0	1	0	0	0	0		New	Negative		Negative	9225-9227	Nil	Not available					2024-07-12	Well								259340095	c855a016-03b4-4908-8525-75fc7c4dc757
2022-02-09 22:25:41	2022-02-09 22:29:18	2022-02-09	Manicaland	Buhera	Bangure - 100043 - Clinic	2021-03-08	3202107	010125 2021cc 00003	1980-10-02	40	Married		6	21	2	Depo	No	Sometimes	Depo-Provera	0	0	1	0	0	0	0		New	Positive	Yes	Negative	4402 - 4403	Nil	Not available					2022-03-08	Well								259340106	251b81aa-2b2a-4b6f-86a9-21448eff5fec
2022-02-10 10:01:07	2022-02-10 11:27:39	2022-02-10	Manicaland	Buhera	Chawatama - 100148 - Rural Health Centre	2021-03-03	3202101	010108 2021cc 00001	1981-02-10	40	Married		2	18	2	COC	No	Never	Pill	1	0	0	0	0	0	0		Repeat	Positive	Yes	Negative	4114- 4116	Nil	Not available					2022-03-03	Well								259340347	9ddc6bfa-86a8-41b4-b9dd-6672681c9865
2022-02-10 11:00:38	2022-02-10 11:10:12	2022-02-10	Manicaland	Buhera	Chiwenga - 100322 - Clinic	2021-03-18	3202120	010130 2021cc 00019	1995-09-10	25	Single		1	24	3	Condoms	No	Always	Other(specify)	0	0	0	0	0	0	1	Condoms	New	Positive	Yes	Positive	5115- 5118	Nil	Other (specify)	Chronic inflammation	LEEP		2021-03-26	2021-09-26	Well								259340566	e5de1201-e5b4-4169-b116-e9699277b3f9
2022-02-10 11:03:56	2022-02-10 11:27:24	2022-02-10	Manicaland	Buhera	Chiwenga - 100322 - Clinic	2021-03-18		010130 2021cc 00011	1997-11-02	23	Married		0	21	2	Nil	No	Never	None	0	0	0	0	0	1	0		New	Positive	Yes	Negative	5086- 5087	Nil	Not available					2022-03-18	Well								259340590	dbd15e8d-e56e-4219-afb6-32ed888b57eb
2022-02-10 11:06:00	2022-02-10 11:26:51	2022-02-10	Manicaland	Buhera	Chiwenga - 100322 - Clinic	2021-03-18	3202127	010130 2021cc 00025	1979-09-13	41	Married		2	19	2	Nil	No	Never	None	0	0	0	0	0	1	0		New	Positive	Yes	Negative	5140- 5142	Nil	Not available					2022-03-18	Well								259340632	22b98aa0-3532-4e39-b90b-0c7ec5e0d92b
2022-02-10 13:03:31	2022-02-10 13:06:40	2022-02-10	Manicaland	Buhera	Mudanda - 101081 - Clinic	2021-06-17	6202128	0101242021cc00056	1981-09-15	39	Married		7	19	2	Coc	Yes	Yes	Pill	1	0	0	0	0	0	0		New	Negative		Negative	8645	Nil	Not available					2022-06-17	Well								259412678	e40d5ad6-3c6c-476c-8323-b4d9f82bee9f
2022-02-10 13:09:22	2022-02-10 13:15:09	2022-02-10	Manicaland	Buhera	Mudanda - 101081 - Clinic	2021-06-17	6202144	0101242021cc00071	1975-02-26	46	Married		7	16	2	Jadelle	No	Yes	Inplant	0	1	0	0	0	0	0		New	Positive	Yes	Positive	8695	Nil	Not available		Thermocoagulation		2021-06-17	2021-09-30	Well								259412688	c5053382-9918-445a-a8b8-413d0ca6cbab
2022-02-10 13:17:41	2022-02-10 13:21:06	2022-02-10	Manicaland	Buhera	Mudanda - 101081 - Clinic	2021-07-05	7202116	0101242021cc00085	1977-08-08	43	Married		4	19	3	Depo	No	Never	Depo-Provera	0	0	1	0	0	0	0		New	Negative		Negative	9397	Nil	Not available					2024-07-05	Well								259412694	f386d68f-6845-4821-961e-7f18eb5559a9
2022-02-10 13:22:02	2022-02-10 13:25:45	2022-02-10	Manicaland	Buhera	Mudanda - 101081 - Clinic	2021-07-27	8202101	0101242021cc00100	1983-02-26	38	Married		2	20	2	Coc	No	Never	Pill	1	0	0	0	0	0	0		New	Positive	Yes	Negative	0960	Nil	Not available					2022-08-27	Well								259412705	ba3d628d-509a-4818-8305-12566b9a9e18
2022-02-10 13:37:31	2022-02-10 13:41:26	2022-02-10	Manicaland	Buhera	Mudanda - 101081 - Clinic	2021-06-17	6202144	0101242021cc00071	1975-02-26	46	Married		7	16	2	Jadelle	No	Yes	Pill Inplant	1	1	0	0	0	0	0		New	Positive	Yes	Positive	8695	Nil	Not available		Thermocoagulation		2021-06-17	2021-09-30	Well								259412721	7fd7325b-984c-4b8f-84c6-a611681df970
2022-02-10 13:41:59	2022-02-10 13:45:57	2022-02-10	Manicaland	Buhera	Mudanda - 101081 - Clinic	2021-08-27	8202104	0101242021cc00101	1993-02-19	28	Married		3	18	2	Coc	No	Yes	Pill	1	0	0	0	0	0	0		New	Positive	Yes	Positive	0968	Nil	Not available		Not treated			2021-12-03									259412745	0245839b-8c20-404c-9b51-99e799f198a8
2022-02-10 12:54:10	2022-02-10 13:27:55	2022-02-10	Manicaland	Buhera	Mudanda - 101081 - Clinic	2021-06-17	6202112	0101242021cc00055	1983-06-09	38	Married		5	20	2	Coc	No	Never	Pill	1	0	0	0	0	0	0		New	Negative		Negative	8584	Nil	Not available					2024-06-07	Well								259412864	1391fb2d-94f3-4800-9ca7-b02d08883046
2022-02-10 14:01:39	2022-02-10 16:34:53	2022-02-10	Manicaland	Buhera	Nyashanu - 101375 - Rural Hospital	2021-02-15	2202120	01010D2021cc00018	1975-08-02	45	Married		4	21	1	Depo	No	Yes	Depo-Provera	0	0	1	0	0	0	0		New	Negative		Negative	3245		Not available					2023-02-16	Well								259421560	5cd56f38-2386-4228-b308-b5afe86c4f2b
2022-02-10 14:13:42	2022-02-10 16:35:04	2022-02-10	Manicaland	Buhera	Nyashanu - 101375 - Rural Hospital	2021-03-17	3202116	01010D2021cc00035	1978-07-02	42	Married		4	18	2	Coc	No	Never	Pill	1	0	0	0	0	0	0		New	Positive	Yes	Negative	5039	Nil	Not available					2022-03-17	Well								259421595	06f03509-27e0-4df3-81c1-0e1cfa6c346f
2022-02-10 14:29:27	2022-02-10 16:35:25	2022-02-10	Manicaland	Buhera	Nyashanu - 101375 - Rural Hospital	2021-04-16	4202111	01010D2021cc00050	1977-10-02	43	Married		4	17	2	Coc	No	Never	Pill	1	0	0	0	0	0	0		New	Negative		Negative	5975	Nil	Not available					2023-04-16	Well								259421655	daa60d97-81b2-4ad3-ac1c-7a161ab0a983
2022-02-10 14:50:34	2022-02-10 15:05:48	2022-02-10	Manicaland	Buhera	Murambinda - 101124 - District Hospital	2020-12-15	12202034	01428/20	1980-11-18	40	Married		4	22	1	COC	Yes	No	Pill	1	0	0	0	0	0	0		New	Negative		Positive	1503		Not available		LEEP		2020-12-20	2021-06-20									259427973	f4cec662-729e-420d-aba9-ecfaaabd88cb
2022-02-07 16:34:57	2022-02-10 16:54:14	2022-02-07	Midlands	Gweru	Monomutapa - 101034 - Clinic	2020-10-21	2644	00863/20	1965-11-03	54	Married		1	25	1	Secure	No	Sometimes	Pill	1	0	0	0	0	0	0		New	Negative		Negative	700	Nil	Not available						Review Oct 2023								259437325	a8c17d8d-e707-459f-b241-578247d6837e
2022-02-07 16:46:30	2022-02-10 16:54:58	2022-02-07	Midlands	Gweru	Monomutapa - 101034 - Clinic	2020-10-22	2660	00876/20	1980-10-09	40	Married		2	18	2	Coc	No	Sometimes	Pill	1	0	0	0	0	0	0		New	Positive	Yes	Negative	0737	Cervical polyp	Not available						Review Oct 2021								259437332	1e35ac13-e719-4a01-876d-b6ed5fa35f2c
2022-02-07 16:51:38	2022-02-09 23:17:15	2022-02-07	Midlands	Gweru	Monomutapa - 101034 - Clinic	2020-10-22	48	00897/20	1996-03-05	24	Married		2	19	1	Secure	No	Sometimes	Pill	1	0	0	0	0	0	0		New	Negative		Negative	0778	Nil	Not available						Review Oct 2023								259437340	f9d58ecd-23ac-479d-98f4-1a9f0c321f57
2022-02-07 21:12:18	2022-02-10 17:01:15	2022-02-07	Midlands	Gweru	Monomutapa - 101034 - Clinic	2021-08-25	87	01300/21	1979-02-27	42	Married		7	21	1	Depo	No	Always	Depo-Provera	0	0	1	0	0	0	0		New	Positive	Yes	Negative	5792	Nil	Not available						Visitor from Gokwe								259437345	af343164-8995-4276-9586-adc766a705a3
2022-02-07 21:23:54	2022-02-10 17:02:36	2022-02-07	Midlands	Gweru	Monomutapa - 101034 - Clinic	2021-08-27	115	01316/21	1996-12-14	24	Married		2	18	1	Coc	No	Sometimes	Pill	1	0	0	0	0	0	0		New	Negative		Negative	5828	Nil	Not available						Review Aug 2024								259437352	6a20e412-760d-4827-a6c7-8b0b50a00953
2022-02-07 21:28:09	2022-02-10 17:01:55	2022-02-07	Midlands	Gweru	Monomutapa - 101034 - Clinic	2021-09-06	19	01332/21	1995-06-28	26	Married		1	18	2	Jadelle	No	Sometimes	Inplant	0	1	0	0	0	0	0		Repeat	Negative		Negative	5864	Nil	Not available						Review Sept 2024								259437357	b9e8235a-19b7-4791-aeaa-e0752296651d
2022-02-07 21:31:53	2022-02-10 17:03:12	2022-02-07	Midlands	Gweru	Monomutapa - 101034 - Clinic	2021-09-10	48	01348/21	1988-07-08	33	Separated		1	23	2	Jadelle	No	Sometimes	Inplant	0	1	0	0	0	0	0		New	Positive	Yes	Negative	5896	Nil	Not available						Review Sept 2022								259437365	d014555b-02e9-43bd-a4f4-78b465a9137d
2022-02-07 21:37:10	2022-02-10 17:03:41	2022-02-07	Midlands	Gweru	Monomutapa - 101034 - Clinic	2021-09-17	78	01364/21	1995-12-02	25	Married		2	19	1	Coc	No	Sometimes	Pill	1	0	0	0	0	0	0		New	Negative		Negative	5928	Nil	Not available						Review Sept 2024								259437371	3cd5b7b4-a6b7-45af-86ce-ceb8397c7f2c
2022-02-07 21:40:58	2022-02-10 17:04:13	2022-02-07	Midlands	Gweru	Monomutapa - 101034 - Clinic	2021-09-24	124	01380/21	1985-02-06	36	Married		2	21	2	Coc	No	Always	Pill	1	0	0	0	0	0	0		New	Positive	Yes	Negative	5990	Nil	Not available						Review June 2022 cohort								259437374	c27e24cd-1e0f-48e9-9fa1-d85fa47485f8
2022-02-07 21:46:28	2022-02-10 17:04:47	2022-02-07	Midlands	Gweru	Monomutapa - 101034 - Clinic	2021-09-29	156	01396/21	1985-08-18	36	Married		3	23	2	Depo	No	Always	Depo-Provera	0	0	1	0	0	0	0		New	Positive	Yes	Negative	6033	Nil	Not available						Visitor from Zvamabande Shuruwi								259437378	d21127a0-73d2-4714-866b-6fa9c1ef6ead
2022-02-09 11:16:38	2022-02-09 11:19:52	2022-02-09	Midlands	Gweru	Monomutapa - 101034 - Clinic	2021-03-03	1300	00477/21	1989-01-09	32	Separated		1	22	2	Jadelle	No	Sometimes	Inplant	0	1	0	0	0	0	0		Repeat	Positive	Yes	Negative	3948	Ni	Not available						Nil								259437406	2daae147-4ef5-486f-8133-db73b698b5a9
2022-02-09 11:19:57	2022-02-09 11:23:13	2022-02-09	Midlands	Gweru	Monomutapa - 101034 - Clinic	2021-03-04	1316	00493/21	1987-04-03	33	Married		4	16	2	Jadelle	No	Always	Inplant	0	1	0	0	0	0	0		New	Positive	Yes	Negative	3974	Nil	Not available						Nil								259437412	b59e6e71-5d56-4bda-b442-b88d3a5ba0a2
2022-02-09 11:25:01	2022-02-09 11:56:47	2022-02-09	Midlands	Gweru	Monomutapa - 101034 - Clinic	2021-03-05	1332	00509/21	1970-06-23	50	Married		2	22	1	Coc	No	Sometimes	Pill	1	0	0	0	0	0	0		New	Positive	Yes	Positive	4004/4005/4006	Nil	Other (specify)	Chronic inflammation and squamous metaplasia	LEEP		2021-03-10	2021-09-08	Nil								259437414	683e3911-037b-4a1e-a6b3-0de9d2de0914
2022-02-09 11:57:23	2022-02-09 12:01:02	2022-02-09	Midlands	Gweru	Monomutapa - 101034 - Clinic	2021-03-08	1348	00525/21	1976-11-15	44	Separated		3	19	3	Condoms	No	Always	Other(specify)	0	0	0	0	0	0	1	Condoms	New	Positive	Yes	Negative	4036	Nil	Not available						Nil								259437420	b3f81e73-ce80-4e03-885b-a5ece9cc175b
2022-02-09 12:01:52	2022-02-09 12:04:45	2022-02-09	Midlands	Gweru	Monomutapa - 101034 - Clinic	2021-03-10	1364	00539/21	1971-01-01	50	Widow		2	20	2	Depo	No	Abstinence	Depo-Provera	0	0	1	0	0	0	0		New	Positive	Yes	Negative	4097	Nil	Not available						Nil								259437423	afb4a43a-64ed-4f4a-9daf-65c2f163c1a5
2022-02-09 12:06:16	2022-02-09 12:08:43	2022-02-09	Midlands	Gweru	Monomutapa - 101034 - Clinic	2021-03-10	1380	00552/21	1970-04-03	50	Widow		3	19	4	Depo	Yes	Sometimes	Depo-Provera	0	0	1	0	0	0	0		New	Positive	Yes	Negative	4122	Nil	Not available						Nil								259437426	bd8f6fb0-00ef-4ad0-a0ff-f5ed90f29212
2022-02-09 12:09:15	2022-02-09 12:12:37	2022-02-09	Midlands	Gweru	Monomutapa - 101034 - Clinic	2021-03-11	1396	00568/21	1986-04-28	34	Married		3	17	4	Depo	No	Sometimes	Depo-Provera	0	0	1	0	0	0	0		New	Positive	Yes	Negative	4144	Nil	Not available						Nil								259437431	b91e3001-ee5d-4e75-86d1-5965584519c8
2022-02-09 12:14:33	2022-02-09 12:19:37	2022-02-09	Midlands	Gweru	Monomutapa - 101034 - Clinic	2021-03-11	1412	00583/21	1995-04-27	25	Married		3	19	2	Implanon	Yes	Sometimes	Inplant	0	1	0	0	0	0	0		Repeat	Positive	Yes	Negative	4167	Nil	Not available						Nil								259437434	0970b18e-f4fd-48f9-af5e-3d88f7b276f6
2022-02-09 12:19:48	2022-02-09 12:25:03	2022-02-09	Midlands	Gweru	Monomutapa - 101034 - Clinic	2021-03-15	1428	00594/21	1985-01-19	36	Married		3	18	1	Depo	No	Always	Depo-Provera	0	0	1	0	0	0	0		New	Positive	Yes	Negative	4195	Ulcer on cervix	Not available						Metronidazole 400m po tds x 7/7								259437442	6c4f6463-02fd-4c4f-b9aa-d4dfd518ee0c
2022-02-09 12:25:08	2022-02-09 12:28:51	2022-02-09	Midlands	Gweru	Monomutapa - 101034 - Clinic	2021-03-15	1444	00608/21	1989-03-27	31	Married		1	20	3	Condoms	No	Always	None	0	0	0	0	0	1	0		Repeat	Positive	Yes	Negative	4219	Nil	Not available						Nil								259437446	9ce0b7f5-394a-482e-8cd5-f010e614f3bb
2022-02-09 12:29:04	2022-02-09 12:32:24	2022-02-09	Midlands	Gweru	Monomutapa - 101034 - Clinic	2021-03-16	1460	00623/21	1980-05-02	40	Widow		2	20	3	Depo	No	Always	Depo-Provera	0	0	1	0	0	0	0		Repeat	Positive	Yes	Negative	4241	Nil	Not available						Nil								259437449	e038a5d7-fc61-4efa-bc26-8d1693f93053
2022-02-09 12:33:07	2022-02-09 12:35:44	2022-02-09	Midlands	Gweru	Monomutapa - 101034 - Clinic	2021-03-17	1476	00639/21	1970-12-10	50	Single		1	25	2	Coc	No	Always	Pill	1	0	0	0	0	0	0		New	Positive	Yes	Negative	4272	Nil	Not available						Nil								259437456	1843f8cc-c41f-4711-88ab-3cd2e5d8738a
2022-02-09 12:35:52	2022-02-09 12:39:55	2022-02-09	Midlands	Gweru	Monomutapa - 101034 - Clinic	2021-03-19	1492	GPH 00071/19	1962-03-09	59	Widow		6	14	4	Nil	Yes	Abstinence	None	0	0	0	0	0	1	0		Repeat	Positive	Yes	Negative	4299	Nil	Not available						Nil								259437462	0a6a833b-bb2e-45ab-bf33-47d424b35270
2022-02-09 12:40:05	2022-02-09 12:43:32	2022-02-09	Midlands	Gweru	Monomutapa - 101034 - Clinic	2021-03-22	1508	00667/21	1989-12-23	31	Widow		2	18	2	Coc	No	Sometimes	Pill	1	0	0	0	0	0	0		New	Positive	Yes	Negative	4331	Nil	Not available						Nil								259437467	ff273b06-c23f-4280-a22d-8449f28ca308
2022-02-09 12:44:32	2022-02-09 12:46:46	2022-02-09	Midlands	Gweru	Monomutapa - 101034 - Clinic	2021-03-24	1524	00683/21	1977-10-26	43	Married		4	17	2	Coc	Yes	Always	Pill	1	0	0	0	0	0	0		New	Positive	Yes	Negative	4356	Nil	Not available						Nil								259437471	f3713e6b-4e7e-49bb-8d3e-5160b08299df
2022-02-09 13:08:12	2022-02-09 13:10:40	2022-02-09	Midlands	Gweru	Monomutapa - 101034 - Clinic	2021-03-25	1540	00699/21	1976-03-08	45	Single		2	20	1000	Depo	Yes	Sometimes	Depo-Provera	0	0	1	0	0	0	0		New	Positive	Yes	Negative	4378	Nil	Not available						Nil								259437477	980e17a0-f3c1-44e0-a0a8-45160ec04d2c
2022-02-09 13:10:43	2022-02-09 13:16:31	2022-02-09	Midlands	Gweru	Monomutapa - 101034 - Clinic	2021-03-27	1556	00711/21	1983-06-13	37	Married		2	25	1	Depo	No	Sometimes	Depo-Provera	0	0	1	0	0	0	0		Repeat	Positive	Yes	Negative	4399	C/o left iliac pain since1yr on and off	Not available						To GPH Fof USS								259437480	ff2c9743-f419-441a-b77f-e59beab51b3f
2022-02-09 13:16:35	2022-02-09 13:19:49	2022-02-09	Midlands	Gweru	Monomutapa - 101034 - Clinic	2021-03-30	1572	00725/21	1988-01-12	33	Married		3	15	1	Coc	No	Never	Pill	1	0	0	0	0	0	0		New	Negative		Negative	4422	Nil	Not available						Nil								259437483	474dde22-0fba-4d7e-91fa-59897cb36c13
2022-02-09 13:19:54	2022-02-09 13:24:19	2022-02-09	Midlands	Gweru	Monomutapa - 101034 - Clinic	2021-03-31	1588	00739/21	1994-08-08	26	Married		3	20	3	Secure	No	Never	Pill	1	0	0	0	0	0	0		New	Positive	Yes	Negative	4440	Nil	Not available						Nil								259437490	1df17097-1104-4d93-b54f-2cb857094404
2022-02-09 13:25:03	2022-02-09 13:28:51	2022-02-09	Midlands	Gweru	Monomutapa - 101034 - Clinic	2021-04-01	1604	00750/21	1986-11-27	34	Married		2	19	3	Coc	No	Always	Pill	1	0	0	0	0	0	0		Repeat	Positive	Yes	Negative	4463	Nil	Not available						Nil								259437492	449e9a12-e424-4adc-bf6d-deb7a1066a52
2022-02-09 13:30:05	2022-02-09 13:33:55	2022-02-09	Midlands	Gweru	Monomutapa - 101034 - Clinic	2021-04-06	1620	Rusape 08375/19	1988-12-13	32	Single		1	16	3	Condoms	No	Always	Other(specify)	0	0	0	0	0	0	1	Condoms	Repeat	Positive	Yes	Negative	4483	Nil	Not available						Nil								259437494	bd762a86-aaba-4d02-ae06-506f4f58ab5c
2022-02-09 13:34:22	2022-02-09 13:39:55	2022-02-09	Midlands	Gweru	Monomutapa - 101034 - Clinic	2021-04-08	1636	00774/21	1986-04-30	34	Married		3	20	3	Coc	No	Sometimes	Pill	1	0	0	0	0	0	0		New	Positive	Yes	Negative	4510	C/o continuous PV bleeding since 1/12	Not available						Pelvic USS,gynaecological assessment								259437500	98f6b850-6a2c-4e2e-addb-8db9829cc923
2022-02-09 13:40:00	2022-02-09 13:44:13	2022-02-09	Midlands	Gweru	Monomutapa - 101034 - Clinic	2021-04-09	1652	mtp00574/20	1972-06-01	48	Married		3	22	6	Coc	Yes	Always	Pill	1	0	0	0	0	0	0		Repeat	Positive	Yes	Negative	4530	Ni	Not available						Nil								259437504	cd7d7006-a6df-4a46-b49f-b83c0d0dd259
2022-02-09 13:44:16	2022-02-09 13:48:13	2022-02-09	Midlands	Gweru	Monomutapa - 101034 - Clinic	2021-04-12	1668	00793/21	1976-09-22	44	Widow		2	23	2	Coc	No	Always	Pill	1	0	0	0	0	0	0		New	Positive	Yes	Negative	4548	Nil	Not available						Nil								259437508	986c7ea6-8260-4d4c-864d-4679c57dc23d
2022-02-09 13:48:18	2022-02-09 13:54:36	2022-02-09	Midlands	Gweru	Monomutapa - 101034 - Clinic	2021-04-13	1684	00800/21	1962-09-23	58	Married		11	19	1	Nil	Yes	Never	None	0	0	0	0	0	1	0		New	Negative		Negative	4575	Nil	Not available						Nil								259437513	0699e53a-b262-4986-a2e5-e071a119905f
2022-02-09 14:34:07	2022-02-09 14:37:16	2022-02-09	Midlands	Gweru	Monomutapa - 101034 - Clinic	2021-04-14	1700	00814/21	1988-08-09	32	Married		3	15	1	Coc	No	Sometimes	Pill	1	0	0	0	0	0	0		New	Positive	Yes	Negative	4595	Nil	Not available						Nil								259437519	7b261818-eeb6-4c70-ba3b-a5f05ef4d3aa
2022-02-09 14:37:23	2022-02-09 14:42:56	2022-02-09	Midlands	Gweru	Monomutapa - 101034 - Clinic	2021-04-16	1716	mtp00035/20	1988-06-01	32	Separated		2	16	14	Coc	No	Sometimes	Pill	1	0	0	0	0	0	0		Repeat	Positive	Yes	Negative	4623	Cervicitis	Not available						Metronidazole 500mg po tds x7/7								259437523	0a80d23a-8a5e-4503-aac2-51acde81d735
2022-02-09 14:43:26	2022-02-09 14:46:12	2022-02-09	Midlands	Gweru	Monomutapa - 101034 - Clinic	2021-04-20	1732	00838/21	1979-10-15	41	Widow		2	19	2	Coc	No	Abstinence	Pill	1	0	0	0	0	0	0		New	Positive	Yes	Negative	4649	Nil	Not available						Nil								259437526	b8f3b2b1-d548-4409-8142-3906fa741aa0
2022-02-09 14:47:17	2022-02-09 14:49:52	2022-02-09	Midlands	Gweru	Monomutapa - 101034 - Clinic	2021-04-21	1748	00846/21	2000-02-22	21	Single		0	21	1	Nil	No	Sometimes	None	0	0	0	0	0	1	0		New	Positive	Yes	Negative	4679	Nil	Not available						Nil								259437531	7fdd79ab-39e6-4e6d-b095-b34518236f5a
2022-02-09 14:50:03	2022-02-09 14:54:55	2022-02-09	Midlands	Gweru	Monomutapa - 101034 - Clinic	2021-04-23	1764	mtp00033/20	1995-07-28	25	Separated		1	18	3	Depo	Yes	Sometimes	Depo-Provera	0	0	1	0	0	0	0		Repeat	Positive	Yes	Positive	4704	Nil	Not available		Thermocoagulation		2021-04-23	2021-10-22	Viac negative								259437535	be070bd3-0894-4c52-9e5f-a510d02a5a1a
2022-02-09 14:55:31	2022-02-09 14:58:48	2022-02-09	Midlands	Gweru	Monomutapa - 101034 - Clinic	2021-04-27	1780	00867/21	1986-06-17	34	Married		4	18	1	Secure	No	Always	Pill	1	0	0	0	0	0	0		New	Positive	Yes	Negative	4735	Nil	Not available						Nil								259437539	d87e1ad1-2a37-4955-8c1f-5908865d636f
2022-02-09 14:59:18	2022-02-09 15:03:09	2022-02-09	Midlands	Gweru	Monomutapa - 101034 - Clinic	2021-04-28	179	00880/21	2002-06-28	18	Separated		1	16	2	Secure	No	Sometimes	Pill	1	0	0	0	0	0	0		New	Positive	Yes	Negative	4769	Nil	Not available						Nil								259437545	d89f1ef3-0f92-427b-a6a1-d6b82a2833a8
2022-02-09 15:03:31	2022-02-09 15:06:34	2022-02-09	Midlands	Gweru	Monomutapa - 101034 - Clinic	2021-04-30	1812	00892/21	1997-06-24	23	Married		1	22	1	Condoms	No	Always	None	0	0	0	0	0	1	0		New	Positive	Yes	Negative	4788	Nil	Not available						Nil								259437547	49a0074b-f3b1-4d89-988a-2c211633d597
2022-02-09 15:07:23	2022-02-09 15:10:07	2022-02-09	Midlands	Gweru	Monomutapa - 101034 - Clinic	2021-05-05	1828	00906/21	1965-11-01	55	Widow		7	16	1	Depo	Yes	Abstinence	Depo-Provera	0	0	1	0	0	0	0		Repeat	Negative		Negative	4817	Nil	Not available						Nil								259437551	5f894a1b-dbee-4394-b15f-a14232c1db66
2022-02-09 15:11:01	2022-02-09 15:16:37	2022-02-09	Midlands	Gweru	Monomutapa - 101034 - Clinic	2021-05-05	1844	mtp00032/20	1992-12-26	28	Married		1	12	7	Nil	No	Sometimes	None	0	0	0	0	0	1	0		Repeat	Positive	Yes	Negative	4839	Nil	Not available						Nil								259437561	7f8b5e70-ba39-463f-ac6e-8c7d67d60071
2022-02-09 15:17:11	2022-02-09 15:20:46	2022-02-09	Midlands	Gweru	Monomutapa - 101034 - Clinic	2021-05-07	1860	00933/21	1970-03-08	51	Married		3	15	5	Coc	Yes	Always	Pill	1	0	0	0	0	0	0		Repeat	Positive	Yes	Negative	4868	Nil	Not available						Nil								259437565	2d18b0a5-8899-4e6c-bcca-24adcf789187
2022-02-09 15:21:37	2022-02-09 15:25:39	2022-02-09	Midlands	Gweru	Monomutapa - 101034 - Clinic	2021-05-10	1876	mtp00008/20	1971-03-01	50	Widow		4	18	3	Condoms	No	Always	None	0	0	0	0	0	1	0		Repeat	Positive	Yes	Negative	4901	Nil	Not available						Nil								259437569	f255f44e-8da8-458e-a489-15ee69e5c4b0
2022-02-09 16:28:16	2022-02-09 16:35:39	2022-02-09	Midlands	Gweru	Monomutapa - 101034 - Clinic	2021-05-12	1892	00952/21	1976-05-27	44	Widow		2	23	2	Coc	No	Abstinence	Pill	1	0	0	0	0	0	0		Repeat	Positive	Yes	Negative	4926	Nil	Not available						Nil								259437571	7c97223e-112b-4289-a234-e40821749fd1
2022-02-09 16:39:30	2022-02-09 19:41:06	2022-02-09	Midlands	Gweru	Monomutapa - 101034 - Clinic	2021-05-12	1908	00963/21	1991-04-23	30	Married		2	21	1	Coc	No	Always	Pill	1	0	0	0	0	0	0		New	Positive	Yes	Negative	4956	Nil	Not available						Nil								259437575	25cb9142-26ef-402d-b49d-3adf9f566220
2022-02-09 19:41:13	2022-02-09 19:46:53	2022-02-09	Midlands	Gweru	Monomutapa - 101034 - Clinic	2021-05-13	1924	00977/21	1982-08-05	38	Widow		2	18	5	IUCD	No	Sometimes	Intra Uterine Device	0	0	0	1	0	0	0		New	Positive	Yes	Negative	4984	Nil	Not available						Nil								259437578	c857b3d4-b754-4c93-9397-40a9e22bfc33
2022-02-09 20:36:16	2022-02-09 20:38:31	2022-02-09	Midlands	Gweru	Monomutapa - 101034 - Clinic	2021-05-14	1940	00991/21	1972-12-07	48	Married		2	18	1	Coc	No	Never	Pill	1	0	0	0	0	0	0		New	Negative		Negative	5010	Nil	Not available						Nil								259437582	1f9ed3c7-5723-4120-9aa8-ca1c668e92a9
2022-02-09 20:49:27	2022-02-09 20:53:47	2022-02-09	Midlands	Gweru	Monomutapa - 101034 - Clinic	2021-05-18	1956	GPH 00004/15	1969-01-05	52	Married		3	18	2	Coc	No	Always	Pill	1	0	0	0	0	0	0		Repeat	Positive	Yes	Negative	5044	Nil	Not available						Nil								259437588	6024d8b1-b6dd-4b56-bb32-68ccb2032bc6
2022-02-09 20:53:51	2022-02-09 21:00:33	2022-02-09	Midlands	Gweru	Monomutapa - 101034 - Clinic	2021-05-18	1972	mtp00401/20	1987-05-05	34	Married		1	25	1	Nil	No	Sometimes	None	0	0	0	0	0	1	0		Repeat	Positive	Yes	Negative	5067	Nabothian cyst	Not available						Nil								259437590	6b33ccb8-3f05-43a5-82f5-4b4388250588
2022-02-09 21:16:27	2022-02-09 21:18:50	2022-02-09	Midlands	Gweru	Monomutapa - 101034 - Clinic	2021-05-18	1972	01015/21	2000-03-22	21	Married		2	16	2	Depo	No	Always	Depo-Provera	0	0	1	0	0	0	0		New	Positive	Yes	Negative	5066	Nil	Not available						Nil								259437593	dc9a6df2-c7dc-4273-9661-3f61bfd4a647
2022-02-09 21:19:48	2022-02-09 21:22:43	2022-02-09	Midlands	Gweru	Monomutapa - 101034 - Clinic	2021-05-19	1988	mtp00390/20	1975-06-16	45	Married		2	17	3	Depo	No	Sometimes	Depo-Provera	0	0	1	0	0	0	0		Repeat	Positive	Yes	Negative	5090	Nil	Not available						Nil								259437598	70b016ab-0bd4-446a-a1dc-7cbda576bb48
2022-02-09 21:23:15	2022-02-09 21:29:25	2022-02-09	Midlands	Gweru	Monomutapa - 101034 - Clinic	2021-05-20	2004	01032/21	1983-01-19	38	Married		4	18	2	Depo	No	Sometimes	Depo-Provera	0	0	1	0	0	0	0		New	Positive	Yes	Negative	5713	Nil	Not available						Nil								259437600	b0fd7816-a4fa-4483-b444-fc248b05ff13
2022-02-09 21:29:37	2022-02-09 21:33:23	2022-02-09	Midlands	Gweru	Monomutapa - 101034 - Clinic	2021-05-21	2020	01042/21	1980-09-12	40	Married		4	20	4	Depo	No	Sometimes	Depo-Provera	0	0	1	0	0	0	0		New	Positive	Yes	Negative	5135	Nil	Not available						Nil								259437606	228c5949-ce4f-470e-bcc9-c0f49f32ac6a
2022-02-09 21:34:21	2022-02-09 21:36:45	2022-02-09	Midlands	Gweru	Monomutapa - 101034 - Clinic	2021-05-24	2036	01045/21	1987-10-25	33	Married		2	18	2	Depo	No	Always	Depo-Provera	0	0	1	0	0	0	0		New	Positive	Yes	Negative	5160	Nil	Not available						Nil								259437608	bc64bf74-9595-41ce-8656-67ec75b78a15
2022-02-09 21:36:49	2022-02-09 21:40:16	2022-02-09	Midlands	Gweru	Monomutapa - 101034 - Clinic	2021-05-26	2052	01055/21	1997-09-09	23	Separated		1	18	2	Jadelle	No	Sometimes	Inplant	0	1	0	0	0	0	0		New	Positive	Yes	Negative	5194	Nil	Not available						Nil								259437613	71c38ecc-5e16-4c7d-b3df-37ad1ece6011
2022-02-09 21:40:20	2022-02-09 21:43:36	2022-02-09	Midlands	Gweru	Monomutapa - 101034 - Clinic	2021-05-31	2068	mtp00573/20	1990-08-18	30	Married		3	18	1	Coc	No	Always	Pill	1	0	0	0	0	0	0		Repeat	Positive	Yes	Negative	5218	Nil	Not available						Nil								259437620	3578daef-838f-4326-bcc1-cbee7d295377
2022-02-09 21:44:51	2022-02-09 21:48:05	2022-02-09	Midlands	Gweru	Monomutapa - 101034 - Clinic	2021-05-31	2084	mtp00496/20	1983-01-26	38	Married		1	16	2	Condoms	No	Always	None	0	0	0	0	0	1	0		Repeat	Positive	Yes	Negative	5240	Nil	Not available						Nil								259437626	afd88215-fc40-4f4d-8233-87c35a29289a
2022-02-09 21:48:14	2022-02-09 21:56:32	2022-02-09	Midlands	Gweru	Monomutapa - 101034 - Clinic	2021-06-02	2100	mtp00650/20	1977-09-09	43	Married		4	17	3	Coc	No	Sometimes	Pill	1	0	0	0	0	0	0		Repeat	Positive	Yes	Negative	5271	Nil	Not available						Nil								259437630	e7db3202-8c0d-4e95-8103-5b6c6941a998
2022-02-09 21:56:54	2022-02-09 22:00:25	2022-02-09	Midlands	Gweru	Monomutapa - 101034 - Clinic	2021-06-03	2116	mtp0039620	1990-07-09	30	Married		2	24	1	IUCD	No	Sometimes	Intra Uterine Device	0	0	0	1	0	0	0		Repeat	Positive	Yes	Negative	5293	Nil	Not available						Nil								259437635	f6b74b72-3f23-4c03-9848-2429a947fbf5
2022-02-09 22:00:38	2022-02-09 22:05:02	2022-02-09	Midlands	Gweru	Monomutapa - 101034 - Clinic	2021-06-07	2132	01098/21	1975-07-19	45	Separated		4	15	7	Condoms	No	Always	None	0	0	0	0	0	1	0		Repeat	Positive	Yes	Negative	5314	Nil	Not available						Nil								259437640	b366988f-e5d1-465e-953d-e2bd409693e1
2022-02-09 22:09:13	2022-02-09 22:12:57	2022-02-09	Midlands	Gweru	Monomutapa - 101034 - Clinic	2021-06-10	2164	GNSC 00229/20	1980-11-04	40	Married		3	22	2	Coc	No	Always	Pill	1	0	0	0	0	0	0		Repeat	Positive	Yes	Negative	5364	Nil	Not available						Nil								259437661	d5432456-8944-4423-b2ba-e817d2177b1d
2022-02-09 22:13:03	2022-02-09 22:16:22	2022-02-09	Midlands	Gweru	Monomutapa - 101034 - Clinic	2021-06-14	2180	01124/21	1981-11-22	39	Married		3	24	1	Jadelle	No	Never	Inplant	0	1	0	0	0	0	0		New	Negative		Negative	5389	Nil	Not available						Nil								259437667	d0add3e0-e064-49d6-9b74-156c3714f873
2022-02-09 22:16:29	2022-02-09 22:20:29	2022-02-09	Midlands	Gweru	Monomutapa - 101034 - Clinic	2021-06-15	2196	GDH 00006/21	1979-08-28	41	Married		3	20	6	Jadelle	Yes	Sometimes	Inplant	0	1	0	0	0	0	0		Post Treatment	Positive	Yes	Negative	5412	Nil	Not available						6/12 Viac negative								259437671	7e163273-122e-4671-be41-7576e5b2457b
2022-02-09 22:21:30	2022-02-09 22:25:02	2022-02-09	Midlands	Gweru	Monomutapa - 101034 - Clinic	2021-06-18	2212	01146/21	1981-09-24	39	Married		5	19	1	Depo	No	Sometimes	Depo-Provera	0	0	1	0	0	0	0		New	Negative		Negative	5429	Nil	Not available						Nil								259437677	58156f38-4c58-49ab-a738-2ece2411d201
2022-02-09 22:26:04	2022-02-09 22:29:10	2022-02-09	Midlands	Gweru	Monomutapa - 101034 - Clinic	2021-06-22	2228	mtp00645/20	1977-11-13	43	Widow		2	18	3	Depo	No	Always	Depo-Provera	0	0	1	0	0	0	0		Repeat	Positive	Yes	Negative	5454	Nil	Not available						Nil								259437683	ab1e9e48-f793-42aa-8328-54fe8075971c
2022-02-09 22:29:14	2022-02-09 22:35:33	2022-02-09	Midlands	Gweru	Monomutapa - 101034 - Clinic	2021-06-24	2244	01169/21	1990-09-23	30	Married		4	14	5	Depo	No	Sometimes	Depo-Provera	0	0	1	0	0	0	0		Repeat	Positive	Yes	Negative	5483	Nil	Not available						Nil								259437686	125621de-358e-4985-b851-ff61995686bf
2022-02-09 22:35:38	2022-02-09 22:39:45	2022-02-09	Midlands	Gweru	Monomutapa - 101034 - Clinic	2021-06-29	2260	01180/21	2000-05-28	21	Separated		1	19	1	Jadelle	No	Sometimes	Inplant	0	1	0	0	0	0	0		Repeat	Positive	Yes	Negative	5512	Nil	Not available						Nil								259437689	17b98109-c7d0-4e99-8ea0-330babe167cc
2022-02-09 22:40:45	2022-02-09 22:42:41	2022-02-09	Midlands	Gweru	Monomutapa - 101034 - Clinic	2021-06-30	2276	01190/21	1985-05-07	36	Married		4	16	1	Coc	No	Sometimes	Pill	1	0	0	0	0	0	0		Repeat	Negative		Negative	5538	Nil	Not available						Nil								259437693	7aa7a89f-425b-4232-a7d4-acac013210a6
2022-02-09 22:42:59	2022-02-09 22:50:12	2022-02-09	Midlands	Gweru	Monomutapa - 101034 - Clinic	2021-07-16	2292	01204/21	1976-06-11	45	Separated		2	26	3	Condoms	No	Always	None	0	0	0	0	0	1	0		New	Positive	Yes	Negative	5569	Nil	Not available						Nil								259437696	b5b4ffa1-873e-49c0-a038-2a7598725146
2022-02-09 22:50:46	2022-02-09 22:54:42	2022-02-09	Midlands	Gweru	Monomutapa - 101034 - Clinic	2021-07-21	2308	Filabusi 00274/20	1998-04-29	23	Married		2	18	2	Depo	No	Sometimes	Depo-Provera	0	0	1	0	0	0	0		Repeat	Positive	Yes	Negative	5590	Nil	Not available						Visitor								259437702	657f7314-3ff5-41fd-b8ea-cd24e9fe633f
2022-02-09 22:57:40	2022-02-09 23:01:06	2022-02-09	Midlands	Gweru	Monomutapa - 101034 - Clinic	2021-07-26	2324	01227/21	1986-08-26	34	Married		4	21	2	Coc	No	Sometimes	Pill	1	0	0	0	0	0	0		New	Positive	Yes	Negative	5615	Nil	Not available						Visitor								259437704	9fee15d6-aa54-49de-9a9e-7dc8f0ee15c3
2022-02-09 23:01:13	2022-02-09 23:04:07	2022-02-09	Midlands	Gweru	Monomutapa - 101034 - Clinic	2021-07-29	2340	01242/21	1981-10-05	39	Married		3	19	1	Coc	No	Sometimes	Pill	1	0	0	0	0	0	0		Repeat	Positive	Yes	Negative	5639	Nil	Not available						Nil								259437710	cf7f92d4-8373-474d-8879-9089514b11ff
2022-02-10 13:56:43	2022-02-10 15:12:36	2022-02-10	Midlands	Gweru	Monomutapa - 101034 - Clinic	2021-08-03	2356	01260	1995-12-22	25	Married		3	18	2	Coc	No	Sometimes	Pill	1	0	0	0	0	0	0		New	Positive	Yes	Negative	5675	Nil	Not available						Nil								259437721	83296008-92d5-4ad4-a4cc-56768e2ace91
2022-02-10 15:14:33	2022-02-10 15:21:54	2022-02-10	Midlands	Gweru	Monomutapa - 101034 - Clinic	2021-08-06	2372	01270/21	1977-10-10	43	Widow		3	15	2	Nil	No	Never	None	0	0	0	0	0	1	0		New	Positive	Yes	Negative	5696	Nil	Not available						Nil								259437724	07348acc-d99d-4870-84d7-f41184fd95f1
2022-02-10 15:21:58	2022-02-10 15:24:54	2022-02-10	Midlands	Gweru	Monomutapa - 101034 - Clinic	2021-08-12	2388	01279/21	1993-02-16	28	Separated		3	17	2	Depo	No	Never	Depo-Provera	0	0	1	0	0	0	0		Repeat	Positive	Yes	Negative	5718	Nil	Not available						Nil								259437731	57908909-dc7a-4870-a7ea-4e297417f7a0
2022-02-10 15:25:10	2022-02-10 15:28:35	2022-02-10	Midlands	Gweru	Monomutapa - 101034 - Clinic	2021-08-17	2404	01289/21	1970-04-11	51	Married		4	16	4	Coc	No	Sometimes	Pill	1	0	0	0	0	0	0		Repeat	Negative		Negative	5750	Nil	Not available						Nil								259437739	f8543a6b-0757-4ebe-8690-56addf5dbc3a
2022-02-10 15:29:44	2022-02-10 15:33:14	2022-02-10	Midlands	Gweru	Monomutapa - 101034 - Clinic	2021-08-20	2420	Mk1 00223/21	1972-05-30	49	Widow		1	22	5	Condoms	Yes	Always	None	0	0	0	0	0	1	0		Post Treatment	Positive	Yes	Negative	5784	Nil	Not available						Nil								259437744	141bf2ec-02db-4e1a-a0c9-c23fe06b1ec8
2022-02-10 15:40:36	2022-02-10 15:44:05	2022-02-10	Midlands	Gweru	Monomutapa - 101034 - Clinic	2021-08-25	2436	OD Raffingora 00042/20	1978-03-08	43	Separated		2	26	1	Depo	No	Sometimes	Depo-Provera	0	0	1	0	0	0	0		Repeat	Positive	Yes	Positive	5803/5805	Nil	Not available		Thermocoagulation		2021-08-25	2022-02-23	Nil								259437750	227d7c69-7a26-426f-8f76-983a51ebd526
2022-02-10 15:44:29	2022-02-10 15:47:51	2022-02-10	Midlands	Gweru	Monomutapa - 101034 - Clinic	2021-08-27	2452	mtp01118/20	1986-08-02	35	Married		3	18	5	Coc	Yes	Sometimes	Pill	1	0	0	0	0	0	0		Repeat	Positive	Yes	Negative	5823	Nil	Not available						Nil								259437755	0a6f8ea7-8dbb-4926-813b-c4ee0998b0b5
2022-02-10 15:47:56	2022-02-10 15:50:52	2022-02-10	Midlands	Gweru	Monomutapa - 101034 - Clinic	2021-09-01	2468	01323/21	1995-10-04	25	Married		0	24	1	Nil	No	Never	None	0	0	0	0	0	1	0		New	Negative		Negative	5846	Ni	Not available						Nil								259437765	6ed5af53-1594-43c5-bfa7-a3944d87484c
2022-02-10 15:50:56	2022-02-10 15:53:25	2022-02-10	Midlands	Gweru	Monomutapa - 101034 - Clinic	2021-09-06	2484	01332/21	1995-06-28	26	Married		1	18	2	Jadelle	No	Sometimes	Inplant	0	1	0	0	0	0	0		Repeat	Negative		Negative	5864	Nil	Not available						Nil								259437768	1b89ef63-b7c0-4240-8e31-0d268bb7f94b
2022-02-10 15:55:11	2022-02-10 15:57:18	2022-02-10	Midlands	Gweru	Monomutapa - 101034 - Clinic	2021-09-09	2500	01341/21	1996-10-26	24	Married		2	19	3	Coc	No	Sometimes	Pill	1	0	0	0	0	0	0		New	Positive	Yes	Negative	5883	Nil	Not available						Nil								259437772	7a8f254c-71e5-4c11-96bd-558394c3bb53
2022-02-10 15:57:24	2022-02-10 16:12:08	2022-02-10	Midlands	Gweru	Monomutapa - 101034 - Clinic	2021-09-13	2516	01350/21	1957-10-10	63	Widow		2	24	3	Nil	No	Never	None	0	0	0	0	0	1	0		Repeat	Positive	Yes	Negative	5899	Nil	Not available						Nil								259437779	a5087e40-18e1-4a19-a287-74be89abe748
2022-02-10 16:12:18	2022-02-10 16:22:12	2022-02-10	Midlands	Gweru	Monomutapa - 101034 - Clinic	2021-09-15	1532	Smc 01113/21(Chitungwiza)	1977-01-04	44	Separated		2	16	5	Coc	No	Always	Pill	1	0	0	0	0	0	0		Repeat	Positive	Yes	Negative	5916	Nil	Not available						Nil								259437785	a7380c2c-929f-4164-9600-6ee3c85d1229
2022-02-10 16:22:20	2022-02-10 16:26:17	2022-02-10	Midlands	Gweru	Monomutapa - 101034 - Clinic	2021-09-20	2548	GPH 02828/19	1983-02-15	38	Married		3	19	1	Depo	No	Sometimes	Depo-Provera	0	0	1	0	0	0	0		Repeat	Positive	Yes	Positive	5934	Nil	Not available		Thermocoagulation		2021-09-20	2022-03-21	Nil								259437787	5acd3cf3-151d-48e9-b3bb-318b9340324d
2022-02-10 16:26:23	2022-02-10 16:30:01	2022-02-10	Midlands	Gweru	Monomutapa - 101034 - Clinic	2021-09-21	2564	mtp0139920	1976-05-30	45	Married		3	15	3	Depo	No	Always	Depo-Provera	0	0	1	0	0	0	0		Repeat	Positive	Yes	Negative	5956	Nil	Not available						Nil								259437797	0abffe34-5e4f-4ff7-b60b-35677583fcf6
2022-02-10 16:30:20	2022-02-10 16:32:27	2022-02-10	Midlands	Gweru	Monomutapa - 101034 - Clinic	2021-09-23	2580	01376/21	2004-01-23	17	Married		0	17	1	Nil	No	Never	None	0	0	0	0	0	1	0		New	Negative		Negative	5978	Nil	Not available						Nil								259437801	76bd469b-d01d-4d16-a29c-b54a1f7fb93d
2022-02-10 16:34:44	2022-02-10 16:42:17	2022-02-10	Midlands	Gweru	Monomutapa - 101034 - Clinic	2021-09-27	2596	01384/21	2001-09-15	20	Single		0	15	2	Nil	No	Never	None	0	0	0	0	0	1	0		New	Positive	Yes	Negative	5998	1.Herpes zoster on left side of the abdomen . 2.Candidiasis	Not available						Pt treated and transferred out.								259437810	d814682e-0b9b-44eb-ad98-9c6fbb13534f
2022-02-10 16:42:54	2022-02-10 16:46:39	2022-02-10	Midlands	Gweru	Monomutapa - 101034 - Clinic	2021-09-29	2612	01392/21	1973-06-26	48	Married		5	16	1	Coc	No	Always	Pill	1	0	0	0	0	0	0		New	Positive	Yes	Negative	6019	Enlarged genitalia	Not available						Nil								259437814	4e662717-4149-4f5c-bf2a-30b7dd05bd12
2022-02-10 16:47:31	2022-02-10 16:51:02	2022-02-10	Midlands	Gweru	Monomutapa - 101034 - Clinic	2021-09-30	2628	GPH 00112/16	1972-10-11	48	Married		2	19	1	Depo	No	Always	Depo-Provera	0	0	1	0	0	0	0		Repeat	Positive	Yes	Positive	6049	Nil	Not available		Thermocoagulation		2021-09-30	2022-03-31	Nil								259437817	b93972d6-57b7-4628-a461-5977957df81f
2022-02-09 22:05:09	2022-02-09 22:09:07	2022-02-09	Midlands	Gweru	Monomutapa - 101034 - Clinic	2021-06-09	148	01108/21	1976-11-30	44	Married		5	18	1	Depo	No	Always	Depo-Provera	0	0	1	0	0	0	0		New	Positive	Yes	Negative	5337	Nil	Not available						Nil								259437940	a0d31576-f74e-417e-a58a-4ffc105ea509
2022-02-10 17:21:42	2022-02-10 17:32:33	2022-02-10	Manicaland	Buhera	Rambanapasi - 101440 - Clinic	2021-05-18	5202107	010138202100070	1997-02-10	24	Married		1	22	2	Coc	Yes	Never	Pill	1	0	0	0	0	0	0		New	Negative		Negative	7191	Nil	Not available					2024-05-18	Well								259463231	df396f50-b15c-48c5-b573-6bf4ad36a2aa
2022-02-10 17:25:59	2022-02-10 17:31:14	2022-02-10	Manicaland	Buhera	Rambanapasi - 101440 - Clinic	2021-05-18	5202123	0101382021cc00085	1966-01-01	55	Widow		3	21	1	IUCD	No	Yes	Intra Uterine Device	0	0	0	1	0	0	0		Repeat	Negative		Negative	7258	Nil	Not available					2024-05-27	Well								259463237	847633f5-2d9d-4842-ab9b-c5fc3706ae1d
2022-02-10 17:33:10	2022-02-10 17:37:22	2022-02-10	Manicaland	Buhera	Rambanapasi - 101440 - Clinic	2021-07-13	7202114	0101382021cc00101	1974-01-02	47	Married		3	19	2	Depo	No	Never	Depo-Provera	0	0	1	0	0	0	0		New	Positive	Yes	Negative	9770	Nil	Not available					2022-07-13	Well								259463242	c23b2004-46b4-4fb7-9f93-a7104b3ee839
2022-02-10 17:38:46	2022-02-10 17:43:56	2022-02-10	Manicaland	Buhera	Rambanapasi - 101440 - Clinic	2020-11-18	11202004	0101382020cc00003	1974-10-03	46	Married		2	20	2	Coc	No	Never	Pill	1	0	0	0	0	0	0		New	Positive	Yes	Negative	9886	Nil	Not available					2021-11-18	Well								259463246	77f4ee67-c239-43cb-ac2c-e56987c57dfc
2022-02-10 17:44:37	2022-02-10 17:48:01	2022-02-10	Manicaland	Buhera	Rambanapasi - 101440 - Clinic	2020-11-18	11202019	0101382020cc00018	1971-09-02	49	Widow		4	19	1	Coc	No	Never	Pill	1	0	0	0	0	0	0		New	Positive	Yes	Negative	9936	Nil	Not available					2021-11-18	Well								259463259	bac5e4c6-27d2-4067-90ee-730270fd5c78
2022-02-10 17:49:07	2022-02-10 17:53:16	2022-02-10	Manicaland	Buhera	Rambanapasi - 101440 - Clinic	2020-12-17	12202002	0101382020cc00034	1987-10-31	33	Separated		0	16	1	Nil	No	Never	None	0	0	0	0	0	1	0		New	Positive	Yes	Negative	1657	Nil	Not available					2021-12-17	Well								259463261	83dd166a-d9c3-478a-90da-581cc7ead6e2
2022-02-10 18:13:05	2022-02-10 18:17:57	2022-02-10	Manicaland	Buhera	Betera - 100063 - Rural Health Centre	2021-05-14	5202120	0101022021cc00034	1972-03-03	49	Married		8	18	2	Condoms	Yes	Always	Other(specify)	0	0	0	0	0	0	1	Condoms	New	Positive	Yes	Negative	7345	Nil	Not available					2022-05-14	Well								259471891	4da6f97a-1df1-458b-8a51-6080318f2be8
2022-02-10 18:19:27	2022-02-10 18:22:46	2022-02-10	Manicaland	Buhera	Betera - 100063 - Rural Health Centre	2021-07-15	7202111	0101022021cc00051	1982-01-01	39	Married		3	20	2	Coc	No	Never	Pill	1	0	0	0	0	0	0		Repeat	Positive	Yes	Negative	9874	Nil	Not available					2022-07-15	Well								259472109	3a962f3d-863c-471a-b89f-99e02036d1c5
2022-02-10 18:23:26	2022-02-10 18:27:30	2022-02-10	Manicaland	Buhera	Betera - 100063 - Rural Health Centre	2020-11-17	11202013	0101022020cc00012	1976-06-06	44	Married		5	21	1	Coc	No	Never	Pill	1	0	0	0	0	0	0		New	Positive	Yes	Negative	9810	Nil	Not available					2021-11-17	Well								259472113	f74e9e4f-10a7-4565-9fcc-51f98d899b94
2022-02-10 18:34:39	2022-02-10 18:37:48	2022-02-10	Manicaland	Buhera	Birchenough - 100075 - Rural Hospital	2021-05-11	5202129	0101352021CC00028	1970-06-06	50	Married		3	23	1	Control	No	Never	Pill	1	0	0	0	0	0	0		Repeat	Negative		Negative	6801-6802	Nil	Not available					2024-05-11	Well								259478082	6ddcad9c-c464-420b-9945-2d5925e2ab7e
2022-02-10 18:38:02	2022-02-10 18:41:01	2022-02-10	Manicaland	Buhera	Birchenough - 100075 - Rural Hospital	2021-08-23	8202111	0101352021CC00044	1982-08-26	38	Single		2	17	2	Control	No	Sometimes	Pill	1	0	0	0	0	0	0		New	Positive	Yes	Negative	0571-0573	Nil	Not available					2022-08-11	Well								259478097	2a141aa4-844a-41ad-8460-6b48bdabcb2c
2022-02-10 18:41:16	2022-02-10 18:44:10	2022-02-10	Manicaland	Buhera	Birchenough - 100075 - Rural Hospital	2021-08-23	8202127	0101352021CC00060	1974-06-01	47	Married		3	22	1	Condoms	No	Never	None	0	0	0	0	0	1	0		New	Positive	Yes	Negative	0623-0626	Nil	Not available					2022-08-23	Well								259478111	b198126a-93a2-4ad9-ae03-c82f7f42d1d1
2022-02-10 18:44:32	2022-02-10 18:47:03	2022-02-10	Manicaland	Buhera	Birchenough - 100075 - Rural Hospital	2021-05-11	5202107	0101352021CC00007	1977-01-10	44	Married		3	19	19	Depo provera	Yes	Sometimes	Depo-Provera	0	0	1	0	0	0	0		Repeat	Negative		Negative	6733-6735	Nil	Not available					2022-05-11	Well								259478114	e2fdd23e-01a8-4997-adc2-65f3318af740
2022-02-10 19:03:30	2022-02-10 19:05:58	2022-02-10	Manicaland	Buhera	Mutiusinazita - 101179 - Clinic	2021-05-11	5202101	0101352021cc00028	1970-06-05	50	Married		23	23	1	Control	No	Never	Pill	1	0	0	0	0	0	0		Repeat	Negative		Negative	6809-6904		Not available					2024-05-11									259512251	d55e0f82-88d2-4e24-acd0-9f417384d1a5
2022-02-10 19:06:03	2022-02-10 19:09:24	2022-02-10	Manicaland	Buhera	Mutiusinazita - 101179 - Clinic	2021-02-23	8202102	0101352021cc00044	1982-08-26	38	Single		2	17	2	Control	Yes	Sometimes	Pill	1	0	0	0	0	0	0		New	Positive	Yes	Negative	0571-0573	Nil	Not available					2022-08-23	Well								259512255	70efc3a5-6f07-4a90-8717-34054ca6502e
2022-02-10 19:09:28	2022-02-10 19:12:08	2022-02-10	Manicaland	Buhera	Mutiusinazita - 101179 - Clinic	2021-08-23	8202103	0101352021cc00061	1974-06-01	47	Married		3	22	1	Condoms	No	Never	None	0	0	0	0	0	1	0		New	Positive	Yes	Negative	0623-0624	Nil	Not available					2022-08-23	Well								259512260	7a243e86-beab-42dd-9191-42ca77689b62
2022-02-10 19:12:17	2022-02-10 19:15:07	2022-02-10	Manicaland	Buhera	Mutiusinazita - 101179 - Clinic	2021-05-11	5202104	0101352021cc00007	1977-01-10	44	Married		3	19	19	Depo provera	Yes	Sometimes	Depo-Provera	0	0	1	0	0	0	0		Repeat	Negative		Negative	6733-6735	Nil	Not available					2024-02-10	Well								259512265	d4e5251f-1a8c-4633-9fa0-a1f3e13c0289
2022-02-10 19:15:29	2022-02-10 19:19:27	2022-02-10	Manicaland	Buhera	Mutepfe - 101174 - Clinic	2021-02-19	1202101	01010B2017cc00060	1978-10-03	42	Widow		2	17	1	Control	No	No	Pill	1	0	0	0	0	0	0		Repeat	Positive	Yes	Negative	2317-2318	Nil	Not available					2022-01-19	Nil								259512269	c9e57f14-5021-484b-9bdd-a4d49858cae2
2022-02-10 19:40:55	2022-02-10 19:48:21	2022-02-10	Manicaland	Buhera	Chabata - 100121 - Clinic	2020-11-23	11202001	0101262020cc00030	1978-06-22	42	Married		4	18	2	Control	No	Always	Pill	1	0	0	0	0	0	0		New	Positive	Yes	Negative	0216-0217		Not available					2021-11-23	Nil								259512272	fc5570ca-b168-47d9-b4d9-833dd98a8242
2022-02-10 19:48:32	2022-02-10 19:54:36	2022-02-10	Manicaland	Buhera	Chabata - 100121 - Clinic	2020-11-23	11202002	0101262020cc00045	1974-06-02	46	Married		3	20	2	Depo provera	No	Never	Depo-Provera	0	0	1	0	0	0	0		New	Positive	Yes	Negative	0274-0276	Nil	Not available					2021-02-10	Nil								259512275	43565e22-f9bc-4e5f-9b44-2ff522283fb0
2022-02-10 19:54:42	2022-02-10 19:58:43	2022-02-10	Manicaland	Buhera	Chabata - 100121 - Clinic	2020-12-07	12202003	0101262020cc00061	1973-06-05	47	Married		5	20	1	Control	Yes	Never	Pill	1	0	0	0	0	0	0		New	Positive	Yes	Negative	1085-1086	Nil	Not available					2021-12-07	Nil								259512278	e31e70c2-c02a-45fa-b30b-9fe767755fe3
2022-02-10 19:59:21	2022-02-10 20:02:34	2022-02-10	Manicaland	Buhera	Chabata - 100121 - Clinic	2020-12-07	12202004	0101262020cc00075	1976-03-09	44	Married		8	19	2	Control	No	Never	Pill	1	0	0	0	0	0	0		New	Positive	Yes	Negative	1125	Nil	Not available					2021-12-07	Nil								259512281	f20245a8-46a1-4f3a-a89c-a773ee3f13bf
2022-02-10 20:02:43	2022-02-10 20:05:24	2022-02-10	Manicaland	Buhera	Chabata - 100121 - Clinic	2021-05-12	5202105	0101262021cc00015	1992-01-02	29	Married		7	18	3	Nil	No	Sometimes	None	0	0	0	0	0	1	0		New	Positive	Yes	Negative	6884-6885	Nil	Not available					2022-05-12	Nil								259512283	db5066d0-0872-47da-b09b-876ae4329ce4
2022-02-10 20:05:33	2022-02-10 20:12:21	2022-02-10	Manicaland	Buhera	Chabata - 100121 - Clinic	2021-08-24	8202105	0101262021cc00031	1960-07-02	61	Widow		7	19	2	Nil	Yes	Never	None	0	0	0	0	0	1	0		New	Positive	Yes	Negative	0668-0670	Nil	Not available					2022-08-24	Nil								259512290	7df94c2f-60f6-46d5-945f-97fc019026c3
2022-02-10 20:12:36	2022-02-10 20:15:40	2022-02-10	Manicaland	Buhera	Chabata - 100121 - Clinic	2021-08-24	8202106	0101262021cc00047	1995-11-12	25	Married		16	16	2	Control	No	Never	Pill	1	0	0	0	0	0	0		New	Positive	Yes	Negative	0726-0730	Nil	Not available					2022-08-24	Nil								259512298	02d5098a-4847-4ab0-81a5-7a37eccdf9d9
2022-02-10 20:16:02	2022-02-10 20:18:55	2022-02-10	Manicaland	Buhera	Chabata - 100121 - Clinic	2020-11-23	11202007	0101262020cc00004	1985-02-01	35	Married		2	14	2	Depo provera	No	Never	Depo-Provera	0	0	1	0	0	0	0		New	Positive	Yes	Negative	0134-0135	Nil	Not available					2022-11-23	Nil								259512300	b29b954e-e4c3-4106-8143-d5a661719111
2022-02-10 21:50:10	2022-02-10 22:17:13	2022-02-10	Manicaland	Makoni	Tandi - 101678 - Clinic	2020-11-18	3	10460	1985-12-30	34	Married		4	19	3	Control	No	Sometimes	Pill	1	0	0	0	0	0	0		New	Positive	Yes	Negative	2658	Nil	Not available						Review 18 November 2021								259560109	b05d466c-68a4-424c-87f9-7ea2f68c688d
2022-02-10 22:18:30	2022-02-10 22:22:26	2022-02-10	Manicaland	Makoni	Tandi - 101678 - Clinic	2020-11-18	19	10475	1982-08-31	38	Married		5	20	2	Depo	No	Always	Depo-Provera	0	0	1	0	0	0	0		New	Positive	Yes	Negative	2693	Nil	Not available						Review 18 November 2021								259560115	0e7a2440-1dc5-4acb-9925-0f53eb6ecb8c
2022-02-10 22:29:48	2022-02-10 22:32:50	2022-02-10	Manicaland	Makoni	St. Theresa - 101640 - Mission Hospital	2020-11-17	6	10421	1987-03-27	33	Married		4	19	1	Control	No	Never	Pill	1	0	0	0	0	0	0		New	Negative		Negative	2596	Nil	Not available						Review 17 November 2023								259560121	3e338e16-4e80-4a56-bcba-c23f11003f9a
2022-02-10 22:33:11	2022-02-10 22:37:00	2022-02-10	Manicaland	Makoni	St. Theresa - 101640 - Mission Hospital	2020-11-17	22	10436	1983-03-25	37	Married		6	16	2	Never	No	No	None	0	0	0	0	0	1	0		Repeat	Positive	Yes	Negative	Number missing	Nil	Not available						Review 17 November 2021								259560122	15a98522-1c10-4631-82c7-cca272005663
2022-02-10 22:37:11	2022-02-10 22:41:22	2022-02-10	Manicaland	Makoni	St. Theresa - 101640 - Mission Hospital	2020-11-17	38	10452	1970-07-10	50	Married		1	30	2	No	No	Sometimes	None	0	0	0	0	0	1	0		New	Positive	Yes	Negative	2647	Nil	Not available						Review 17 November 2021								259560126	7083dbb2-2b8e-433b-ab37-1fd3217a9549
2022-02-10 22:47:54	2022-02-10 22:51:53	2022-02-10	Manicaland	Makoni	Matotwe - 100960 - Clinic	2021-01-27	12	107781	1987-06-14	33	Married		3	20	1	Depo provera	No	Sometimes	Depo-Provera	0	0	1	0	0	0	0		New	Positive	Yes	Negative	3957	Nil	Not available						Review 27 January 2022								259560128	d153ca69-92ab-4521-b84a-4caa345ca7b8
2022-02-10 22:57:25	2022-02-10 23:01:36	2022-02-10	Manicaland	Makoni	Mukamba - 101090 - Clinic	2021-03-18	10	0104322021VIA10	1985-03-03	36	Married		2	20	2	Control	No	Always	Pill	1	0	0	0	0	0	0		New	Positive	Yes	Negative	Nil	Nil	Not available						Review 18 March 2022								259560132	ee5ae59a-84ef-48f7-b164-fb3a81ffd6d3
2022-02-10 23:01:59	2022-02-10 23:05:46	2022-02-10	Manicaland	Makoni	Mukamba - 101090 - Clinic	2021-03-18	26	0104322021VIA26	1981-02-13	40	Married		4	19	1	Control	No	No	Pill	1	0	0	0	0	0	0		New	Negative		Negative	Not available	Nil	Not available						Review 18 March 2024								259560134	2d6f3c01-4e46-42f1-8645-1c0302e86efc
2022-02-10 23:13:41	2022-02-10 23:17:11	2022-02-10	Manicaland	Makoni	Matsika - 100962 - Clinic	2020-11-12	11	10374	1985-06-04	35	Married		5	19	1	Depo provera	No	Sometimes	Depo-Provera	0	0	1	0	0	0	0		New	Positive	Yes	Negative	2461	Nil	Not available						Review 12 November 2021								259560137	02a3fe2c-0838-422e-8995-fa03d8781d57
2022-02-10 23:17:32	2022-02-10 23:21:12	2022-02-10	Manicaland	Makoni	Matsika - 100962 - Clinic	2020-11-12	27	10390	1980-02-06	40	Married		4	18	3	ControlNo	No	Sometimes	Pill	1	0	0	0	0	0	0		New	Positive	Yes	Negative	2489	Nil	Not available						Review 20 November 2021								259560141	be82ad76-71b6-4d2b-aa10-6fc1e65d2ac0
2022-02-10 23:21:27	2022-02-10 23:24:59	2022-02-10	Manicaland	Makoni	Matsika - 100962 - Clinic	2020-11-12	43	10405	1981-04-19	39	Married		3	17	4	Depo provera	No	No	Depo-Provera	0	0	1	0	0	0	0		New	Positive	Yes	Negative	2514	Nil	Not available						Review 1w November 2021								259560146	baab2376-958c-4634-8341-e1bd55fc7959
2022-02-10 23:43:47	2022-02-10 23:48:08	2022-02-10	Manicaland	Makoni	Ringanayi - 101454 - Clinic	2021-09-03	9	010443202100009	1975-02-10	46	Married		0	24	1	Nil	No	No	None	0	0	0	0	0	1	0		New	Positive	Yes	Negative	0102	Nil	Not available						Review 3 September 2022								259569317	14e69d7e-bae9-4248-8bcb-ad37a1f3150d
2022-02-10 23:54:29	2022-02-10 23:58:46	2022-02-10	Manicaland	Makoni	Chiduku - 100173 - Clinic	2021-10-11	1	010430202112637	1976-06-04	45	Married		5	18	5	Depo provera	No	Sometimes	Depo-Provera	0	0	1	0	0	0	0		New	Positive	Yes	Negative	10156	Nil	Not available						Review 11 October 2022								259569320	d9f1b7da-518a-4fd0-a635-819963710e17
2022-02-11 00:00:27	2022-02-11 00:05:05	2022-02-11	Manicaland	Makoni	Gorubi Springs - 100525 - Rural Health Centre	2021-10-12	11	010407202112663	1979-09-25	42	Married		3	17	2	Depo provera	No	Sometimes	Depo-Provera	0	0	1	0	0	0	0		New	Positive	Yes	Negative	1365	Nil	Not available						Review 12 October 2022								259569322	1faae622-31e1-47f4-a28b-28347044734d
2022-02-11 00:07:53	2022-02-11 00:12:16	2022-02-11	Manicaland	Makoni	Matotwe - 100960 - Clinic	2021-10-21	28	010413202100028	1977-06-11	44	Married		4	20	2	Control	No	No	Pill	1	0	0	0	0	0	0		New	Negative		Negative	1522	Nil	Not available						Review 21 October 2024								259569323	33043083-cb2e-4ca6-a8d3-8b887e1bf6d1
2022-02-08 14:49:21	2022-02-10 05:34:11	2022-02-08	Midlands	Kwekwe	Kwekwe - 100754 - District Hospital	2020-10-21	1	07050A2020CC01199	1977-03-04	43	Single		3	18	4	Control	No	Sometimes	Pill	1	0	0	0	0	0	0		New	Positive	Yes	Negative	6261	Nil	Other (specify)	Not applicable					Nil								259576484	c664e63d-c730-4df5-9d06-58ec0c7e7308
2022-02-09 00:21:25	2022-02-10 05:34:21	2022-02-09	Midlands	Kwekwe	Kwekwe - 100754 - District Hospital	2020-12-28	2	07050A2020CC01231	1983-02-09	37	Married		1	21	3	Nil	No	Sometimes	None	0	0	0	0	0	1	0		New	Positive	Yes	Negative	6277	Nil	Other (specify)	Not Applicable					Nil								259576485	60c00e33-82b4-4590-9841-3cfb72feada2
2022-02-09 01:14:37	2022-02-10 05:34:30	2022-02-09	Midlands	Kwekwe	Kwekwe - 100754 - District Hospital	2020-12-30	3	07050A2020CC01243	1980-06-22	40	Single		3	17	8	Depo	No	Always	Depo-Provera	0	0	1	0	0	0	0		New	Positive	Yes	Negative	6303	Nil not applicable to	Other (specify)	not applicable					Nil								259576487	d98d4d32-4885-40d0-b16f-6925c69dd43d
2022-02-09 01:20:43	2022-02-10 05:34:40	2022-02-09	Midlands	Kwekwe	Kwekwe - 100754 - District Hospital	2021-01-07	4	07050A2020CC00006	1979-12-11	41	Married		5	16	1	Control	No	Never	Depo-Provera	0	0	1	0	0	0	0		New	Negative		Negative	1625	Nil	Other (specify)	Not applicable					Nil								259576490	66e1eac1-6c7d-4945-a58d-169813a5ba1c
2022-02-09 01:27:22	2022-02-10 05:34:51	2022-02-09	Midlands	Kwekwe	Kwekwe - 100754 - District Hospital	2021-01-21	5	07050A2021CC00018	1952-06-10	68	Married		25	18	1	Nil	No	Never	None	0	0	0	0	0	1	0		New	Negative		Negative	1654	Nil	Other (specify)	Not applicable					Nil								259576492	9cc13e0c-b4e1-4a8d-aeaa-1fd4ee9d860c
2022-02-10 04:20:47	2022-02-10 05:35:02	2022-02-10	Midlands	Kwekwe	Kwekwe - 100754 - District Hospital	2021-01-27	6	07050A2020CC00298	1984-11-20	36	Married		3	25	4	Control	Yes	Sometimes	Pill	1	0	0	0	0	0	0		Repeat	Positive	Yes	Negative	1658	Nil	Other (specify)	Not applicable					Nil								259576494	9da85c14-5a6d-411b-b433-4a9544e82c51
2022-02-10 04:29:01	2022-02-10 05:35:37	2022-02-10	Midlands	Kwekwe	Kwekwe - 100754 - District Hospital	2021-02-02	7	0705OA2021CC00066	1980-08-15	40	Divorced		3	17	1	Nil	No	Always	None	0	0	0	0	0	1	0		New	Positive	Yes	Negative	6352	Nil	Other (specify)	Not Applicable					Nil								259576495	50240656-7555-49ba-a4c6-8ae7c8dcd322
2022-02-10 04:34:19	2022-02-10 12:15:30	2022-02-10	Midlands	Kwekwe	Kwekwe - 100754 - District Hospital	2021-02-02	8	0705OA2021CC00076	1962-06-06	58	Married		2	24	3	Control	No	Always	Pill	1	0	0	0	0	0	0		New	Positive	Yes	Negative		Nil	Other (specify)	Not applicable					Nil								259576497	7b0549b7-08a0-458c-8737-a65fce74c8d8
2022-02-10 04:41:42	2022-02-10 05:35:49	2022-02-10	Midlands	Kwekwe	Kwekwe - 100754 - District Hospital	2021-02-08	9	07050A2021CC00085 Jan	1987-06-15	33	Married		0	18	5	Nil	Yes	Sometimes	None	0	0	0	0	0	1	0		New	Positive	Yes	Negative	6375	Nil	Other (specify)	Not applicable					Nil								259576498	c2b2cf87-9dbf-4194-bd57-db89d9075246
2022-02-10 04:53:28	2022-02-10 12:15:44	2022-02-10	Midlands	Kwekwe	Kwekwe - 100754 - District Hospital	2021-02-10	10	07050A00092	1990-09-01	30	Married		1	17	4	Nil	No	Always	None	0	0	0	0	0	1	0		New	Positive	Yes	Negative	6379	Nil	Other (specify)	Not Applicable					Nil								259576499	d4edaf0e-9db4-48f9-9459-fea00b9cf3c8
2022-02-10 05:11:49	2022-02-10 05:36:21	2022-02-10	Midlands	Kwekwe	Kwekwe - 100754 - District Hospital	2021-02-16	11	07050A2018CC00053	1990-02-15	31	Single		1	16	1	Inplant	No	Sometimes	Inplant	0	1	0	0	0	0	0		Repeat	Negative		Negative	6547	Nil	Other (specify)	Not applicable					Nil								259576500	653a1b2c-37fe-4e88-ad5f-092162e52cf1
2022-02-10 05:18:54	2022-02-10 05:36:41	2022-02-10	Midlands	Kwekwe	Kwekwe - 100754 - District Hospital	2021-02-17	12	07050A2021CC00102	1995-01-05	26	Married		0	25	1	Condoms	No	Always	Other(specify)	0	0	0	0	0	0	1	Condoms	New	Positive	Yes	Negative	6447	Nil	Other (specify)	Not applicable					Nil								259576501	d535b5ce-4f5a-4c4c-8f42-c7c1ba69b003
2022-02-10 05:24:41	2022-02-10 05:38:29	2022-02-10	Midlands	Kwekwe	Kwekwe - 100754 - District Hospital	2021-02-24	13	0705OA2014CC05705	1974-02-19	47	Married		2	23	1	Control	No	Sometimes	Pill	1	0	0	0	0	0	0		Repeat	Positive	Yes	Negative	6449	Nil	Other (specify)	Not applicable					Nil								259576503	19bacec9-c89e-4e75-8544-092b8f041382
2022-02-10 05:38:55	2022-02-10 12:16:08	2022-02-10	Midlands	Kwekwe	Kwekwe - 100754 - District Hospital	2021-02-25	14	07050A2021CC00218	1994-09-05	26	Married		2	19	1	Control	No	Once	Pill	1	0	0	0	0	0	0		New	Negative		Negative	1673	Nil	Other (specify)	Not applicable					Nil								259576504	a78a9dec-265a-489c-899c-7468c9b00f86
2022-02-10 12:11:24	2022-02-10 12:16:26	2022-02-10	Midlands	Kwekwe	Kwekwe - 100754 - District Hospital	2021-03-01	15	07050A2021CC00110	1971-04-12	49	Divorced		3	22	1	Control	No	Sometimes	Pill	1	0	0	0	0	0	0		New	Positive	Yes	Negative	6502	Nil not applicable	Other (specify)	Not applicable					Nil								259576505	843d7394-31d1-4681-b25a-26d36a163cdb
2022-02-10 12:16:33	2022-02-10 12:29:32	2022-02-10	Midlands	Kwekwe	Kwekwe - 100754 - District Hospital	2021-03-02	16	07050A2021CC00117	1972-10-05	48	Single		2	20	2	Depo	No	Never	Depo-Provera	0	0	1	0	0	0	0		New	Positive	Yes	Negative	6525	Nil	Other (specify)	Not applicable					Nil								259576506	96876909-6fd4-458e-b9fd-742d9c15fa12
2022-02-10 12:29:37	2022-02-10 12:34:52	2022-02-10	Midlands	Kwekwe	Kwekwe - 100754 - District Hospital	2021-03-08	17	07050A2020CC00354	1986-05-25	34	Divorced		1	20	2	Condoms	No	Always	Other(specify)	0	0	0	0	0	0	1	Condoms	Repeat	Positive	Yes	Negative	6535	Nil	Other (specify)	Not applicable					Nil								259576507	8d6006c3-0110-4522-8548-a108ea480727
2022-02-10 12:34:56	2022-02-10 12:40:36	2022-02-10	Midlands	Kwekwe	Kwekwe - 100754 - District Hospital	2021-03-08	18	07050A202100391	1986-02-10	35	Married		5	20	2	Depo	No	Sometimes	Depo-Provera	0	0	1	0	0	0	0		New	Positive	Yes	Negative	6555	Nil	Other (specify)	Nil					Nil								259576509	7a39b6eb-d960-4f71-a97f-09b9c316a545
2022-02-10 12:41:55	2022-02-10 12:54:13	2022-02-10	Midlands	Kwekwe	Kwekwe - 100754 - District Hospital	2021-03-11	19	07050A2020CC01028	1971-09-09	49	Widow		3	24	1	Control	Yes	Sometimes	Pill	1	0	0	0	0	0	0		Repeat	Positive	Yes	Negative	6660	Nil	Other (specify)	Not applicable					Health education								259576510	0fdeac63-03f3-44c1-9926-bec0856400fb
2022-02-10 12:47:26	2022-02-10 12:54:40	2022-02-10	Midlands	Kwekwe	Kwekwe - 100754 - District Hospital	2021-03-15	20	07050A2020CC00330	1971-03-26	49	Married		1	18	1	Nil	No	Sometimes	None	0	0	0	0	0	1	0		Repeat	Positive	Yes	Negative	6704	Nil not applicable	Other (specify)	Nil					Health education given								259576511	2e43162a-8819-43d6-ba04-d799a2a017ec
2022-02-10 12:55:36	2022-02-10 13:05:51	2022-02-10	Midlands	Kwekwe	Kwekwe - 100754 - District Hospital	2021-03-15	21	07050A2020CC00637	1982-03-19	38	Widow		2	23	2	Control	No	Never	Pill	1	0	0	0	0	0	0		Repeat	Positive	Yes	Negative	6723	Nil	Other (specify)	Not applicable					Health education given								259576512	0e628f28-0eb4-4921-97f2-27b1c7e7d949
2022-02-10 13:06:13	2022-02-10 13:12:13	2022-02-10	Midlands	Kwekwe	Kwekwe - 100754 - District Hospital	2021-03-18	22	07050A2020CC01163	1983-02-09	38	Married		2	16	3	Jadelle	No	Sometimes	Inplant	0	1	0	0	0	0	0		Repeat	Positive	Yes	Negative	6800	Nil	Other (specify)	Not applicable					Health education given								259576513	6bd2877f-b18f-4ec9-8241-3d2f35b6e518
2022-02-10 13:12:21	2022-02-10 13:18:18	2022-02-10	Midlands	Kwekwe	Kwekwe - 100754 - District Hospital	2021-03-22	23	07050A2021CC00252	1979-03-15	42	Divorced		2	23	1	Control	No	Sometimes	Pill	1	0	0	0	0	0	0		New	Negative		Negative	6782	Nil	Other (specify)	Not applicable					Health education given								259576514	81aff3a9-8bba-4ddd-993b-137453b955dd
2022-02-10 13:18:31	2022-02-10 13:21:49	2022-02-10	Midlands	Kwekwe	Kwekwe - 100754 - District Hospital	2021-03-22	24	07050A2020CC01078	1995-02-24	26	Single		0	22	3	Control	No	Sometimes	Pill	1	0	0	0	0	0	0		Repeat	Negative		Negative	6826	Nil	Other (specify)	Not applicable					Health education given								259576517	5dc0f7f0-04a7-4e13-986b-7019d97df3bc
2022-02-10 13:21:58	2022-02-10 13:26:52	2022-02-10	Midlands	Kwekwe	Kwekwe - 100754 - District Hospital	2021-03-25	25	07050A2021CC00152	1976-09-27	44	Married		4	18	1	Control	No	Never	Pill	1	0	0	0	0	0	0		New	Negative		Negative	6913	Nil	Other (specify)	Not applicable					Health education given								259576518	01506c95-b0bb-4faf-8d30-0e0d7762ba06
2022-02-10 13:27:00	2022-02-10 13:59:31	2022-02-10	Midlands	Kwekwe	Kwekwe - 100754 - District Hospital	2021-03-29	26	07050A2021CC00171	1980-09-21	40	Married		8	16	1	Control	No	Sometimes	Pill	1	0	0	0	0	0	0		New	Positive	Yes	Negative	6947	Nil	Other (specify)	Not applicable					Health education given								259576519	0245412b-1428-4b97-ae76-8a6cf0c3b95b
2022-02-10 14:00:01	2022-02-10 14:06:28	2022-02-10	Midlands	Kwekwe	Kwekwe - 100754 - District Hospital	2021-04-06	27	07050A2019CC01802	1987-05-05	33	Married		3	20	1	Nil	No	Sometimes	None	0	0	0	0	0	1	0		Repeat	Positive	Yes	Negative	6992	Nil	Other (specify)	Not applicable					Health education given								259576520	00c718b9-82c4-4dce-87a5-67edca7b05f0
2022-02-10 14:06:38	2022-02-10 14:10:40	2022-02-10	Midlands	Kwekwe	Kwekwe - 100754 - District Hospital	2021-04-09	29	07050A2021CC00278	1980-07-20	40	Married		1	22	1	Control	No	Never	Pill	1	0	0	0	0	0	0		New	Negative		Negative	6736	Nil	Other (specify)	Not applicable					Health education given								259576524	cdc0fb00-26aa-4b2d-ae09-ef22c962ae79
2022-02-10 14:10:48	2022-02-10 14:16:29	2022-02-10	Midlands	Kwekwe	Kwekwe - 100754 - District Hospital	2021-02-10	30	07050A2020CC02031	1988-06-06	32	Married		2	18	3	Control	No	Sometimes	Pill	1	0	0	0	0	0	0		Repeat	Positive	Yes	Negative	7060	Nil	Other (specify)	Not applicable					Health education given								259576525	da6866f5-2f88-4fd1-9337-80094b08b53d
2022-02-10 14:17:34	2022-02-10 14:20:28	2022-02-10	Midlands	Kwekwe	Kwekwe - 100754 - District Hospital	2021-04-15	31	07050A2020CC002018	1998-06-05	22	Married		3	15	1	Depo	No	Sometimes	Depo-Provera	0	0	1	0	0	0	0		New	Positive	Yes	Negative	6978	Nil	Other (specify)	Not applicable					Health education given								259576527	cc496c41-28b4-41e0-a38c-d3a33089736d
2022-02-10 14:42:18	2022-02-10 14:57:15	2022-02-10	Midlands	Kwekwe	Kwekwe - 100754 - District Hospital	2022-02-10	32	07050A2021CC00301	1958-04-06	63	Married		6	17	3	Control	No	Sometimes	Pill	1	0	0	0	0	0	0		New	Negative		Negative	6703	Nil	Other (specify)	Not applicable					Health education given								259576528	161de524-fa63-4cbb-98c6-23b3df82753a
2022-02-10 14:57:49	2022-02-10 15:02:13	2022-02-10	Midlands	Kwekwe	Kwekwe - 100754 - District Hospital	2021-04-20	34	07050A2021CC00311	1978-08-07	42	Married		5	20	1	Depo-Provera	No	Sometimes	Depo-Provera	0	0	1	0	0	0	0		New	Positive	Yes	Negative	6790	Nil	Other (specify)	Not applicable					Health education given								259576530	ce6b26e4-0233-4f31-9f24-79fb1b8093eb
2022-02-10 15:02:43	2022-02-10 15:06:00	2022-02-10	Midlands	Kwekwe	Kwekwe - 100754 - District Hospital	2021-04-27	34	07050A2015CC05163	1981-10-09	39	Married		3	21	1	Control	No	Never	Pill	1	0	0	0	0	0	0		Repeat	Negative		Negative	6825	Nil	Other (specify)	Not applicable					Health education given								259576531	bb5fa1c6-1319-4d17-8e59-dac9698abf27
2022-02-10 15:06:28	2022-02-10 15:09:43	2022-02-10	Midlands	Kwekwe	Kwekwe - 100754 - District Hospital	2021-04-29	35	07050A2021CC00335	1950-04-04	71	Widow		3	21	1	Nil	No	Never	Pill	1	0	0	0	0	0	0		New	Positive	Yes	Negative	7050	Nil	Other (specify)	Not applicable					Health education given								259576532	4715def2-3c46-4204-a322-f6f4f6f7b52a
2022-02-10 15:09:47	2022-02-10 15:13:49	2022-02-10	Midlands	Kwekwe	Kwekwe - 100754 - District Hospital	2021-05-04	36	07050A2021CC00348	1984-09-20	36	Single		2	15	1	Depo	No	Sometimes	Depo-Provera	0	0	1	0	0	0	0		New	Negative		Negative	7108	Nil	Other (specify)	Not applicable					Health education given								259576533	4591194a-14ec-4d5f-88ac-2c92bd65f4d4
2022-02-10 15:13:53	2022-02-10 15:17:56	2022-02-10	Midlands	Kwekwe	Kwekwe - 100754 - District Hospital	2021-05-10	36	07050A2021CC00360	1974-04-04	47	Married		0	15	3	Nil	Yes	Never	Pill	1	0	0	0	0	0	0		New	Negative		Negative	7159	Nil	Other (specify)	Not applicable					Health education given								259576534	c5e48aae-ff13-4662-8179-be689b4d755b
2022-02-10 15:19:14	2022-02-10 15:23:41	2022-02-10	Midlands	Kwekwe	Kwekwe - 100754 - District Hospital	2021-02-12	37	07050A2021CC00372	1981-06-29	39	Single		0	22	2	Depo	No	Sometimes	Depo-Provera	0	0	1	0	0	0	0		New	Positive	Yes	Negative	7205	Nil	Other (specify)	Not applicable					Health education given								259576535	631e8774-a27c-445b-8b77-8a61031a050c
2022-02-10 15:24:10	2022-02-10 15:27:22	2022-02-10	Midlands	Kwekwe	Kwekwe - 100754 - District Hospital	2021-05-17	38	07050A00402	1981-02-26	40	Married		4	16	1	Nil	No	Sometimes	None	0	0	0	0	0	1	0		New	Positive	Yes	Negative	7095	Nil	Other (specify)	Not applicable					Health education given								259576537	5d660131-1b4f-4595-8d3d-c96d10892ced
2022-02-10 15:27:33	2022-02-10 15:33:08	2022-02-10	Midlands	Kwekwe	Kwekwe - 100754 - District Hospital	2021-05-18	39	2021CC00414	1978-02-10	43	Married		2	16	1	Nil	No	Sometimes	Other(specify)	0	0	0	0	0	0	1	Not applicable	New	Positive	Yes	Negative	7121	Nil	Other (specify)	Not applicable					Health education given								259576539	892afbd1-9455-4c98-b97c-7df58349f216
2022-02-10 20:41:38	2022-02-10 20:45:58	2022-02-10	Midlands	Kwekwe	Kwekwe - 100754 - District Hospital	2021-05-20	40	07050A2021CC00425	1993-08-28	27	Married		1	16	1	Control	No	Sometimes	Pill	1	0	0	0	0	0	0		New	Positive	Yes	Negative	7169	Nil	Other (specify)	Not applicable					Health education given								259576540	861d88d1-97f0-406f-b1f3-af015843cca9
2022-02-10 20:46:07	2022-02-10 21:02:18	2022-02-10	Midlands	Kwekwe	Kwekwe - 100754 - District Hospital	2021-05-24	41	07050A2021CC00428	2002-11-05	18	Married		1	16	1	Control	No	Sometimes	Pill	1	0	0	0	0	0	0		New	Negative		Negative	7226	Nil	Other (specify)	Not applicable					Health education given								259576544	bb4aeb5b-ac83-4ba5-b664-d7bd229ce101
2022-02-10 21:03:30	2022-02-10 21:06:35	2022-02-10	Midlands	Kwekwe	Kwekwe - 100754 - District Hospital	2021-05-27	42	07050A2019CC00934	1996-10-22	24	Married		1	16	1	Nil	No	Sometimes	None	0	0	0	0	0	1	0		Repeat	Negative		Negative	7327	Nil	Other (specify)	Not applicable					Health education given								259576545	279078b1-7940-4aa6-92bb-53fd43daa344
2022-02-10 21:06:38	2022-02-10 21:13:51	2022-02-10	Midlands	Kwekwe	Kwekwe - 100754 - District Hospital	2021-05-31	43	07050A2020365	1978-01-22	43	Married		3	19	1	Control	No	Sometimes	Pill	1	0	0	0	0	0	0		Repeat	Negative		Positive	7369	Leep histology	Pre-cancer High grade		LEEP		2021-06-01	2021-07-15	Nil								259576547	0bca2c49-37d3-48ff-93bd-7e672a62faea
2022-02-10 21:14:08	2022-02-10 21:22:20	2022-02-10	Midlands	Kwekwe	Kwekwe - 100754 - District Hospital	2021-06-02	44	07050A2020 C00606 June	1979-04-09	42	Married		3	16	1	Control	No	Sometimes	Pill	1	0	0	0	0	0	0		Repeat	Positive	Yes	Negative	7434	Nil	Other (specify)	Not applicable					Health education given								259576548	7bed9a05-cfda-4f8b-9ea0-19bac2a9032c
2022-02-10 21:24:27	2022-02-10 21:38:01	2022-02-10	Midlands	Kwekwe	Kwekwe - 100754 - District Hospital	2021-06-03	45	07050A2021CC00456	1989-09-03	31	Married		3	21	1	Control	No	Sometimes	Pill	1	0	0	0	0	0	0		New	Negative		Negative	7452	Nil	Other (specify)	Not applicable					Health education given								259576550	d6129291-5e02-499f-8444-6a31b5ee4431
2022-02-10 22:31:08	2022-02-10 23:04:08	2022-02-10	Midlands	Kwekwe	Kwekwe - 100754 - District Hospital	2021-06-08	46	07050A2020CC00500	1984-02-17	37	Single		3	16	1	Control	No	Sometimes	Pill	1	0	0	0	0	0	0		Repeat	Positive	Yes	Negative	7513	Nil	Other (specify)	Not applicable					Nil								259576552	d365e264-a773-4200-895f-4d5902b83e23
2022-02-10 22:43:08	2022-02-10 23:07:03	2022-02-10	Midlands	Kwekwe	Kwekwe - 100754 - District Hospital	2021-06-09	47	07050A2021CC00483 June	1985-06-30	35	Married		1	16	1	Control S	No	Sometimes	Pill	1	0	0	0	0	0	0		New	Positive	Yes	Negative	7541		Other (specify)	Not Applicable					Health education given								259576553	3df48282-7a9b-4efe-a5a5-70111008ce99
2022-02-10 22:49:36	2022-02-10 23:05:36	2022-02-10	Midlands	Kwekwe	Kwekwe - 100754 - District Hospital	2021-06-14	48	07050A2021CC00528	1985-02-25	36	Married		3	20	1	Control	No	Sometimes	Pill	1	0	0	0	0	0	0		New	Negative		Negative	7605	Nil	Other (specify)	Not applicable					Health education given								259576555	7abe15e8-b809-4a94-95a3-8314227559a7
2022-02-10 22:55:12	2022-02-10 23:06:12	2022-02-10	Midlands	Kwekwe	Kwekwe - 100754 - District Hospital	2021-06-14	49	07050A2021CC608	1998-03-26	23	Single		0	16	1	IUCD	No	Sometimes	Intra Uterine Device	0	0	0	1	0	0	0		New	Negative		Negative	7623	Nil	Other (specify)	Not applicable					Health education given								259576556	b56c8541-0a66-409b-b97d-03f28cbfb900
2022-02-10 23:07:47	2022-02-10 23:14:27	2022-02-10	Midlands	Kwekwe	Kwekwe - 100754 - District Hospital	2021-06-17	50	07050A2021CC00533	1988-04-02	33	Married		3	21	4	Control Never	No	Never	Pill	1	0	0	0	0	0	0		New	Negative		Negative	7334	Nil	Other (specify)	Not Applicable					Health education given								259576558	dd6ead2e-5f10-46d8-a1a3-1bbb75ab4d85
2022-02-10 23:14:32	2022-02-10 23:18:09	2022-02-10	Midlands	Kwekwe	Kwekwe - 100754 - District Hospital	2021-06-18	51	07050A2021CC00536	1974-01-25	47	Married		4	18	2	Control	No	Sometimes	Pill	1	0	0	0	0	0	0		New	Negative		Negative	7344	Nil	Other (specify)	Not applicable					Health education given								259576561	22cbce43-4854-4db3-8dfd-80825ed748b2
2022-02-10 23:18:21	2022-02-10 23:27:35	2022-02-10	Midlands	Kwekwe	Kwekwe - 100754 - District Hospital	2021-06-22	52	07050A2020CC00524	1981-03-14	40	Married		3	22	1	Control	No	Always	Pill	1	0	0	0	0	0	0		Repeat	Positive	Yes	Suspicious Cancer	7351	Nil	Cancer		Other(Specify)	Chemotherapy	2021-06-24	2022-02-10	Referred to Parerenyatwa for Chemotherapy								259576562	2234e1f4-f81e-4a13-9021-0ab0e271430e
2022-02-10 23:27:57	2022-02-10 23:40:46	2022-02-10	Midlands	Kwekwe	Kwekwe - 100754 - District Hospital	2021-06-24	53	07050A2016CC02240	1986-10-07	34	Married		4	18	1	Control	No	Sometimes	Pill	1	0	0	0	0	0	0		Post Treatment	Negative		Positive	7377	Nil.	Pre-cancer High grade		LEEP		2021-02-24	2021-12-24	Patient tested Viac Pos twice ,first Leep results-HGSIL ,Second Leep results-Chronic cervicitis								259576563	64737070-d912-41d8-bc0c-4a6189cfdb1f
2022-02-10 23:40:56	2022-02-10 23:50:42	2022-02-10	Midlands	Kwekwe	Kwekwe - 100754 - District Hospital	2021-06-28	55	07050A2021CC00350	1978-04-27	43	Married		3	19	1	Control	No	Sometimes	Pill	1	0	0	0	0	0	0		Post Treatment	Negative		Negative	7402	Niil	Other (specify)	Chronic inflammation					Health education given								259576565	8cd50ab0-e000-40b2-b868-fb434cbd2d9b
2022-02-10 23:50:48	2022-02-10 23:55:04	2022-02-10	Midlands	Kwekwe	Kwekwe - 100754 - District Hospital	2021-06-29	56	07050A2021CC00652	1970-04-30	51	Married		2	20	1	Nil	No	Never	None	0	0	0	0	0	1	0		New	Positive	Yes	Negative	7447	Nil	Other (specify)	Not applicable					Health education given								259576566	adb5c695-5508-49d3-adde-9d5e89db4832
2022-02-10 23:56:11	2022-02-11 00:02:15	2022-02-10	Midlands	Kwekwe	Kwekwe - 100754 - District Hospital	2021-07-01	57	07050ACC00660	1982-04-28	39	Married		3	17	1	Control	No	Sometimes	Pill	1	0	0	0	0	0	0		New	Positive	Yes	Negative	7466	Nil	Other (specify)	Not applicable					Health education given								259576568	021b89dc-5457-4973-bc3b-078b133a1333
2022-02-11 00:03:03	2022-02-11 00:07:29	2022-02-11	Midlands	Kwekwe	Kwekwe - 100754 - District Hospital	2021-07-05	58	07050A2021CC00674	1987-06-13	34	Married		8	16	1	Control	No	Sometimes	Pill	1	0	0	0	0	0	0		New	Positive	Yes	Negative	2455	Nil	Other (specify)	Not applicable					Health education given								259576569	48de4c6d-3586-4055-a105-1a43bab78ac5
2022-02-11 00:08:58	2022-02-11 00:12:56	2022-02-11	Midlands	Kwekwe	Kwekwe - 100754 - District Hospital	2021-07-08	58	07050A2021CC00685	1990-09-08	30	Separated		1	18	1	Control	No	Sometimes	Pill	1	0	0	0	0	0	0		New	Positive	Yes	Negative	2482	Nil	Other (specify)	Not applicable					Health education given								259576571	812f4687-e8d0-4075-bd43-b2c487f2c970
2022-02-11 00:13:08	2022-02-11 00:18:03	2022-02-11	Midlands	Kwekwe	Kwekwe - 100754 - District Hospital	2021-07-12	59	07050A2021CC00696	1978-02-15	43	Married		1	20	1	Control	No	Never	Pill	1	0	0	0	0	0	0		New	Negative		Negative	7607	Nil	Other (specify)	Not applicable					Health education given								259576573	6b56ae06-29d8-4e52-9139-3d078d1808f9
2022-02-11 00:18:14	2022-02-11 00:27:18	2022-02-11	Midlands	Kwekwe	Kwekwe - 100754 - District Hospital	2021-07-14	60	07050A2020A00883	1977-07-26	43	Married		3	18	1	Control	No	Never	Pill	1	0	0	0	0	0	0		Repeat	Negative		Negative	7643	Not applicable	Other (specify)	It applicable					Health education given								259576574	2df2621d-0c5d-4e9f-a44d-094da82f507a
2022-02-11 00:27:21	2022-02-11 00:32:03	2022-02-11	Midlands	Kwekwe	Kwekwe - 100754 - District Hospital	2021-07-19	61	07050A2021CC00715	1995-03-23	26	Single		3	20	2	Jadelle	No	Sometimes	Inplant	0	1	0	0	0	0	0		New	Positive	Yes	Negative	7721	Nil	Other (specify)	Not applicable					Health education given								259576575	4b582ea3-4d97-4404-9bdd-2dafd8c3177b
2022-02-11 00:32:47	2022-02-11 00:37:15	2022-02-11	Midlands	Kwekwe	Kwekwe - 100754 - District Hospital	2021-07-26	62	07050A2021CC00724	1994-05-24	27	Married		1	20	1	Control	No	Sometimes	Pill	1	0	0	0	0	0	0		New	Positive	Yes	Negative	7822	IUCD insitu	Other (specify)	Not applicable					Health education given								259576576	f9fc25fa-891b-4421-9af1-e54f0bd3eeeb
2022-02-11 00:37:26	2022-02-11 00:47:35	2022-02-11	Midlands	Kwekwe	Kwekwe - 100754 - District Hospital	2021-07-29	63	07050A2021CC00389	1986-02-22	35	Married		4	15	3	Control	No	Sometimes	Pill	1	0	0	0	0	0	0		Repeat	Positive	Yes	Negative	7955	Nil	Other (specify)	Not applicable					Health education given								259576577	bb2ad863-f6a8-4982-9a87-bf07f0732cab
2022-02-11 00:48:33	2022-02-11 00:52:24	2022-02-11	Midlands	Kwekwe	Kwekwe - 100754 - District Hospital	2021-08-02	64	O7050A2021CC00771	1968-02-11	53	Married		0	16	1	Nil	No	Never	None	0	0	0	0	0	1	0		New	Positive	Yes	Negative	7997	Nil	Other (specify)	Not applicable					Health education given								259576578	478d8a52-5854-4fca-95a7-c95b3084b840
2022-02-11 00:53:42	2022-02-11 00:56:43	2022-02-11	Midlands	Kwekwe	Kwekwe - 100754 - District Hospital	2021-08-11	65	07050A2021CC00779	1967-09-28	53	Married		5	19	1	Nil	No	Never	None	0	0	0	0	0	1	0		New	Negative		Negative	8045	Nil	Other (specify)	Not applicable					Health education given								259576579	2efb74e1-f3e3-4454-99fc-59d81d306e0f
2022-02-11 00:58:18	2022-02-11 01:01:10	2022-02-11	Midlands	Kwekwe	Kwekwe - 100754 - District Hospital	2021-08-11	66	07050A2021CC0792	1996-08-23	24	Married		1	17	1	Norplant	No	Sometimes	Inplant	0	1	0	0	0	0	0		New	Negative		Negative	8087	Nil	Other (specify)	Not applicable					Health education given								259576580	ff6f5080-794f-438a-b9aa-62539991be56
2022-02-11 01:02:13	2022-02-11 01:05:18	2022-02-11	Midlands	Kwekwe	Kwekwe - 100754 - District Hospital	2021-08-12	67	07050A2021CC00802	1973-08-06	48	Widow		2	16	1	Nil	No	Never	None	0	0	0	0	0	1	0		New	Positive	Yes	Negative	8135	Nil	Other (specify)	Not applicable					Health education given								259576581	d7658f9d-94d8-4af5-b0e1-db6bdd127cda
2022-02-11 01:05:28	2022-02-11 01:09:20	2022-02-11	Midlands	Kwekwe	Kwekwe - 100754 - District Hospital	2021-08-18	68	07050A2021CC00812	1974-03-03	47	Single		0	25	1	Nil	No	Never	None	0	0	0	0	0	1	0		New	Negative		Negative	8195	Nil	Other (specify)	Not applicable					Health education given								259576582	580d5515-554f-43d7-bce9-352c950940ca
2022-02-11 01:09:38	2022-02-11 01:13:28	2022-02-11	Midlands	Kwekwe	Kwekwe - 100754 - District Hospital	2021-08-19	69	07050A2020CC00099	1975-05-19	46	Married		3	20	1	Depo	No	Sometimes	Depo-Provera	0	0	1	0	0	0	0		Repeat	Positive	Yes	Negative	8233	Nil	Other (specify)	Not applicable					Health education given								259576583	e25d9d9f-1cbc-4934-8642-0bd1b97c105b
2022-02-11 01:13:38	2022-02-11 01:19:53	2022-02-11	Midlands	Kwekwe	Kwekwe - 100754 - District Hospital	2021-08-25	70	07050A2021CC00843	1964-03-07	57	Widow		2	19	1	Nil	No	Nil	Other(specify)	0	0	0	0	0	0	1	Not applicable	New	Positive	Yes	Negative	8281	Nil	Other (specify)	Not applicable					Health education given								259576584	cb898cc9-835b-480d-8457-8caf797148ce
2022-02-11 01:21:36	2022-02-11 01:48:38	2022-02-11	Midlands	Kwekwe	Kwekwe - 100754 - District Hospital	2021-08-25	71	07050A2021CC00855	1954-05-05	67	Married		4	16	1	Control	No	Sometimes	Inplant	0	1	0	0	0	0	0		New	Negative		Negative	8311	Nil	Other (specify)	Not applicable					Health education given								259576585	3384b200-4194-4f90-8c38-03a8324997dc
2022-02-11 01:43:45	2022-02-11 01:48:11	2022-02-11	Midlands	Kwekwe	Kwekwe - 100754 - District Hospital	2021-08-30	72	2021CC00866	1974-04-14	47	Married		5	19	1	Control	No	Sometimes	Pill	1	0	0	0	0	0	0		New	Negative		Negative	8352	Nil	Other (specify)	Not applicable					Health education given								259576586	880a1c2b-fefb-4c8b-81d0-1f97f168c4ac
2022-02-11 01:49:08	2022-02-11 01:53:10	2022-02-11	Midlands	Kwekwe	Kwekwe - 100754 - District Hospital	2021-09-01	73	07050A2021CC00878	1973-06-06	48	Married		0	16	1	Nil	No	Never	None	0	0	0	0	0	1	0		New	Negative		Negative	8381	Nil	Other (specify)	Not applicable					Health education given								259576588	ea348853-841e-4602-a0bc-63bde2051a2e
2022-02-11 01:53:22	2022-02-11 01:57:25	2022-02-11	Midlands	Kwekwe	Kwekwe - 100754 - District Hospital	2021-09-06	74	07050A2020CC01123	1961-07-19	60	Widow		3	17	1	Nil	No	Never	Pill	1	0	0	0	0	0	0		Repeat	Positive	Yes	Negative	8423	Nil	Other (specify)	Not applicable					Health education given								259576589	ae94c98c-e941-44c4-9cde-233ceb5f2f3b
2022-02-09 23:20:30	2022-02-09 23:44:47	2022-02-09	Midlands	Kwekwe	Al Davies - 100004 - Clinic	2021-04-20	1	2021CC00440	1979-04-29	41	Married		3	19	1	Control	No	Never	Pill	1	0	0	0	0	0	0		New	Positive	Yes	Negative	1784	Nil	Other (specify)	Not applicable				2022-04-20	Health education given								259577184	ac9c9fc2-a553-4a00-a2dc-616a5b2659cc
2022-02-09 23:44:55	2022-02-09 23:57:59	2022-02-09	Midlands	Kwekwe	Al Davies - 100004 - Clinic	2021-04-22	2	2016CC00454 (070586)	1979-10-31	41	Divorced		0	28	2	Nil	No	Never	None	0	0	0	0	0	1	0		Repeat	Positive	Yes	Negative	1845	Nil	Not available					2022-01-22	Nil								259577185	0e6b281f-b617-42cf-8912-b4de33a55f80
2022-02-09 23:51:17	2022-02-09 23:56:36	2022-02-09	Midlands	Kwekwe	Al Davies - 100004 - Clinic	2021-04-26	3	070586(2021CC00469)	1992-12-10	28	Married		1	17	3	Depo	No	Sometimes	Depo-Provera	0	0	1	0	0	0	0		New	Positive	Yes	Negative	1882	Nil	Not available					2022-04-26	Health education given								259577186	ec1d900f-ee39-43ac-b4f4-08da9ade0a05
2022-02-09 23:58:07	2022-02-10 00:02:07	2022-02-09	Midlands	Kwekwe	Al Davies - 100004 - Clinic	2021-05-13	4	070586(202CC00481)	1972-07-22	48	Married		4	17	3	Depo provera	No	Always	Depo-Provera	0	0	1	0	0	0	0		New	Positive	Yes	Negative	1905	Nil	Not available					2022-05-13	Health education given								259577187	3c4edc82-4d97-4b11-88ba-bf9dd08e058f
2022-02-10 00:02:21	2022-02-10 00:07:03	2022-02-10	Midlands	Kwekwe	Al Davies - 100004 - Clinic	2021-05-13	5	070586(2021CC00497)	1977-06-13	43	Single		3	17	1	Jadelle	No	Always	Other(specify)	0	0	0	0	0	0	1	Conndoms	New	Positive	Yes	Negative	1924	Nil	Not available					2022-05-13	Health education given								259577188	dc76fee6-134b-4488-b644-482e52a5fe3a
2022-02-10 00:07:08	2022-02-10 00:11:54	2022-02-10	Midlands	Kwekwe	Al Davies - 100004 - Clinic	2021-05-24	6	070586(2021CC00514	1984-12-05	36	Married		4	20	1	Depo	No	Sometimes	Depo-Provera	0	0	1	0	0	0	0		Repeat	Positive	Yes	Negative	1942	Nil	Not available					2022-05-24	Health education given								259577189	c72b6587-2277-42d6-9a19-fda6946bd838
2022-02-10 00:23:07	2022-02-10 00:26:49	2022-02-10	Midlands	Kwekwe	Al Davies - 100004 - Clinic	2021-06-07	7	070586(2021CC00529)	1995-02-22	26	Married		1	18	2	Condoms	No	Always	Other(specify)	0	0	0	0	0	0	1	Condoms	New	Positive	Yes	Negative	1965	Nil	Not available					2022-06-07	Health education given								259577190	df58c2ea-186c-4838-8dee-90e8e721aa62
2022-02-10 00:26:59	2022-02-10 00:31:10	2022-02-10	Midlands	Kwekwe	Al Davies - 100004 - Clinic	2021-06-07	8	070586(2021CC00528)	1981-06-10	39	Married		1	17	5	Condoms	Yes	Always	Other(specify)	0	0	0	0	0	0	1	Condoms	New	Positive	Yes	Negative	1964	Nil	Not available					2022-06-07	Health education given								259577191	aea3f871-6d90-4821-bf92-8b079ebb9d61
2022-02-10 00:31:35	2022-02-10 00:36:35	2022-02-10	Midlands	Kwekwe	Al Davies - 100004 - Clinic	2021-06-08	9	070586(2021CC00543)	1979-11-18	41	Married		1	19	2	Condoms	No	Always	Other(specify)	0	0	0	0	0	0	1	Condoms	New	Positive	Yes	Negative	1982	Nil	Not available					2022-06-08	Health education given								259577192	4891d786-a7a1-4e90-814e-0a64d1c7747a
2022-02-10 00:38:12	2022-02-10 00:43:41	2022-02-10	Midlands	Kwekwe	Al Davies - 100004 - Clinic	2021-06-11	10	2021CC00559(070586)	1971-11-07	49	Married		4	15	1	Condoms	No	Always	Other(specify)	0	0	0	0	0	0	1	Condoms	New	Positive	Yes	Negative	2002	Nil	Not available					2022-06-10	Health education given								259577194	fab1bbfb-7b38-47ef-9936-80454855c470
2022-02-10 00:44:30	2022-02-10 00:49:02	2022-02-10	Midlands	Kwekwe	Al Davies - 100004 - Clinic	2021-06-14	11	070586(2021CC00574)	1973-06-16	47	Single		2	18	100	Condoms	Yes	Always	Other(specify)	0	0	0	0	0	0	1	Condoms	New	Positive	Yes	Negative	2022	Nil	Not available					2022-06-22	Health education given								259577196	4deaca03-876f-4f8d-9230-588368685b43
2022-02-10 00:49:15	2022-02-10 00:54:48	2022-02-10	Midlands	Kwekwe	Al Davies - 100004 - Clinic	2021-06-17	12	070586(2021CC00590)	1967-04-07	54	Married		4	17	1	Nil	No	Never	None	0	0	0	0	0	1	0		New	Positive	Yes	Negative	2041	Nil	Cancer					2022-02-22	Health education given								259577197	e3ca35bd-72a3-463a-b015-d3d6a2b0f0d6
2022-02-10 00:54:55	2022-02-10 11:23:47	2022-02-10	Midlands	Kwekwe	Al Davies - 100004 - Clinic	2021-06-21	13	070586(2021CC00606	1991-11-19	29	Married		3	16	2	Depo	No	Always	Other(specify)	0	0	0	0	0	0	1	Condoms	New	Positive	Yes	Negative	2080	Nil	Not available					2022-02-10									259577199	5f46879d-5645-40b2-b907-d918edf3ee4f
2022-02-10 11:23:55	2022-02-10 11:28:57	2022-02-10	Midlands	Kwekwe	Al Davies - 100004 - Clinic	2021-06-22	14	2021CC00622	1971-07-20	49	Widow		6	20	1	Nil	No	Never	None	0	0	0	0	0	1	0		New	Positive	Yes	Negative	2080	Nil	Not available					2022-02-10									259577200	eb693243-00e3-4f7b-9933-eb2442c6d6d9
2022-02-10 11:29:26	2022-02-10 11:33:14	2022-02-10	Midlands	Kwekwe	Al Davies - 100004 - Clinic	2021-06-24	15	070586(2021CC00628)	1985-09-15	35	Separated		1	23	5	Depo	No	Always	Other(specify)	0	0	0	0	0	0	1	Condoms	New	Positive	Yes	Negative	2099	Cervicitis	Not available					2021-06-24									259577202	181b20d0-aba8-48f2-8717-d33ca5c2f181
2022-02-10 11:33:44	2022-02-10 11:38:01	2022-02-10	Midlands	Kwekwe	Al Davies - 100004 - Clinic	2021-06-28	16	070586(2021CC00644)	1983-05-29	38	Married		4	18	1	Control	No	Never	None	0	0	0	0	0	1	0		New	Positive	Yes	Negative	2159	Nil	Not available					2022-06-27	Health education given								259577204	1073b87b-692e-42f5-a47d-454f3ea892c7
2022-02-10 11:38:16	2022-02-10 11:47:09	2022-02-10	Midlands	Kwekwe	Al Davies - 100004 - Clinic	2021-06-30	17	070586(2021CC000620	1973-08-08	47	Married		4	25	1	Condoms	No	Always	Other(specify)	0	0	0	0	0	0	1	Condoms	New	Positive	Yes	Negative	2179	Nil	Not available					2022-06-30									259577206	5f1c9e6d-edb1-40e0-a315-3095754b57de
2022-02-10 11:47:44	2022-02-10 11:56:18	2022-02-10	Midlands	Kwekwe	Al Davies - 100004 - Clinic	2021-07-05	18	070586(2021CC00636)	1967-04-12	54	Widow		2	20	3	Condoms	Yes	Always	Other(specify)	0	0	0	0	0	0	1	Condoms	Repeat	Positive	Yes	Negative		Nil	Other (specify)	Not applicable				2022-07-22									259577208	8b357a48-ddf8-4574-ace7-0908a050a21b
2022-02-10 11:57:48	2022-02-10 12:19:43	2022-02-10	Midlands	Kwekwe	Al Davies - 100004 - Clinic	2021-06-06	19	070586(2020CC00152	1983-12-28	37	Married		2	19	2	Condoms	No	Always	Other(specify)	0	0	0	0	0	0	1	Always	Repeat	Positive	Yes	Negative	2219	Nil	Other (specify)	Not applicable				2022-07-27	Health education given								259577210	b8435178-9b99-4a87-ba0b-c22bdcfd78b0
2022-02-10 12:23:20	2022-02-10 12:28:23	2022-02-10	Midlands	Kwekwe	Al Davies - 100004 - Clinic	2021-07-07	20	080586(2021CC00675)	1987-12-30	33	Married		4	18	1	Secure	No	Always	Other(specify)	0	0	0	0	0	0	1	Always	New	Positive	Yes	Negative	2235	Nil	Other (specify)	Not applicable				2022-07-27	Health education given								259577211	2dec623c-36d6-4aaa-81ab-1d154f16badc
2022-02-10 12:29:18	2022-02-10 12:38:08	2022-02-10	Midlands	Kwekwe	Al Davies - 100004 - Clinic	2021-07-08	21	070586(2021CC00397)	1980-08-08	40	Married		3	24	2	Control	No	Always	None	0	0	0	0	0	1	0		Post Treatment	Positive	Yes	Negative	2353	Nil	Other (specify)	Not applicable				2021-10-27	Health education given								259577213	06d2728e-efe6-483b-adff-68a7559df28f
2022-02-10 12:39:13	2022-02-10 12:44:11	2022-02-10	Midlands	Kwekwe	Al Davies - 100004 - Clinic	2021-07-12	22	070586(2021CC00697)	1974-01-10	47	Single		0	31	1	Nil	No	Never	None	0	0	0	0	0	1	0		New	Positive	Yes	Negative	2273	Nil	Other (specify)	Not applicable				2022-07-25	Health education given								259577214	d508a7a4-1b52-4e38-8202-95693cfc4127
2022-02-10 12:45:22	2022-02-10 12:51:15	2022-02-10	Midlands	Kwekwe	Al Davies - 100004 - Clinic	2021-07-14	23	070586(2021A00707)	1983-03-15	38	Married		3	4	1	Loop	No	Always	None	0	0	0	0	0	1	0		New	Positive	Yes	Negative	2292	Nil	Other (specify)	Not applicable				2022-07-20									259577215	b0bd6d1b-86ed-4e96-9885-0abde0c68431
2022-02-10 12:52:04	2022-02-10 12:58:14	2022-02-10	Midlands	Kwekwe	Al Davies - 100004 - Clinic	2021-07-15	24	070586(2021CC00723)	1990-09-08	30	Married		2	23	2	Condoms	No	Always	None	0	0	0	0	0	1	0		New	Positive	Yes	Negative	2314	Nil	Other (specify)	Not applicable				2022-07-19									259577216	114e35e2-e0d8-4167-a7c7-c7b08b82002d
2022-02-10 12:59:26	2022-02-10 13:05:11	2022-02-10	Midlands	Kwekwe	Al Davies - 100004 - Clinic	2021-07-20	25	070586(2021CC00737)	1990-10-10	30	Married		1	16	1	Condoms	No	Always	None	0	0	0	0	0	1	0		New	Negative		Negative	2333	Cervicitis	Other (specify)	Not applicable				2022-07-20	Health education given								259577217	c1f4d76f-54cf-4960-af88-492873d7bf69
2022-02-10 13:05:45	2022-02-10 13:12:58	2022-02-10	Midlands	Kwekwe	Al Davies - 100004 - Clinic	2021-07-22	26	070586(2019CC01029)	1974-07-30	46	Single		0	25	1	Nil	No	Never	None	0	0	0	0	0	1	0		Repeat	Positive	Yes	Negative	2355	Nil	Other (specify)	Not applicable				2022-07-20	Health education given								259577218	53b60e91-5718-47d1-979d-9346d49cf26d
2022-02-10 13:28:36	2022-02-10 13:33:25	2022-02-10	Midlands	Kwekwe	Al Davies - 100004 - Clinic	2021-07-28	27	0705862020CC0064	1985-06-22	36	Married		2	22	1	Depo	No	Always	None	0	0	0	0	0	1	0		Repeat	Positive	Yes	Negative	2382	Nil	Other (specify)	Not applicable				2022-07-20	Health education given								259577220	64921bdf-0a74-441c-8f9b-414663dbdd8f
2022-02-10 13:36:26	2022-02-10 13:40:15	2022-02-10	Midlands	Kwekwe	Al Davies - 100004 - Clinic	2021-08-03	28	2021CC00773(070586)	1984-04-04	37	Married		5	17	1	Control	No	Never	None	0	0	0	0	0	1	0		New	Negative		Negative	2408	Nil	Other (specify)	Not applicable Health education given				2022-08-31									259577221	a1f762cf-66e0-441b-ba57-c21a3d86bc8e
2022-02-10 13:40:47	2022-02-10 13:48:59	2022-02-10	Midlands	Kwekwe	Al Davies - 100004 - Clinic	2020-08-12	29	2021CC00784	1975-03-09	45	Married		4	18	2	Control	No	Always	None	0	0	0	0	0	1	0		New	Positive	Yes	Positive	2465	Nil	Other (specify)	Not applicable	Thermocoagulation		2021-08-12	2021-09-23	Health education given								259577222	54d9a809-53d7-4f11-915b-bad6c4acd50b
2022-02-10 13:49:43	2022-02-10 13:57:15	2022-02-10	Midlands	Kwekwe	Al Davies - 100004 - Clinic	2021-08-12	30	2020CC000236	1973-12-09	47	Single		4	17	4	Condoms	No	Always	None	0	0	0	0	0	1	0		Repeat	Positive	Yes	Negative	2483	Nil	Other (specify)	Not applicable				2022-08-23	Health education given								259577223	21012032-9fdf-486b-9906-866841fc9941
2022-02-10 14:57:16	2022-02-10 21:18:53	2022-02-10	Midlands	Kwekwe	Al Davies - 100004 - Clinic	2021-08-17	31	2021CC00099	1968-02-03	53	Married		2	17	2	Condoms	No	Nil	None	0	0	0	0	0	1	0		New	Positive	Yes	Negative	2507	Nil	Other (specify)	Not applicable				2022-08-22	Health education given								259577224	c2cbc027-694c-4f13-9a8c-a9d3d79f3d2f
2022-02-10 15:03:39	2022-02-10 15:09:15	2022-02-10	Midlands	Kwekwe	Al Davies - 100004 - Clinic	2021-02-24	32	2020CC00206	1991-04-29	29	Married		1	19	5	Condoms	Yes	Always	None	0	0	0	0	0	1	0		Repeat	Positive	Yes	Negative	2581	Nil	Other (specify)	Not applicable				2022-08-24	Health education given								259577225	b7ad348e-81ad-4be4-a14d-3daab40fdc58
2022-02-10 21:22:33	2022-02-10 21:40:52	2022-02-10	Midlands	Kwekwe	Al Davies - 100004 - Clinic	2021-08-19	33	2021CC00781(070586)	1972-02-10	49	Married		2	17	2	Condoms	No	Always	None	0	0	0	0	0	1	0		New	Positive	Yes	Negative	2550	Nil	Other (specify)	Not applicable				2022-08-23									259577226	2498f8f5-f257-4511-8af7-a2f78ea47298
2022-02-10 21:47:05	2022-02-10 21:54:43	2022-02-10	Midlands	Kwekwe	Al Davies - 100004 - Clinic	2021-08-26	34	2021CC00803 (070586	1994-11-27	26	Married		3	17	1	Depo	No	Always	None	0	0	0	0	0	1	0		New	Negative		Negative	2620	Nil	Other (specify)	Not applicable				2024-08-22									259577227	37b18c65-6849-4745-9da5-e949daa10e33
2022-02-10 21:56:38	2022-02-10 22:05:01	2022-02-10	Midlands	Kwekwe	Al Davies - 100004 - Clinic	2020-09-02	35	2021CC0084(070586)	1977-08-28	43	Single		2	20	3	Nil	No	Always	None	0	0	0	0	0	1	0		New	Positive	Yes	Positive	2652	Nil	Other (specify)	Not applicable	Thermocoagulation		2020-09-02	2022-03-02	Health education given								259577228	30b2984a-02b6-4c10-ac1a-c1a1f3da3b77
2022-02-10 22:06:16	2022-02-10 22:26:07	2022-02-10	Midlands	Kwekwe	Al Davies - 100004 - Clinic	2021-09-06	36	2021CC00827(070587)	1988-07-24	33	Married		3	18	2	Control	No	Always	None	0	0	0	0	0	1	0		New	Positive	Yes	Negative	2704	Nil	Other (specify)	Not applicable				2021-09-06	Health education given								259577229	ff11b17d-5c05-4c83-bc0a-e8bce65f0353
2022-02-10 22:27:25	2022-02-10 22:36:28	2022-02-10	Midlands	Kwekwe	Al Davies - 100004 - Clinic	2021-09-07	37	2021CC 00871	1982-01-10	39	Single		0	18	1	Condoms	No	Always	None	0	0	0	0	0	1	0		Repeat	Positive	Yes	Negative	2722	Nil	Other (specify)	Not applicable				2021-09-07	Health education given								259577230	8ec424fd-c614-4121-b55b-0150fe54b826
2022-02-10 22:37:00	2022-02-10 22:40:18	2022-02-10	Midlands	Kwekwe	Al Davies - 100004 - Clinic	2021-09-09	38	2021CC00853	1963-12-15	57	Single		5	17	3	Condoms	No	Always	None	0	0	0	0	0	1	0		New	Positive	Yes	Negative	2750	Nil	Other (specify)	Not applicable				2022-03-08	Health education given								259577231	ec861b9b-346f-46a5-bcf7-bbc81646fc6e
2022-02-10 22:42:47	2022-02-10 22:48:37	2022-02-10	Midlands	Kwekwe	Al Davies - 100004 - Clinic	2020-09-13	39	2021CC00279	1987-11-22	32	Married		2	18	5	Jadelle	No	Always	None	0	0	0	0	0	1	0		Repeat	Positive	Yes	Negative	2768	Nil	Other (specify)	Not applicable				2021-09-13	Health education given								259577232	c02bfbb8-ba2b-490e-a03c-b0af90f7cae5
2022-02-10 22:49:19	2022-02-10 22:58:43	2022-02-10	Midlands	Kwekwe	Al Davies - 100004 - Clinic	2020-09-16	40	2021CC00874(070587)	1966-01-15	54	Married		3	16	3	Condoms	No	Always	None	0	0	0	0	0	1	0		New	Positive	Yes	Negative	2830	Nil	Other (specify)	Not applicable				2022-02-10	Health education given								259577234	48039b10-0ca1-468e-bf9b-1eb1a6907022
2022-02-10 23:05:31	2022-02-10 23:10:48	2022-02-10	Midlands	Kwekwe	Al Davies - 100004 - Clinic	2020-09-16	41	2021CC00889(070586)	1980-11-12	39	Married		5	16	2	Control	No	Always	None	0	0	0	0	0	1	0		New	Positive	Yes	Negative	2854	Nil	Other (specify)	Not applicable				2022-11-16	Health education given								259577235	c198ce41-9578-4444-8829-9d5c00c840de
2022-02-10 23:11:07	2022-02-10 23:16:14	2022-02-10	Midlands	Kwekwe	Al Davies - 100004 - Clinic	2020-09-23	42	2021CC00900	1975-08-20	45	Married		3	24	1	Condoms	No	Always	None	0	0	0	0	0	1	0		Repeat	Positive	Yes	Negative	2918	Nil	Other (specify)	Not applicable				2021-08-23	Health education given								259577236	6a072f36-1f4b-4c55-9581-98893e461ee6
2022-02-10 23:17:57	2022-02-10 23:24:13	2022-02-10	Midlands	Kwekwe	Al Davies - 100004 - Clinic	2020-09-27	42	2021CC00920	1988-09-18	32	Married		2	21	1	Jadelle	No	Sometimes	None	0	0	0	0	0	1	0		New	Positive	Yes	Negative	2934	Nil	Other (specify)	Not applicable				2021-09-27	Health education given								259577237	54ec4bb0-807c-489f-8a8d-e31048627e6e
2022-02-10 23:26:14	2022-02-10 23:36:33	2022-02-10	Midlands	Kwekwe	Al Davies - 100004 - Clinic	2020-09-29	44	2021CC00934	1968-03-11	52	Married		9	19	1	Condoms	No	Always	None	0	0	0	0	0	1	0		New	Positive	Yes	Negative	2956	Polyp , GUD	Other (specify)	Not applicable				2022-02-10	Health education								259577238	834fd869-be50-4820-834c-1f5a74b17d69
2022-02-10 23:52:06	2022-02-11 00:00:26	2022-02-10	Midlands	Kwekwe	Al Davies - 100004 - Clinic	2020-11-11	45	2021CC00335(070586)	1987-10-13	33	Married		1	20	3	Control	No	Always	None	0	0	0	0	0	1	0		New	Positive	Yes	Negative	0632	Nil	Other (specify)	Not applicable				2021-11-23	Health education given								259577239	7c8496e3-1369-4d50-9fed-5708ad42f7a2
2022-02-11 00:01:18	2022-02-11 00:07:04	2022-02-11	Midlands	Kwekwe	Al Davies - 100004 - Clinic	2021-11-11	46	2020CC00351(070586)	1986-02-15	35	Married		0	23	2	Nil	No	Always	None	0	0	0	0	0	1	0		New	Positive	Yes	Negative	0655	Nil	Other (specify)	Not applicable				2020-11-24	Health education given								259577240	2ac7c0b3-31d2-4d9e-bfac-c4f8ca933780
2022-02-11 00:07:25	2022-02-11 00:12:38	2022-02-11	Midlands	Kwekwe	Al Davies - 100004 - Clinic	2019-12-14	47	2020CC00366(070586)	1969-01-15	50	Married		4	16	15	Control	Yes	Never	None	0	0	0	0	0	1	0		New	Positive	Yes	Negative	0696	Nil	Other (specify)	Not applicable				2020-12-14	Health education given								259577241	1969143e-cf11-4f40-b532-837dfb8c81f0
2022-02-11 00:13:10	2022-02-11 00:22:25	2022-02-11	Midlands	Kwekwe	Al Davies - 100004 - Clinic	2020-12-14	48	2020CC00381	1987-06-01	33	Married		2	19	2	Control	No	Always	None	0	0	0	0	0	1	0		New	Positive	Yes	Positive	0730	Nil	Other (specify)	Not applicable	LEEP		2021-03-16	2021-03-11	Health education given								259577242	3f55c590-2ab8-4361-83cd-50d6216fff42
2022-02-11 00:22:57	2022-02-11 00:28:52	2022-02-11	Midlands	Kwekwe	Al Davies - 100004 - Clinic	2021-01-14	48	2021CC00016(070586)	2021-01-14	0	Married		2	17	5	Control	Yes	Always	None	0	0	0	0	0	1	0		New	Positive	Yes	Negative	0773	Nil	Other (specify)	Not applicable				2022-01-21									259577243	ba4c380d-e0ac-4a52-9a95-34fdfe7540bb
2022-02-11 00:29:54	2022-02-11 00:38:26	2022-02-11	Midlands	Kwekwe	Al Davies - 100004 - Clinic	2021-01-20	50	2021CC00029(070586)	1983-03-11	37	Married		4	11	2	Depo	No	Sometimes	None	0	0	0	0	0	1	0		New	Positive	Yes	Negative	0810	Polyp noted	Other (specify)	Not applicable				2022-01-06	Health education given								259577244	b08a6138-b83f-4d1e-ba78-c5f379ec1573
2022-02-11 00:47:06	2022-02-11 00:51:45	2022-02-11	Midlands	Kwekwe	Al Davies - 100004 - Clinic	2001-02-12	51	2021CC00044	2001-02-12	0	Married		0	17	4	Nil	No	Sometimes	None	0	0	0	0	0	1	0		New	Negative		Negative	0839	Nil	Other (specify)	Not applicable				2024-07-16	Health education given								259577246	cf4fb9c1-2216-4caf-898b-c626ea7216d5
2022-02-11 00:52:19	2022-02-11 01:10:09	2022-02-11	Midlands	Kwekwe	Al Davies - 100004 - Clinic	2022-01-25	52	2021CC0059	1984-01-14	38	Married		4	19	1	Control	No	Always	None	0	0	0	0	0	1	0		New	Positive	Yes	Negative	0869	Nil	Other (specify)	Not applicable				2023-02-11	Health education given								259577248	53dd5ca7-e29b-4aad-a458-a3382514f7b3
2022-02-11 01:11:43	2022-02-11 01:22:01	2022-02-11	Midlands	Kwekwe	Al Davies - 100004 - Clinic	2021-01-27	53	2021CC0075	1971-03-03	49	Married		4	20	1	Control	Yes	Sometimes	None	0	0	0	0	0	1	0		New	Negative		Negative	0890	Nil	Other (specify)	Not applicable				2023-01-18	Health education given								259577250	9c130030-d63c-4490-8bc1-1de156502857
2022-02-11 01:22:48	2022-02-11 01:29:19	2022-02-11	Midlands	Kwekwe	Al Davies - 100004 - Clinic	2021-02-11	54	2021CC0091	1985-07-04	35	Married		2	21	1	Control	No	Sometimes	None	0	0	0	0	0	1	0		Repeat	Positive	Yes	Negative	0911	Nil	Other (specify)	Not applicable				2022-02-11	Health education given								259577253	7935af2e-08af-401b-b9e3-d5223f27ec84
2022-02-11 01:29:53	2022-02-11 01:35:06	2022-02-11	Midlands	Kwekwe	Al Davies - 100004 - Clinic	2021-02-11	55	2021CC00107	1986-06-15	34	Single		3	16	20	Jadelle	No	Always	None	0	0	0	0	0	1	0		New	Positive	Yes	Negative	973	Nil	Other (specify)	Not applicable				2022-02-11	Health education given								259577255	28f26629-469b-4faa-93e9-0379472e9094
2022-02-11 01:48:28	2022-02-11 01:52:49	2022-02-11	Midlands	Kwekwe	Al Davies - 100004 - Clinic	2021-02-17	55	2021CC00123	1982-10-13	38	Married		4	22	2	Depo	No	Sometimes	None	0	0	0	0	0	1	0		New	Positive	Yes	Negative	1031	Nil	Other (specify)	Not applicable				2022-02-11	Health education given								259577257	46ef1628-d974-4ccc-8fe2-71a3517965b9
2022-02-11 01:53:37	2022-02-11 01:57:56	2022-02-11	Midlands	Kwekwe	Al Davies - 100004 - Clinic	2021-02-11	57	2021CC00139	1985-06-10	35	Married		3	17	3	Control	No	Always	None	0	0	0	0	0	1	0		New	Positive	Yes	Negative	1077	Nil	Other (specify)	Not applicable				2022-02-11	Health education given								259577258	d47d4727-83fe-476b-a40e-8aa8e025778d
2022-02-11 01:58:42	2022-02-11 02:12:57	2022-02-11	Midlands	Kwekwe	Al Davies - 100004 - Clinic	2021-02-23	58	2021CC00153(070586)	1979-03-23	41	Single		4	18	5	Control	No	Always	Other(specify)	0	0	0	0	0	0	1	Not applicable	New	Positive	Yes	Negative	1099	Nil	Other (specify)	Not applicable				2022-02-11	Health education given								259577259	3a52a8a5-0305-4cd8-b626-9cc015085bdb
2022-02-11 02:06:35	2022-02-11 02:34:08	2022-02-11	Midlands	Kwekwe	Mlezu College - 101872 - Clinic	2021-07-27	1	0705532021CC00732	1972-02-02	49	Married		7	19	1	Control	No	Never	Pill	1	0	0	0	0	0	0		New	Positive	Yes	Negative	7863	Nil	Other (specify)	Not applicable				2022-07-27	Health education given								259578671	978de7d6-2cea-4aaa-9637-63b02e1957b0
2022-02-11 02:28:29	2022-02-11 02:32:30	2022-02-11	Midlands	Kwekwe	Mlezu College - 101872 - Clinic	2021-07-27	2	07050A2021CC00751	1963-06-05	58	Married		7	16	1	Nil	No	Sometimes	Pill	1	0	0	0	0	0	0		New	Positive	Yes	Negative	7888	Nil	Other (specify)	Not applicable				2022-07-27	Health education given								259578672	16bdd175-5660-4004-b7e2-d177464ba1b0
2022-02-11 02:35:02	2022-02-11 02:40:28	2022-02-11	Midlands	Kwekwe	Mlezu College - 101872 - Clinic	2021-07-27	3	07050A2021CC00766	1984-09-29	36	Married		2	19	1	Control	No	Sometimes	Pill	1	0	0	0	0	0	0		New	Positive	Yes	Negative	7912	Nil	Other (specify)	Not applicable				2022-07-27	Health education given								259578673	21a76b68-99c8-429c-80de-ba4eca4da57c
2022-02-11 02:23:39	2022-02-11 02:30:04	2022-02-11	Midlands	Kwekwe	Gomola - 100516 - Clinic	2021-04-14	1	2021CC00060	1979-10-10	41	Married		4	16	3	Condoms	No	Always	None	0	0	0	0	0	1	0		New	Positive	Yes	Negative	4436	Nil	Other (specify)	Not applicable				2022-04-14	Health education given								259580230	94a5e46b-ad24-4d55-817d-b2146d128fe5
2022-02-11 02:30:18	2022-02-11 02:33:51	2022-02-11	Midlands	Kwekwe	Gomola - 100516 - Clinic	2021-04-14	2	2021CC00075	1990-05-05	30	Married		3	17	1	Jadelle	No	Never	None	0	0	0	0	0	1	0		New	Positive	Yes	Negative	4455	Nil	Other (specify)	Not applicable				2022-04-14	Health education given								259580231	feca8acf-41a7-4cab-8e57-82aab79c31d7
2022-02-11 02:34:06	2022-02-11 02:38:31	2022-02-11	Midlands	Kwekwe	Gomola - 100516 - Clinic	2021-05-20	3	2021CC00088(070586)	1984-01-01	37	Divorced		2	20	4	Condoms	No	Always	Other(specify)	0	0	0	0	0	0	1	Condoms	New	Positive	Yes	Negative	2003	Nil	Other (specify)	Not applicable				2022-05-19	Health education given								259580232	9155e755-2e59-4393-ba03-7c1a8121b56c
2022-02-11 02:38:37	2022-02-11 02:47:28	2022-02-11	Midlands	Kwekwe	Gomola - 100516 - Clinic	2021-06-15	4	2021CC00102	1978-06-15	43	Married		3	17	2	Control	No	Always	Pill	1	0	0	0	0	0	0		New	Positive	Yes	Positive	7645	Nil	Pre-cancer High grade		LEEP		2021-06-24	2020-12-31	Health education given								259580233	0abf7525-91ef-4d20-93b9-8397c85a0f89
2022-02-11 02:48:06	2022-02-11 02:52:16	2022-02-11	Midlands	Kwekwe	Gomola - 100516 - Clinic	2021-06-15	5	2021CC00117	2002-03-27	19	Married		1	18	1	Secure	No	Never	Pill	1	0	0	0	0	0	0		New	Negative		Positive	7677	Nil	Other (specify)	Chronic Inflammation and squamous metaplasia	LEEP		2021-06-24	2021-12-30	Health education given								259580234	3d5d8b6f-7c2e-4b42-9d15-c54390aac290
2022-02-11 02:52:34	2022-02-11 02:57:17	2022-02-11	Midlands	Kwekwe	Gomola - 100516 - Clinic	2021-07-22	6	2021CC00131	1973-10-02	47	Married		3	17	1	Nil	No	Sometimes	Pill	1	0	0	0	0	0	0		New	Positive	Yes	Negative	7751	Nil	Other (specify)	Not applicable				2022-07-29	Health education given								259580235	f71fa680-1d12-4efb-92f9-1f46a8bbc28d
2022-02-11 02:57:31	2022-02-11 03:02:40	2022-02-11	Midlands	Kwekwe	Gomola - 100516 - Clinic	2021-07-22	7	2021CC00147(070586)	1997-06-09	24	Married		1	19	1	Control	No	Sometimes	Pill	1	0	0	0	0	0	0		New	Positive	Yes	Negative	7788	Nil	Other (specify)	Not applicable				2022-02-11	Health education given								259580236	4581c82f-ad00-464f-aa36-55487aca5a57
2022-02-11 03:02:59	2022-02-11 03:07:02	2022-02-11	Midlands	Kwekwe	Gomola - 100516 - Clinic	2021-08-26	8	2021CC0063	1996-08-26	24	Separated		2	20	2	Condoms	No	Always	Other(specify)	0	0	0	0	0	0	1	Condoms	New	Positive	Yes	Negative	5680	Nil	Other (specify)	Not applicable				2022-02-11	Health education given								259580237	ce92b0c6-5cac-4e54-96a2-d2efc4bc7466
2022-02-09 03:43:59	2022-02-10 05:29:16	2022-02-09	Manicaland	Makoni	Anorldine - 100012 - Clinic	2020-11-18		01049220200488	1971-03-21	49	Widow		4	20	1	Abstinence	No	No	None	0	0	0	0	0	1	0		New	Positive	Yes	Negative	1339	Nil	Normal														259586290	b3d954b4-2b4c-4df1-b48b-ae2d3926c2af
2022-02-09 04:09:42	2022-02-10 05:30:08	2022-02-09	Manicaland	Makoni	Anorldine - 100012 - Clinic	2020-11-18		010492202000504	2000-09-20	20	Married		1	17	1	Depo	No	Never	Depo-Provera	0	0	1	0	0	0	0		New	Negative		Negative	1358	Nil	Normal														259586292	0ec98dc3-ea4b-47f3-917c-5fe4acde4ce5
2022-02-09 04:19:27	2022-02-09 04:35:09	2022-02-09	Manicaland	Makoni	Bamba - 100038 - Rural Health Centre	2021-01-26		010401202101205	1978-10-28	42	Single		6	14	6	Jadelle	No	Always	Inplant	0	1	0	0	0	0	0		New	Positive	Yes	Negative	2004	Nil	Normal														259586294	5a1e4427-a170-437c-ac6c-5d2557da0b71
2022-02-09 04:44:53	2022-02-09 05:15:43	2022-02-09	Manicaland	Makoni	Bamba - 100038 - Rural Health Centre	2021-02-10		010401202101323	1991-05-25	29	Married		1	16	6	Depo	No	Sometimes	Depo-Provera	0	0	1	0	0	0	0		New	Positive	Yes	Positive	2194,2195, 2196	Nil	Normal		LEEP		2021-02-11	2021-03-04	Treated&reviewed at Rusape General Hospital								259586295	d61647d4-db57-43ea-8152-0d4bfab441ad
2022-02-09 05:49:58	2022-02-09 06:14:38	2022-02-09	Manicaland	Makoni	Chiome - 100246 - Clinic	2021-04-15		01040202101676	1977-11-27	43	Married		4	19	1	COC	No	Sometimes	Pill	1	0	0	0	0	0	0		New	Positive	Yes	Negative	3045	Nil	Normal						Nil								259586297	d0b66dae-8758-4f71-b41b-ca718d059cb5
2022-02-09 06:16:43	2022-02-09 06:30:02	2022-02-09	Manicaland	Makoni	Chiome - 100246 - Clinic	2021-04-15		01040202101691	1972-07-21	48	Married		5	13	2	Depo	No	Never	Depo-Provera	0	0	1	0	0	0	0		New	Positive	Yes	Negative	3062	Nil	Normal						Nil								259586298	440759ce-6cf4-4bc4-bdff-6d44d71c7b38
2022-02-09 14:17:28	2022-02-09 14:41:34	2022-02-09	Manicaland	Makoni	Mufusire - 101087 - Clinic	2021-07-02		010439202102005	1966-03-24	55	Widow		5	29	1	COC	No	Never	Pill	1	0	0	0	0	0	0		New	Positive	Yes	Negative	3756	Nil	Normal						Client was registered at the clinic with incomplete OI/ART number								259586299	f5542d17-e307-4b55-bd92-2d3e6beda3c0
2022-02-09 14:42:27	2022-02-09 15:25:51	2022-02-09	Manicaland	Makoni	Maparura - 100887 - Rural Health Centre	2021-01-15		010411202101155	1980-04-17	40	Widow		2	15	1	Nil	No	Neve	Pill None	1	0	0	0	0	1	0		New	Positive	Yes	Negative	1893	Nil	Normal														259586301	81331987-6355-4813-832e-9e9725289570
2022-02-09 15:25:59	2022-02-09 15:34:35	2022-02-09	Manicaland	Makoni	Maparura - 100887 - Rural Health Centre	2021-05-04		010411202101745	1985-06-08	35	Married		4	19	1	Depo	No	Sometimes	Depo-Provera	0	0	1	0	0	0	0		New	Negative		Negative	3210	Nil	Normal														259586304	08faa4c1-fc08-401a-acdd-0554536b5307
2022-02-10 05:04:57	2022-02-10 05:09:25	2022-02-10	Manicaland	Makoni	Mayo 1 - 100970 - Rural Health Centre	2021-01-13		010414202101100	2002-10-16	18	Married		1	17	1	Depo	No	Never	Depo-Provera	0	0	1	0	0	0	0		New	Negative		Negative	1834	Nil	Normal														259586305	b4c9232a-a72d-48ac-af13-bc0aa7920e84
2022-02-10 05:12:17	2022-02-10 05:19:48	2022-02-10	Manicaland	Makoni	Mayo 1 - 100970 - Rural Health Centre	2021-05-26		010414202101859	2000-10-28	20	Married		1	15	1	Secure	No	Never	Pill	1	0	0	0	0	0	0		New	Positive	Yes	Negative	3437		Normal						VL 1004copies/ml								259586307	8da0b7e2-d417-41b1-97d7-c55396b344ab
2022-02-10 05:20:57	2022-02-10 05:27:59	2022-02-10	Manicaland	Makoni	Mayo 1 - 100970 - Rural Health Centre	2021-05-26		0104142021001876	1986-06-03	34	Married		4	19	1	COC	No	Never	Pill	1	0	0	0	0	0	0		New	Negative		Negative	3459	Nil	Normal														259586308	296a11ae-995b-4d3d-8611-ba9f81d264b3
2022-02-10 07:18:06	2022-02-10 14:52:30	2022-02-10	Manicaland	Makoni	Mayo 2 - 100971 - Rural Health Centre	2021-03-08		010415202101428	1981-04-04	39	Married		4	22	2	COC	No	Sometimes	Pill	1	0	0	0	0	0	0		New	Positive	Yes	Negative	2487	Nil	Normal														259586309	7ffb1654-a7d1-4db0-92f5-849d37a88ab5
2022-02-10 07:45:54	2022-02-10 07:52:40	2022-02-10	Manicaland	Makoni	Mayo 2 - 100971 - Rural Health Centre	2021-08-05		010415202102023	1982-04-10	39	Married		4	16	1	COC	No	Always	Pill	1	0	0	0	0	0	0		New	Positive	Yes	Negative	4014	Nil	Normal														259586311	3cf3914f-be62-444b-88f4-9894e4078b5f
2022-02-10 14:53:27	2022-02-10 15:00:06	2022-02-10	Manicaland	Makoni	Mayo 2 - 100971 - Rural Health Centre	2021-03-08		010415202101444	1980-11-27	40	Married		2	19	3	COC	No	Always	Other(specify)	0	0	0	0	0	0	1	Condoms	New	Positive	Yes	Negative	2504	Nil	Normal														259586313	ed0eda2d-31e5-4ef7-ac62-a62a8485c642
2022-02-10 15:03:21	2022-02-10 15:09:20	2022-02-10	Manicaland	Makoni	Mayo 2 - 100971 - Rural Health Centre	2021-08-05		010415202102027	1988-10-19	32	Married		4	15	2	COC	No	Always	Pill	1	0	0	0	0	0	0		New	Positive	Yes	Negative	4018	Nil	Normal														259586314	ea52102a-61c1-423c-a2b8-b12267a0180d
2022-02-10 15:11:51	2022-02-10 15:15:34	2022-02-10	Manicaland	Makoni	Mayo 2 - 100971 - Rural Health Centre	2021-09-08		010415202102178	2001-10-22	19	Married		1	17	1	COC	No	Never	Pill	1	0	0	0	0	0	0		New	Negative		Negative	4228	Nill	Normal														259586315	a8ed1593-fb61-4afe-8799-7edc8e58e231
2022-02-10 15:47:37	2022-02-10 15:54:21	2022-02-10	Manicaland	Makoni	Mayo 2 - 100971 - Rural Health Centre	2021-09-08		010415202102191	1971-08-02	50	Married		5	20	1	COC	No	Never	Pill	1	0	0	0	0	0	0		New	Negative		Negative	4305	Nil	Normal														259586318	b12b0604-2891-4fe9-ab64-83b1d318ac85
2022-02-10 16:56:53	2022-02-10 23:16:37	2022-02-10	Manicaland	Makoni	Weya - 101774 - Rural Hospital	2021-05-11		01040B202101764	1992-03-17	29	Divorced		3	18	2	Jadelle	No	Never	Pill Inplant	1	1	0	0	0	0	0		New	Negative		Negative	3269	Nil	Normal														259586320	730c40f8-bde7-4716-b727-7a0866c8edaf
2022-02-10 18:10:47	2022-02-10 23:23:24	2022-02-10	Manicaland	Makoni	Weya - 101774 - Rural Hospital	2021-05-11		01040B202101780	1961-04-03	60	Widow		3	14	2	COC	No	Never	Pill	1	0	0	0	0	0	0		New	Positive	Yes	Negative	3287	Nil	Normal														259586321	f4ff21ce-018d-4e3e-9ba3-7d564d261652
2022-02-10 18:18:53	2022-02-11 00:16:54	2022-02-10	Manicaland	Makoni	Weya - 101774 - Rural Hospital	2021-05-11		01040A20173008	1963-12-09	57	Widow		0	18	3	Nil	Yes	Never	None	0	0	0	0	0	1	0		Repeat	Negative		Negative	3305	Nil	Normal														259586322	6e0ed37b-688b-4ae8-856a-4ad2a8aeb1d5
2022-02-10 23:38:10	2022-02-11 00:17:30	2022-02-10	Manicaland	Makoni	Weya - 101774 - Rural Hospital	2021-05-20	104	01040B202101842	1971-09-16	49	Widow		5	25	1	COC	No	Sometimes	Pill	1	0	0	0	0	0	0		New	Positive	Yes	Negative	3394	Nil	Normal														259586323	889b56f0-cfdc-4534-90aa-e549d3918a44
2022-02-11 00:17:35	2022-02-11 00:33:26	2022-02-11	Manicaland	Makoni	Weya - 101774 - Rural Hospital	2021-06-22		01040B202101984	1995-08-15	25	Single		1	20'’	1	Jadell	No	Sometimes	Inplant	0	1	0	0	0	0	0		New	Positive	Yes	Negative	0344	Nil	Normal														259586324	47ba67ce-562e-44a1-89b7-08c51064b381
2022-02-11 03:11:35	2022-02-11 05:06:59	2022-02-11	Midlands	Kwekwe	Sherwood - 101561 - Clinic	2021-04-22	1	0705662021CC00007	1986-10-31	34	Married		4	18	4	Secure	No	No	Pill	1	0	0	0	0	0	0		New	Positive	Yes	Positive	1714	Nil	Other (specify)	Not applicable	Thermocoagulation		2021-04-22	2021-10-11	Health education given								259586640	f1f6892d-868d-4304-a8cc-880fa4b1e1fe
2022-02-11 03:18:48	2022-02-11 03:24:47	2022-02-11	Midlands	Kwekwe	Sherwood - 101561 - Clinic	2021-06-10	2	07050A2021CC00022	1986-04-18	35	Married		5	17	1	Control	No	Sometimes	Pill	1	0	0	0	0	0	0		New	Positive	Yes	Positive	7239	Nil	Other (specify)	18/03/21	Thermocoagulation		2021-06-10	2021-12-18	Health education given								259586641	f167cda4-c0f9-43da-ac85-2e7971c38f4e
2022-02-11 03:25:13	2022-02-11 04:53:37	2022-02-11	Midlands	Kwekwe	Sherwood - 101561 - Clinic	2021-06-25	3	07050A2021C00038	1975-01-03	46	Married		5	16	1	IUCD	No	Sometimes	Intra Uterine Device	0	0	0	1	0	0	0		New	Positive	Yes	Negative	7898	IUCD Insitu	Other (specify)	Not applicable				2022-06-25	Health education given								259586643	ad4caf68-b9a0-45c9-9804-ccdfbc6efc4b
2022-02-11 04:53:41	2022-02-11 04:58:25	2022-02-11	Midlands	Kwekwe	Sherwood - 101561 - Clinic	2021-06-25	4	0705662021CC00054	1993-12-28	27	Married		4	18	1	Control	No	Never 7914	Pill	1	0	0	0	0	0	0		New	Negative		Negative	7914	Nil not applicable	Other (specify)	Not applicable				2022-06-25	Health education given								259586644	a7e03ded-e463-4ec3-aece-b7b00c611c29
2022-02-11 04:58:53	2022-02-11 05:02:19	2022-02-11	Midlands	Kwekwe	Sherwood - 101561 - Clinic	2021-06-21	5	07050A2021CC00070	1979-06-06	42	Married		4	16	1	Nil	No	Never	None	0	0	0	0	0	1	0		New	Negative		Negative	7982	Nil	Other (specify)	Not applicable				2022-06-25	Health education given								259586646	c22f4fc3-83bd-4e64-a5fe-33cfbc2235c9
2022-02-11 05:02:52	2022-02-11 05:06:41	2022-02-11	Midlands	Kwekwe	Sherwood - 101561 - Clinic	2021-07-02	6	07050A2021CC00086	1995-05-16	26	Single		1	17	1	Depo-Provera	No	Sometimes	Depo-Provera	0	0	1	0	0	0	0		New	Negative		Negative	2423	Nil	Other (specify)	Not applicable				2022-07-04	Health education given								259586648	3ee6a7ee-b18d-4f58-90c1-dc3e178a1366
2022-02-11 05:27:19	2022-02-11 05:32:52	2022-02-11	Manicaland	Makoni	St. Michael's - 101635 - Mission Hospital	2021-06-24	83	01040E202101984	1984-05-08	37	Married		4	15	1	Depo	No	Never	Pill	1	0	0	0	0	0	0		New	Negative		Negative	0388	Nil	Normal														259589409	49bf5084-55ce-4e78-b09c-894cd9ae09d8
2022-02-11 05:33:53	2022-02-11 05:54:13	2022-02-11	Manicaland	Makoni	St. Michael's - 101635 - Mission Hospital	2021-08-25	40	01040E202102100	1983-03-14	38	Married		2	21	1	Condoms	No	Always	Other(specify)	0	0	0	0	0	0	1	Condoms	New	Positive	Yes	Negative	4174	Nil	Normal														259589411	0e806f23-91b4-45ee-b58e-c8dd96c7ce9d
2022-02-08 15:30:20	2022-02-10 15:18:35	2022-02-08	Manicaland	Mutasa	Hauna - 100586 - District Hospital	2021-01-27	1202128	2019CC00148	1965-10-04	55	Widow		2	20	1	No	No	Never	None	0	0	0	0	0	1	0		Repeat	Positive	Yes	Negative		Nil	Not available						Nil								259607069	b006714c-1f2e-4d35-9f4f-c161f2dd79fc
2022-02-09 08:18:12	2022-02-10 13:48:26	2022-02-09	Manicaland	Mutasa	Hauna - 100586 - District Hospital	2021-01-18	1202112	2021CC00076	1988-10-29	32	Single		4	16	3	Yes	No	Always	Intra Uterine Device	0	0	0	1	0	0	0		Repeat	Positive	Yes	Negative		Nil	Not available						Nil								259607073	5b68e3b0-e23f-425f-8e4c-399952d33f3a
2022-02-09 08:21:46	2022-02-10 13:45:42	2022-02-09	Manicaland	Mutasa	Hauna - 100586 - District Hospital	2020-12-23	12202016	2020CC00550	1974-01-24	46	Widow		11	16	6	Yes	Yes	Always	Depo-Provera	0	0	1	0	0	0	0		Repeat	Positive	Yes	Negative			Not available						Cervicitis, treated								259607075	4292ca13-c288-4bac-adcb-7fc2e9562909
2022-02-09 08:25:37	2022-02-10 13:41:19	2022-02-09	Manicaland	Mutasa	Hauna - 100586 - District Hospital	2020-11-23	21	2020CC00454	1996-01-06	24	Married		1	18	1	Yes	No	Yes	Pill	1	0	0	0	0	0	0		New	Positive	Yes	Negative		Nil	Not available						Nil								259607081	e7fbe58e-ee76-47a1-8896-8cb750ad6b46
2022-02-09 19:22:56	2022-02-10 13:54:35	2022-02-09	Manicaland	Mutasa	Hauna - 100586 - District Hospital	2021-01-29	1202144	2019CC00224	1981-10-19	39	Married		0	21	2	No	No	Never	None	0	0	0	0	0	1	0		Post Treatment	Positive	Yes	Negative		Nil	Not available						Nil								259607084	6f33afa3-90e8-44db-9b99-b8d1da5da64e
2022-02-10 13:31:54	2022-02-10 13:36:26	2022-02-10	Manicaland	Mutasa	Hauna - 100586 - District Hospital	2020-11-12	10202010	2020CC00362	1974-10-12	46	Married		3	18	1	Yes	No	Never	Pill	1	0	0	0	0	0	0		New	Negative		Negative		Nil	Not available														259607100	305499d3-246c-4888-8019-4bcc2bd716af
2022-02-10 13:55:09	2022-02-10 13:58:06	2022-02-10	Manicaland	Mutasa	Hauna - 100586 - District Hospital	2020-02-05	2202113	2021CC00178	1988-07-08	31	Married		3	15	2	Yes	No	Always	Pill	1	0	0	0	0	0	0		New	Positive	Yes	Negative		Nil	Not available						Nil								259607105	f83d349d-ae6f-4736-b123-c5c7367ada55
2022-02-10 13:58:12	2022-02-10 14:01:57	2022-02-10	Manicaland	Mutasa	Hauna - 100586 - District Hospital	2021-02-19	2202147	0744	1975-03-22	45	Married		3	18	2	Yes	No	Never	Depo-Provera	0	0	1	0	0	0	0		Repeat	Positive	Yes	Negative		Nil	Not available						Nil								259607109	a3e8f7dc-f9f0-48d8-9f29-48d3a37e037b
2022-02-10 14:02:02	2022-02-10 14:04:58	2022-02-10	Manicaland	Mutasa	Hauna - 100586 - District Hospital	2021-02-25	2202164	2021CC00370	1991-05-16	29	Married		4	16	1	Yes	No	No	Pill	1	0	0	0	0	0	0		New	Positive	Yes	Negative		Nil	Not available						Nil								259607113	a5e63c03-3939-47d1-b705-5ac860905c22
2022-02-10 14:05:20	2022-02-10 14:08:57	2022-02-10	Manicaland	Mutasa	Hauna - 100586 - District Hospital	2021-03-26	2202180	2021CC00382	1996-09-12	24	Married		2	19	2	Ni	No	Sometimes	None	0	0	0	0	0	1	0		New	Positive	Yes	Negative		Nil	Not available						Nil								259607124	4c7c7653-c6c0-45eb-a98b-e62f1ecc5d15
2022-02-10 14:09:01	2022-02-10 14:11:38	2022-02-10	Manicaland	Mutasa	Hauna - 100586 - District Hospital	2021-03-08	3202115	2021CC00418	1964-03-24	56	Married		5	25	1	Yes	No	Never	Pill	1	0	0	0	0	0	0		New	Negative		Negative		Nil	Not available						Nil								259607127	f75c3b92-6ae3-419d-a34a-41941e4c7c4f
2022-02-10 14:12:07	2022-02-10 14:14:41	2022-02-10	Manicaland	Mutasa	Hauna - 100586 - District Hospital	2021-03-11	3202131	3021CC00429	1985-09-17	35	Married		4	20	2	Yes	No	Sometimes	Depo-Provera	0	0	1	0	0	0	0		New	Positive	Yes	Negative	1470-71	Nil	Not available						Nil								259607135	74c051d0-d295-4af8-96c8-9254508bb482
2022-02-10 14:14:57	2022-02-10 14:17:28	2022-02-10	Manicaland	Mutasa	Hauna - 100586 - District Hospital	2021-03-17	3202147	2021CC00481	1986-05-01	34	Single		3	17	1	Yes	No	Sometimes	Inplant	0	1	0	0	0	0	0		New	Negative		Negative	1579-80	Nil	Not available						Nil								259607144	354557f1-e053-4f2d-881d-6c8a40885f96
2022-02-10 14:17:48	2022-02-10 14:21:22	2022-02-10	Manicaland	Mutasa	Hauna - 100586 - District Hospital	2021-04-01	4202102	2021CC00518	1979-08-02	41	Widow		3	19	1	Yes	No	Always	Depo-Provera	0	0	1	0	0	0	0		New	Positive	Yes	Positive	1650-51	Nil	Not available		Thermocoagulation		2021-04-01	2021-10-01	Nil								259607150	790d82e8-4f3d-4952-bda2-c6e6d4942792
2022-02-10 14:21:37	2022-02-10 14:24:34	2022-02-10	Manicaland	Mutasa	Hauna - 100586 - District Hospital	2021-04-13	20210420	2018CC00005	1971-07-22	49	Widow		3	22	1	Yes	No	Never	Depo-Provera	0	0	1	0	0	0	0		Repeat	Positive	Yes	Negative	1995-96	Nil	Not available						Nil								259607153	d7017db1-00ab-4d59-9a1a-7b275905cbf8
2022-02-10 14:24:38	2022-02-10 14:28:02	2022-02-10	Manicaland	Mutasa	Hauna - 100586 - District Hospital	2021-04-22	4202136	2021CC00545	1965-01-06	56	Married		4	21	2	Yes	No	Sometimes	Intra Uterine Device	0	0	0	1	0	0	0		New	Negative		Negative	2102-03	Nil	Not available						Nil								259607310	199572c4-2da3-4644-b3a0-c9809272468d
2022-02-10 14:29:25	2022-02-10 14:34:05	2022-02-10	Manicaland	Mutasa	Hauna - 100586 - District Hospital	2021-05-03	5202101	2017CC00307	1983-08-27	37	Married		3	30	1	Yes	No	Sometimes	Tubal ligation	0	0	0	0	1	0	0		Post Treatment	Positive	Yes	Negative	2256-57	Nil	Not available						Nil								259607316	1ba68090-905b-46a5-8bf0-22737a41f9a1
2022-02-10 14:34:13	2022-02-10 14:38:52	2022-02-10	Manicaland	Mutasa	Hauna - 100586 - District Hospital	2021-05-19	5202117	2021CC00675	1980-09-12	40	Married		2	21	2	Yes	No	Sometimes	Other(specify)	0	0	0	0	0	0	1	Condom	New	Positive	Yes	Positive	2572-75	Nik	Not available		Thermocoagulation		2021-05-19	2021-11-19	Nil								259607317	706520a5-a3fc-429d-a792-239239dea730
2022-02-10 14:39:41	2022-02-10 14:42:51	2022-02-10	Manicaland	Mutasa	Hauna - 100586 - District Hospital	2021-05-28	5202133	2021CC00685	1962-03-02	59	Married		5	21	1	Ni	No	Sometimes	None	0	0	0	0	0	1	0		New	Negative		Negative	2757-58		Not available						Nil								259607322	017c0c84-087e-4a4a-acb3-49172942ce8d
2022-02-10 14:42:56	2022-02-10 14:46:30	2022-02-10	Manicaland	Mutasa	Hauna - 100586 - District Hospital	2021-06-09	6202127	2021CC00777	1986-03-26	35	Separated		4	20	5	Yes	Yes	Sometimes	Depo-Provera	0	0	1	0	0	0	0		New	Positive	Yes	Negative	2919-22	Nil	Not available						Nil								259607332	e2377615-b0d3-4aad-ba42-a63cdf0aa3a8
2022-02-10 14:46:37	2022-02-10 14:50:46	2022-02-10	Manicaland	Mutasa	Hauna - 100586 - District Hospital	2021-06-18	6202143	2021CC00789	1988-12-03	32	Married		1	20	2	Yes	No	Never	Depo-Provera	0	0	1	0	0	0	0		Repeat	Negative		Negative	3136-37	Nil	Not available						Nil								259607339	5475e55a-b79c-4334-9cda-74e57557aafc
2022-02-10 14:50:49	2022-02-10 14:54:02	2022-02-10	Manicaland	Mutasa	Hauna - 100586 - District Hospital	2021-07-02	7202102	2021CC00798	1976-09-21	44	Widow		6	18	1	Yes	No	Never	Inplant	0	1	0	0	0	0	0		New	Negative		Suspicious Cancer	3514-15	Nil	Not available		Not treated				Client died before punch biopsy								259607341	df92e4ef-fb5b-47b9-91f9-3920ac9e58ec
2022-02-10 14:54:15	2022-02-10 14:58:20	2022-02-10	Manicaland	Mutasa	Hauna - 100586 - District Hospital	2021-07-30	7202120	2021CC00077	1989-09-06	31	Separated		2	18	1	No	No	Always	None	0	0	0	0	0	1	0		Post Treatment	Positive	Yes	Positive	3779-80	Nil	Normal		LEEP		2021-08-05	2022-02-05	Nil								259607346	2f0f280e-01bb-48a0-9521-c6acff96253b
2022-02-09 22:59:56	2022-02-09 23:04:22	2022-02-09	Midlands	Kwekwe	Torwood - 101700 - Hospital	2020-12-16	12202001	Ex Torwood 2019	1971-12-19	48	Widow		5	20	1	Control	Yes	Sometimes	Pill	1	0	0	0	0	0	0		Repeat	Positive	Yes	Negative	0459	Nil	Not available					2021-12-15	Nil								259617112	c5be48ea-287c-4b75-b0a5-a2650a848778
2022-02-09 23:04:51	2022-02-09 23:07:55	2022-02-09	Midlands	Kwekwe	Torwood - 101700 - Hospital	2021-03-10	3202102	2021CC00005	1981-02-28	40	Single		0	20	10	Control	Yes	Sometimes	Pill	1	0	0	0	0	0	0		New	Positive	Yes	Negative	6610	Nil	Not available					2022-03-09	Nil								259617116	5802fc7e-f7ea-4348-a23d-c2c7cc26f9a7
2022-02-09 23:08:20	2022-02-10 11:37:05	2022-02-09	Midlands	Kwekwe	Torwood - 101700 - Hospital	2021-03-10	3202103	2021CC00017	1978-10-20	42	Married		5	20	1	Control	Yes	Sometimes	Pill	1	0	0	0	0	0	0		New	Positive	Yes	Positive	6632	Aceto white leisons at 1 to 2 o'clock eligible for thermo	Not available		Thermocoagulation		2021-03-12	2021-09-15	Nil								259617121	b30d15d1-b1c7-48d1-a70a-79b41d588b3d
2022-02-09 23:16:45	2022-02-09 23:20:59	2022-02-09	Midlands	Kwekwe	Torwood - 101700 - Hospital	2021-03-10	3202104	2019CC01762	1971-12-02	49	Married		2	18	1	Control	No	Sometimes	Pill	1	0	0	0	0	0	0		Repeat	Positive	Yes	Negative	6655	Nil	Not available					2022-03-09	Nil								259617125	1c219517-df62-4845-8884-649edbed7f2b
2022-02-09 23:21:18	2022-02-09 23:27:51	2022-02-09	Midlands	Kwekwe	Torwood - 101700 - Hospital	2021-03-17	3202105	2021CC00043	1972-12-04	48	Widow		3	20	+50	Control	No	No	Pill	1	0	0	0	0	0	0		New	Positive	Yes	Negative	6746	Nil	Not available					2022-03-16	Nil								259617128	70e0a671-8767-4d32-9ee4-11bc237116ee
2022-02-09 23:24:36	2022-02-09 23:27:33	2022-02-09	Midlands	Kwekwe	Torwood - 101700 - Hospital	2021-03-17	3202106	2021CC00058	1971-12-23	49	Married		2	17	3	Depo provera	Yes	Sometimes	Depo-Provera	0	0	1	0	0	0	0		New	Positive	Yes	Negative	6752	Nil	Not available					2022-03-16	Nil								259617132	2d17d444-4ce4-4eb5-9cb9-04388f9f4fd5
2022-02-09 23:28:43	2022-02-09 23:32:00	2022-02-09	Midlands	Kwekwe	Torwood - 101700 - Hospital	2021-03-17	3202107	2021CC00073	1973-08-15	47	Widow		4	19	4	Depo provera	Yes	Never	Depo-Provera	0	0	1	0	0	0	0		New	Positive	Yes	Negative	6782	Nil	Not available					2022-03-16	Nil								259617136	002e1628-4d43-40e4-9bb4-1cc9f4e47ede
2022-02-09 23:32:20	2022-02-09 23:34:56	2022-02-09	Midlands	Kwekwe	Torwood - 101700 - Hospital	2021-03-24	3202108	2018CC02833	1960-01-29	61	Widow		3	20	2	Depo provera	Yes	Never	Depo-Provera	0	0	1	0	0	0	0		Repeat	Positive	Yes	Negative	6866	Nil n	Not available					2022-03-23	Nil								259617141	7c364cd7-f547-4d14-ac64-f33e06a4e623
2022-02-09 23:35:47	2022-02-09 23:38:20	2022-02-09	Midlands	Kwekwe	Torwood - 101700 - Hospital	2021-03-24	3202109	2021CC00098	1972-11-27	48	Married		4	18	1	Nil	No	Sometimes	Pill	1	0	0	0	0	0	0		New	Positive	Yes	Negative	6887	Nil	Not available					2022-03-23									259617144	3a34114f-a654-45ae-a4d0-4d96d02addb4
2022-02-09 23:38:41	2022-02-09 23:41:49	2022-02-09	Midlands	Kwekwe	Torwood - 101700 - Hospital	2021-03-24	3202110	2021CC0114	1995-09-13	25	Single		0	17	2	Nil	No	Never	None	0	0	0	0	0	1	0		New	Negative		Negative	6904	Nil	Not available					2025-03-23	Nil								259617147	abc0b8a2-de92-482f-a313-64bd0fcc8e2f
2022-02-09 23:42:11	2022-02-09 23:44:30	2022-02-09	Midlands	Kwekwe	Torwood - 101700 - Hospital	2021-03-31	3202111	2021CC00129	1976-03-24	45	Married		3	18	3	Control	No	Sometimes	Pill	1	0	0	0	0	0	0		New	Positive	Yes	Negative	6960	Nil	Not available					2022-03-30	Nil								259617153	295deb3a-a0ec-4919-af95-fd3a18b9c976
2022-02-09 23:50:42	2022-02-09 23:55:04	2022-02-09	Midlands	Kwekwe	Torwood - 101700 - Hospital	2021-04-07	4202113	2021CC00159	1972-06-11	48	Married		7	19	4	Intra Uterine Device	Yes	Sometimes	Intra Uterine Device	0	0	0	1	0	0	0		New	Positive	Yes	Positive	1529	Nil	Not available		Not treated			2022-04-06	IUCD threads noted								259617157	65d057d7-df6a-415f-900d-a8f81152e56a
2022-02-09 23:55:30	2022-02-09 23:58:47	2022-02-09	Midlands	Kwekwe	Torwood - 101700 - Hospital	2021-04-07	4202114	2021CC0174	1986-04-08	34	Married		2	23	1	Depo provera	No	Sometimes	Depo-Provera	0	0	1	0	0	0	0		New	Positive	Yes	Negative	1547	Polyp	Not available					2022-04-06	Nil								259617163	9ceb62bf-6604-49c2-997d-509934708b6e
2022-02-10 05:35:06	2022-02-10 05:39:11	2022-02-10	Midlands	Kwekwe	Torwood - 101700 - Hospital	2021-04-21	4202116	2021CC00203	1967-01-02	54	Widow		4	25	2	Control	No	Sometimes	Pill	1	0	0	0	0	0	0		New	Positive	Yes	Positive	1819- 20	Endometrial leisons	Pre-cancer High grade		LEEP		2021-04-27	2021-10-27	Nil								259617169	ed0d9a52-120d-4ca0-bab5-7ff55d39c815
2022-02-10 05:39:19	2022-02-10 05:42:01	2022-02-10	Midlands	Kwekwe	Torwood - 101700 - Hospital	2021-04-28	4202117	2021CC00218	1996-12-19	24	Married		0	19	6	No	No	Always	None	0	0	0	0	0	1	0		New	Positive	Yes	Negative	1801-2	Nil	Not available					2022-04-27	Nil								259617176	96a6212f-8542-4ce1-85e9-d4f234797f74
2022-02-10 05:42:32	2022-02-10 05:45:41	2022-02-10	Midlands	Kwekwe	Torwood - 101700 - Hospital	2021-05-05	5202118	2021CC00234	1987-07-01	33	Married		4	19	2	Depo provera	No	Never	Depo-Provera	0	0	1	0	0	0	0		New	Positive	Yes	Negative	7143	Nil	Not available					2022-05-04	Nil								259617183	4cbb414d-0896-4ec6-8bbf-34138659181d
2022-02-10 05:45:57	2022-02-10 05:49:31	2022-02-10	Midlands	Kwekwe	Torwood - 101700 - Hospital	2021-05-05	5202119	2021CC00248	1993-10-03	27	Single		2	18	+15	Control	No	Sometimes	Pill	1	0	0	0	0	0	0		New	Positive	Yes	Negative	7164	Nil	Not available					2022-05-04	Nil								259617190	f29fb069-e1b4-41f1-9639-5ddeb6213c2a
2022-02-10 05:49:47	2022-02-10 05:53:11	2022-02-10	Midlands	Kwekwe	Torwood - 101700 - Hospital	2021-05-12	5202120	2021CC00264	1973-01-19	48	Married		6	17	1	Condoms	No	Allays	Other(specify)	0	0	0	0	0	0	1	Condoms	New	Positive	Yes	Negative	1860	Nil	Not available					2022-04-20	Nil								259617196	f23eca7d-ae3f-4ef6-a54d-84a887a36078
2022-02-10 05:53:15	2022-02-10 05:58:19	2022-02-10	Midlands	Kwekwe	Torwood - 101700 - Hospital	2021-05-12	5202121	2021CC00280	1979-05-12	42	Married		4	19	1	Control	No	Sometimes	Pill	1	0	0	0	0	0	0		New	Positive	Yes	Negative	1881	Nip	Not available					2022-05-11	Nil								259617202	06fd363a-c7c2-472d-b070-c75a7f93a831
2022-02-10 05:58:25	2022-02-10 06:02:12	2022-02-10	Midlands	Kwekwe	Torwood - 101700 - Hospital	2021-05-19	5202122	2021CC00295	1994-05-04	27	Single		0	25	2	Never	No	Always	None	0	0	0	0	0	1	0		New	Positive	Yes	Negative	1956	Normal VDS	Not available					2022-05-18	Nil								259617207	b12522a9-fca5-4068-8151-d497acf93e83
2022-02-10 06:02:29	2022-02-10 06:05:04	2022-02-10	Midlands	Kwekwe	Torwood - 101700 - Hospital	2021-05-19	5202123	2021CC00311	1982-02-07	39	Single		4	19	2	IUCD	No	Sometimes	Intra Uterine Device	0	0	0	1	0	0	0		New	Positive	Yes	Negative	1973	Nil	Not available					2022-05-18	Nil								259617212	308d9d87-928e-4cb1-b2bf-6ba1d94b9e2a
2022-02-10 06:05:33	2022-02-10 06:08:01	2022-02-10	Midlands	Kwekwe	Torwood - 101700 - Hospital	2021-05-26	5202124	2021CC00326	1969-07-15	51	Married		0	16	1	Nil	No	Sometimes	None	0	0	0	0	0	1	0		New	Positive	Yes	Negative	7251	Normal VDS	Not available					2022-05-25	Nil								259617217	8a444e52-2907-4a37-85a1-44af951e461b
2022-02-10 06:08:24	2022-02-10 06:11:14	2022-02-10	Midlands	Kwekwe	Torwood - 101700 - Hospital	2021-05-26	5202123	2021CC00341	1996-08-21	24	Married		1	21	1	Jadelle	No	Sometimes	Inplant	0	1	0	0	0	0	0		New	Positive	Yes	Negative	7283	Nil	Not available					2022-05-25	Nil								259617222	66327a90-f16b-4b55-9c35-191f25be6aba
2022-02-10 06:11:29	2022-02-10 06:13:55	2022-02-10	Midlands	Kwekwe	Torwood - 101700 - Hospital	2021-05-26	5202126	2021CC00356	1994-04-21	27	Married		1	20	1	Control	No	Sometimes	Pill	1	0	0	0	0	0	0		New	Positive	Yes	Negative	7303	Nil	Not available					2022-05-25	Nil								259617225	0426fe60-c8dd-4202-a928-ebf4cf49bff2
2022-02-10 06:13:59	2022-02-10 06:16:35	2022-02-10	Midlands	Kwekwe	Torwood - 101700 - Hospital	2021-06-02	6202127	2021CC00367	1988-05-23	33	Married		2	25	2	Depo provera	No	Never	Depo-Provera	0	0	1	0	0	0	0		New	Positive	Yes	Negative	2086	Nil	Not available					2022-06-08	Nil								259617233	4c38bcfb-0f64-495e-bccf-91ca536aa124
2022-02-10 06:16:51	2022-02-10 06:19:02	2022-02-10	Midlands	Kwekwe	Torwood - 101700 - Hospital	2021-06-02	6202128	2021CC00383	1974-09-23	46	Married		5	20	3	Control	No	Sometimes	Pill	1	0	0	0	0	0	0		New	Positive	Yes	Negative	2102	Nil	Not available					2022-06-08	Nil								259617239	986ea790-92ea-4473-98bc-32d8ed007481
2022-02-10 06:19:07	2022-02-10 06:21:13	2022-02-10	Midlands	Kwekwe	Torwood - 101700 - Hospital	2021-06-09	6202129	2021CC00399	1963-10-25	57	Widow		1	18	+10	Never	Yes	Never	None	0	0	0	0	0	1	0		New	Positive	Yes	Negative	2152	Nil	Not available					2022-06-08	Nil								259617243	1fe55e0a-f9fb-4022-b9e6-9e51c3289009
2022-02-10 06:21:40	2022-02-10 06:24:25	2022-02-10	Midlands	Kwekwe	Torwood - 101700 - Hospital	2021-06-16	6202130	2021CC00419	1989-12-09	31	Widow		3	16	3	Control	No	Sometimes	Pill	1	0	0	0	0	0	0		New	Positive	Yes	Negative	7708 and 7710	Nil	Not available					2022-06-15	Nil								259617247	44da7c64-99ef-48d3-9683-01fd6571dd76
2022-02-10 22:01:51	2022-02-10 22:08:14	2022-02-10	Midlands	Kwekwe	Don Juan - 100404 - Clinic	2021-07-21	7202101	2021CC00003	1965-09-18	55	Single		2	20	6	Traditional	No	Yes	Other(specify)	0	0	0	0	0	0	1	Traditional	New	Positive	Yes	Negative	7742	Nil	Not available					2022-07-20	Nil								259617485	fc0eb97d-9cfd-4a17-b77d-5e103fc146ff
2022-02-09 23:44:52	2022-02-11 09:11:21	2022-02-09	Midlands	Kwekwe	Torwood - 101700 - Hospital	2021-03-31	3202112	2021CC00144	2000-03-03	21	Divorced		1	19	2	2	No	Never	Pill	1	0	0	0	0	0	0		New	Positive	Yes	Positive		Aceto white leisons at 10clock encroaching into cervical Os eligible for LEEP	Not available		Not treated			2022-02-15	Nil								259619019	6abab8e9-d4ce-458e-8e5a-c2a728e87811
2022-02-09 23:59:13	2022-02-11 09:13:47	2022-02-09	Midlands	Kwekwe	Torwood - 101700 - Hospital	2021-04-14	4202115	2021CC00188	1972-08-06	48	Widow		5	17	+50	Depo provera	Yes	Never	Depo-Provera	0	0	1	0	0	0	0		New	Positive	Yes	Negative	7095	Nil	Not available					2022-04-18	Nil								259619023	ceaa932d-7474-45c7-a595-1b8773281719
2022-02-11 08:30:48	2022-02-11 08:42:58	2022-02-11	Manicaland	Makoni	Headlands - 100587 - Clinic	2020-10-30	169	010440202000169	1977-12-04	42	Married		2	22	3	Nil	No	Yes	Other(specify)	0	0	0	0	0	0	1	Condoms	New	Positive	Yes	Negative	0986	Nil	Normal														259620044	6342a3e2-102c-4ee5-ac5c-205cea7d617a
2022-02-11 08:43:44	2022-02-11 08:49:34	2022-02-11	Manicaland	Makoni	Headlands - 100587 - Clinic	2020-11-02	185	010440202000185	1993-09-28	27	Married		3	16	1	COC	No	Never	Pill	1	0	0	0	0	0	0		New	Negative		Negative	1048	Nil	Normal														259620049	bcc8bf0c-68f9-4ae0-8e01-3b3406564373
2022-02-11 08:50:53	2022-02-11 09:09:34	2022-02-11	Manicaland	Makoni	Headlands - 100587 - Clinic	2020-11-02	27	Mutare 2014A03843	1976-08-31	44	Single		4	19	13	Jadelle	Yes	Sometimes	Inplant	0	1	0	0	0	0	0		Repeat	Positive	Yes	Negative	1021	Nil	Normal														259620051	f1a7d6c8-6daf-4d64-8c45-b617960d9d73
2022-02-11 09:25:04	2022-02-11 09:28:46	2022-02-11	Manicaland	Chipinge	Paidamoyo - 101402 - Clinic	2020-11-16	1	00001	1983-03-23	37	Married		4	24	1	COC	No	Always	Pill	1	0	0	0	0	0	0		New	Positive	Yes	Negative	5958	Breasts lactating	Not available														259626876	3b91b549-cf61-4340-84fa-ba9b72ab2490
2022-02-11 09:31:52	2022-02-11 09:35:24	2022-02-11	Manicaland	Chipinge	Paidamoyo - 101402 - Clinic	2021-09-01	54	00054	1973-02-11	48	Widow		4	16	1	COC	No	Sometimes	Pill	1	0	0	0	0	0	0		New	Positive	Yes	Negative	8259	Breasts lumps	Not available														259626878	eef256e4-b388-472b-8dc0-a05d34e51cd1
2022-02-11 09:36:12	2022-02-11 09:39:31	2022-02-11	Manicaland	Chipinge	Paidamoyo - 101402 - Clinic	2020-11-16	3	00003	1974-02-11	46	Widow		3	21	1	COC	No	Sometimes	Pill	1	0	0	0	0	0	0		New	Positive	Yes	Negative	5961	Breasts no lumps	Not available														259626881	2881eec9-8269-4a0a-bf58-d9261e5f14ef
2022-02-11 09:40:12	2022-02-11 09:43:25	2022-02-11	Manicaland	Chipinge	Paidamoyo - 101402 - Clinic	2021-03-31	10	00019	1971-12-09	49	Single		1	17	2	COC	No	Sometimes	Pill	1	0	0	0	0	0	0		New	Positive	Yes	Negative	7072	Breasts no lumps	Not available														259626886	b4bba7ce-1f12-4649-b5b8-df8b72a7a62b
2022-02-11 09:48:49	2022-02-11 09:52:43	2022-02-11	Manicaland	Chipinge	Clear Water - 100341 - Clinic	2021-02-24	1	00001	1991-02-11	30	Married		3	16	2	COC	No	Sometimes	Pill	1	0	0	0	0	0	0		New	Positive	Yes	Negative	6743	Breasts no lumps	Not available														259634296	5fc157ca-ece8-42b0-90ef-e72d2b4e266b
2022-02-11 10:07:20	2022-02-11 10:13:08	2022-02-11	Manicaland	Chipinge	Clear Water - 100341 - Clinic	2021-03-30	3202108	00023	1978-03-30	43	Widow		6	20	2	COC	No	Sometimes	Pill	1	0	0	0	0	0	0		New	Positive	Yes	Negative	7058	Breasts examination NAD	Not available						Review March 2022								259634305	2aec3c74-d395-4b12-9386-e0ab8c4b4260
2022-02-11 10:30:10	2022-02-11 10:35:32	2022-02-11	Manicaland	Chipinge	Manzvire - 100883 - Clinic	2021-02-10	2202102	00020	1986-11-16	34	Married		2	17	2	COC	No	Sometimes	Pill	1	0	0	0	0	0	0		New	Positive	Yes	Negative	6979	Breasts no lumps	Not available						Review February 2022								259643825	b3de8c30-6b42-478b-8c94-bee83b48aaca
2022-02-11 10:36:22	2022-02-11 10:41:44	2022-02-11	Manicaland	Chipinge	Manzvire - 100883 - Clinic	2021-02-10	2202119	00036	1975-02-11	45	Married		7	18	2	COC	No	Sometimes	Pill	1	0	0	0	0	0	0		New	Positive	Yes	Negative	6995	No breast lumps	Not available						Review February 2022								259643832	9c30cbd3-aaa1-441f-8d37-5ba113cff708
2022-02-11 10:42:25	2022-02-11 10:46:25	2022-02-11	Manicaland	Chipinge	Manzvire - 100883 - Clinic	2021-06-17	6202106	00052	1981-06-15	40	Married		6	15	2	COC	No	Sometimes	Pill	1	0	0	0	0	0	0		New	Positive	Yes	Negative	7281	Breasts NAD	Not available						Review June 2022								259643842	336970b2-8f85-4914-bdfd-ff84e9c417fd
2022-02-09 07:04:55	2022-02-11 09:21:11	2022-02-09	Midlands	Mberengwa	Mberengwa -101874 - District Hospital	2021-01-19	98	00081	1967-02-09	53	Single								Pill	1	0	0	0	0	0	0		New	Positive	Yes	Suspicious Cancer	4869	Contact bleeding	Pre-cancer High grade		Other(Specify)	Punch biopsy	2021-03-02	2022-03-02	Excision likely not complete. Recall.	Herbs Yes	0	0	0	1	0	0	259644418	ebd71888-b9d4-41b7-aec5-445f49c258bd
2022-02-11 09:31:27	2022-02-11 09:38:37	2022-02-11	Midlands	Mberengwa	Mberengwa -101874 - District Hospital	2020-02-04	42	2335	1971-07-16	48	Married		3	19	1	Depo	No	Always	Depo-Provera	0	0	1	0	0	0	0		New	Negative		Negative	5453		Not available					2023-11-06									259644430	403989dd-039a-4371-8c21-d356954b9ff9
2022-02-11 09:40:21	2022-02-11 09:45:16	2022-02-11	Midlands	Mberengwa	Mberengwa -101874 - District Hospital	2020-02-04	153	2341	1971-11-25	48	Widow		2	25	5	COC	No	Always	Pill	1	0	0	0	0	0	0		New	Positive	Yes	Negative	5477		Not available					2021-11-04									259644439	abc7c4f5-cd9d-4fe0-90c0-9533e23c519b
2022-02-11 10:12:02	2022-02-11 10:19:58	2022-02-11	Midlands	Mberengwa	Mberengwa -101874 - District Hospital	2020-11-04	158	2342	1980-04-18	40	Married		2	20	2	COC	No	Never	Pill	1	0	0	0	0	0	0		New	Positive	Yes	Positive	5492		Not available		Not treated			2021-11-04									259644448	6b90d0c9-1abc-4cdb-9254-f4c2155d57ea
2022-02-11 10:20:04	2022-02-11 10:26:29	2022-02-11	Midlands	Mberengwa	Mberengwa -101874 - District Hospital	2020-12-04	174	2354	1981-12-22	38	Single		3	26	1	Jadelle	No	Sometimes	Inplant	0	1	0	0	0	0	0		New	Negative		Negative		Candidiasis	Not available					2023-11-06									259644456	22a79e26-0364-468c-b38a-acea0f0ccc82
2022-02-11 10:27:35	2022-02-11 10:31:04	2022-02-11	Midlands	Mberengwa	Mberengwa -101874 - District Hospital	2021-03-03	7	00005/21	1970-10-07	50	Separated		6	20	3	None	Yes	Never	None	0	0	0	0	0	1	0		New	Positive	Yes	Negative	7554		Not available					2022-03-03									259644469	691e9e53-5603-4eca-adf2-49aab03ad1fd
2022-02-11 10:31:11	2022-02-11 10:35:18	2022-02-11	Midlands	Mberengwa	Mberengwa -101874 - District Hospital	2021-03-03	23	00012	1984-05-16	36	Single		4	17	4	COC	Yes	Always	Pill	1	0	0	0	0	0	0		New	Positive	Yes	Negative	7599		Not available					2022-03-03									259644478	5087f712-cbc2-4c0a-85d3-2484f94c7e7c
2022-02-11 10:35:26	2022-02-11 10:40:24	2022-02-11	Midlands	Mberengwa	Mberengwa -101874 - District Hospital	2021-03-17	50	00132	1971-10-06	49	Single		1	22	7	Condoms	No	Sometimes	Other(specify)	0	0	0	0	0	0	1	Condoms	Repeat	Positive	Yes	Negative	8367		Not available					2022-03-17									259644485	216e26bd-8c9b-477d-b418-4e82e4234aa8
[truncated: 1,478 more rows]
[truncated: 8 more columns]
